# Supplementary material for: Visualizing single-molecule conformational transition and binding dynamics of intrinsically disordered proteins
Source: Nat Commun. 2023 Aug 25;14:5203. doi: 10.1038/s41467-023-41018-x (PMC10457384; doi:10.1038/s41467-023-41018-x)
Supplement: Supplementary file 4 — Source Data [file 41467_2023_41018_MOESM4_ESM.zip]

Archive with 23 entries (12 files):
- All Source Data Files/
- All Source Data Files/Source Data Figure 1/
- All Source Data Files/Source Data Figure 1/Figure 1/
- All Source Data Files/Source Data Figure 1/Figure 1/Figure 1.xlsx
- All Source Data Files/Source Data Figure 2/
- All Source Data Files/Source Data Figure 2/Figure 2/
- All Source Data Files/Source Data Figure 2/Figure 2/Figure 2.xlsx
- All Source Data Files/Source Data Figure 2/Figure 2/Figure 2a.Data 1.i-t.txt
- All Source Data Files/Source Data Figure 3/
- All Source Data Files/Source Data Figure 3/Figure 3/
- All Source Data Files/Source Data Figure 3/Figure 3/Figure 3.xlsx
- All Source Data Files/Source Data Figure 3/Figure 3/Figure 3a.Data 1.i-t.txt
- All Source Data Files/Source Data Figure 4/
- All Source Data Files/Source Data Figure 4/Figure 4/
- All Source Data Files/Source Data Figure 4/Figure 4/Figure 4.xlsx
- All Source Data Files/Source Data Figure 4/Figure 4/Figure 4a.i-t.txt
- All Source Data Files/Source Data Figure 4/Figure 4/Figure 4b.i-t.txt
- All Source Data Files/Source Data Figure 4/Figure 4/Figure 4c.inhibitors.cdxml
- All Source Data Files/Source Data Figure 5/
- All Source Data Files/Source Data Figure 5/Figure 5/
- All Source Data Files/Source Data Figure 5/Figure 5/Figure 5.xlsx
- All Source Data Files/Source Data Figure 5/Figure 5/Figure 5a.Data 1.i-t.txt
- All Source Data Files/Source Data Figure 5/Figure 5/Figure 5b.Data 1.i-t.txt
