# Supplementary material for: Visualizing single-molecule conformational transition and binding dynamics of intrinsically disordered proteins
Source: Nat Commun. 2023 Aug 25;14:5203. doi: 10.1038/s41467-023-41018-x (PMC10457384; doi:10.1038/s41467-023-41018-x)
Supplement: Supplementary file 4 — Source Data [file 41467_2023_41018_MOESM4_ESM.zip › All Source Data Files/Source Data Figure 1/Figure 1/Figure 1.xlsx]

## Sheet: Figure 1c
Figure 1c
		Time (s)	DI (nA)	Time (s)	DI (nA)	Time (s)	DI (nA)	Time (s)	DI -low(nA)	DI -high(nA)
	Data	0	-0.19996	0	-0.10627	0	0.13679	0	-5.96058	--
		1.75e-05	-0.37214	1.75e-05	0.45576	1.75e-05	-2.00041	1.74e-05	-6.42727	--
		3.45e-05	0.10073	3.45e-05	-0.42349	3.45e-05	-2.5051	3.47e-05	-6.30278	--
		5.2e-05	-0.26857	5.2e-05	-0.09092	5.2e-05	-1.87218	5.21e-05	-6.04171	--
		6.95e-05	0.00097875	6.95e-05	0.14054	6.95e-05	-0.44391	6.95e-05	-5.84008	--
		8.7e-05	-0.30764	8.7e-05	0.43793	8.7e-05	-0.49421	8.68e-05	-5.91275	--
		0.000104	0.02616	0.000104	0.29702	0.000104	0.17431	0.000104	-6.00009	--
		0.000122	-0.09999	0.000122	0.3253	0.000122	0.10203	0.000122	-6.30158	--
		0.000139	0.17807	0.000139	0.31757	0.000139	-0.31209	0.000139	-5.60687	--
		0.000157	-0.26444	0.000156	-3.12	0.000156	-0.04429	0.000156	-6.03456	--
		0.000174	-0.14894	0.000174	-2.82046	0.000174	0.32524	0.000174	-6.09497	--
		0.000191	0.3714	0.000191	-2.88493	0.000191	0.16297	0.000191	-5.95126	--
		0.000209	0.45413	0.000209	-3.3066	0.000209	0.06059	0.000208	-6.49699	--
		0.000226	-0.00273	0.000226	-3.33626	0.000226	0.6846	0.000226	-6.42796	--
		0.000243	-0.58567	0.000243	-2.98766	0.000243	-0.13459	0.000243	-5.67973	--
		0.000261	0.01578	0.000261	-3.34536	0.000261	0.04454	0.00026	-6.5077	--
		0.000278	-0.07661	0.000278	-2.91671	0.000278	0.29419	0.000278	-6.73592	--
		0.000295	-0.32487	0.000295	-2.73991	0.000295	0.57311	0.000295	-5.61182	--
		0.000313	0.43443	0.000313	-2.85429	0.000313	-2.92793	0.000313	-5.54858	--
		0.00033	-0.38277	0.00033	-2.87144	0.00033	-2.82855	0.00033	-5.56959	--
		0.000347	-0.39249	0.000347	-2.8098	0.000347	-3.1075	0.000347	-6.42073	--
		0.000365	0.49191	0.000365	-3.05965	0.000365	-2.95697	0.000365	-5.91905	--
		0.000382	0.15972	0.000382	-2.97167	0.000382	-2.76376	0.000382	-6.12266	--
		0.0004	-0.15893	0.0004	-2.90669	0.0004	-2.82707	0.000399	-6.15203	--
		0.000417	0.36667	0.000417	-3.00245	0.000417	-2.37542	0.000417	-6.49134	--
		0.000434	-0.33524	0.000434	-2.87752	0.000434	-2.66647	0.000434	-6.02447	--
		0.000452	0.01735	0.000452	-1.6144	0.000452	-2.68842	0.000451	-5.91326	--
		0.000469	-0.33126	0.000469	-1.79123	0.000469	-3.00032	0.000469	-5.77897	--
		0.000486	0.34071	0.000486	-1.71928	0.000486	-2.52068	0.000486	-5.96897	--
		0.000504	-0.22911	0.000504	-0.0632	0.000504	-2.63329	0.000503	-6.20634	--
		0.000521	-0.09985	0.000521	0.15434	0.000521	-2.9786	0.000521	-6.27683	--
		0.000538	0.4277	0.000538	-0.10103	0.000538	-3.24356	0.000538	-6.01712	--
		0.000556	0.20775	0.000556	-0.24246	0.000556	-2.88113	0.000556	-6.04823	--
		0.000573	-0.02199	0.000573	-0.48785	0.000573	-2.79068	0.000573	-6.43489	--
		0.000591	-0.38667	0.000591	0.47549	0.000591	-0.14758	0.00059	-6.05122	--
		0.000608	-0.08077	0.000608	-0.10647	0.000608	0.64658	0.000608	-6.29512	--
		0.000625	-0.50026	0.000625	0.10683	0.000625	0.08468	0.000625	-6.28748	--
		0.000643	0.12985	0.000643	0.03492	0.000643	0.04006	0.000642	-5.74739	--
		0.00066	-0.00869	0.00066	-0.1391	0.00066	0.0218	0.00066	-5.98698	--
		0.000677	0.01066	0.000677	-3.20509	0.000677	0.18402	0.000677	-5.96644	--
		0.000695	0.80989	0.000695	-2.88138	0.000695	0.23595	0.000694	-6.16316	--
		0.000712	0.06594	0.000712	-3.20583	0.000712	0.29271	0.000712	-5.7428	--
		0.000729	-0.07417	0.000729	-0.3044	0.000729	-0.32291	0.000729	-6.13817	--
		0.000747	0.45347	0.000747	-2.00538	0.000747	0.27069	0.000747	-6.04548	--
		0.000764	-0.19554	0.000764	-2.28225	0.000764	-0.1282	0.000764	-5.80706	--
		0.000781	0.19494	0.000782	-2.97132	0.000781	-4.26238	0.000781	-6.45364	--
		0.000799	0.27408	0.000799	-2.61147	0.000799	-4.23171	0.000799	-6.06958	--
		0.000816	-0.37647	0.000816	-2.54258	0.000816	-4.45866	0.000816	-5.76389	--
		0.000834	-0.42469	0.000834	-2.98548	0.000834	-4.39374	0.000833	-6.14326	--
		0.000851	-0.20967	0.000851	-2.43336	0.000851	-4.0771	0.000851	-5.86879	--
		0.000868	-0.3313	0.000868	-2.90487	0.000868	-4.70845	0.000868	-5.91156	--
		0.000886	-0.22289	0.000886	-2.99055	0.000886	-4.32283	0.000885	-6.33565	--
		0.000903	0.00351	0.000903	-2.88765	0.000903	-4.2463	0.000903	-6.14378	--
		0.00092	0.05107	0.00092	-2.67838	0.00092	-3.67853	0.00092	-6.089	--
		0.000938	0.35455	0.000938	-2.98058	0.000938	-1.83731	0.000938	-6.37845	--
		0.000955	-0.14155	0.000955	-3.00128	0.000955	-2.13507	0.000955	-6.14781	--
		0.000972	-0.33374	0.000972	-2.94664	0.000972	-1.99979	0.000972	-6.08181	--
		0.00099	-0.02951	0.00099	-2.94259	0.00099	-2.06951	0.00099	-6.13639	--
		0.00101	0.05591	0.00101	-2.74178	0.00101	-1.87303	0.00101	-6.33812	--
		0.00102	0.05861	0.00102	-2.77995	0.00102	-2.10809	0.00102	-6.09957	--
		0.00104	-0.23752	0.00104	-2.39679	0.00104	-2.03533	0.00104	-6.08213	--
		0.00106	0.78314	0.00106	-2.69657	0.00106	-2.12886	0.00106	-6.27402	--
		0.00108	-0.31345	0.00108	-2.61783	0.00108	-1.43573	0.00108	-6.02741	--
		0.00109	0.48506	0.00109	-2.76006	0.00109	-1.44376	0.00109	-6.07938	--
		0.00111	-0.02933	0.00111	-2.81362	0.00111	-2.27031	0.00111	-6.39463	--
		0.00113	0.12092	0.00113	-2.62155	0.00113	-1.78785	0.00113	-5.8506	--
		0.00115	-0.35605	0.00115	-3.1814	0.00115	-2.19489	0.00115	-6.38438	--
		0.00116	0.16068	0.00116	-3.15473	0.00116	-1.96675	0.00116	-5.79377	--
		0.00118	-0.40159	0.00118	-3.05575	0.00118	-2.24011	0.00118	-6.34367	--
		0.0012	-0.27341	0.0012	-3.12507	0.0012	-1.60953	0.0012	-6.29772	--
		0.00122	0.03833	0.00122	-2.86521	0.00122	-0.25525	0.00122	-5.92228	--
		0.00123	0.25677	0.00123	-3.25371	0.00123	0.37553	0.00123	-5.70447	--
		0.00125	0.06739	0.00125	-2.67834	0.00125	-0.16168	0.00125	-6.62404	--
		0.00127	-0.54006	0.00127	-3.29995	0.00127	-2.6082	0.00127	-5.36623	--
		0.00128	0.07167	0.00128	-2.74582	0.00128	-2.86261	0.00128	-6.49179	--
		0.0013	0.10744	0.0013	-2.86235	0.0013	-2.9622	0.0013	-6.08169	--
		0.00132	0.51812	0.00132	-3.00591	0.00132	-4.44768	0.00132	-5.98042	--
		0.00134	-0.06855	0.00134	-2.48185	0.00134	-4.52907	0.00134	-5.84371	--
		0.00135	-0.01556	0.00135	-2.96666	0.00135	0.26854	0.00135	-6.22631	--
		0.00137	0.03096	0.00137	-3.6297	0.00137	-0.53116	0.00137	-5.75339	--
		0.00139	0.10979	0.00139	-2.87651	0.00139	-0.15411	0.00139	-5.77873	--
		0.00141	-0.15719	0.00141	-3.21055	0.00141	-1.93908	0.00141	-6.2664	--
		0.00142	-0.64788	0.00142	-3.05955	0.00142	-1.3355	0.00142	-5.97383	--
		0.00144	0.07975	0.00144	-3.42923	0.00144	-1.68032	0.00144	-5.72701	--
		0.00146	0.17872	0.00146	-2.6369	0.00146	-2.3647	0.00146	-6.22464	--
		0.00148	0.20466	0.00148	-2.7429	0.00148	-2.21303	0.00148	-5.98744	--
		0.00149	-0.34411	0.00149	-2.91244	0.00149	-1.70948	0.00149	-6.25564	--
		0.00151	0.5238	0.00151	-3.3939	0.00151	-1.62332	0.00151	-5.58401	--
		0.00153	0.36358	0.00153	-3.45603	0.00153	-2.44381	0.00153	-5.9908	--
		0.00155	-0.40746	0.00155	-2.9728	0.00155	-1.72831	0.00155	-6.26243	--
		0.00156	0.35605	0.00156	-2.63674	0.00156	-1.82487	0.00156	-6.05489	--
		0.00158	-0.20442	0.00158	-2.70274	0.00158	-2.0402	0.00158	-5.98103	--
		0.0016	-0.35385	0.0016	-3.09889	0.0016	-2.14863	0.0016	-5.91527	--
		0.00161	-0.48303	0.00161	-2.55911	0.00161	-1.63377	0.00161	-5.81273	--
		0.00163	-0.07355	0.00163	-1.93372	0.00163	-1.39372	0.00163	-5.47852	--
		0.00165	-0.36237	0.00165	-1.77681	0.00165	-1.95649	0.00165	-6.12877	--
		0.00167	-0.09965	0.00167	-1.88723	0.00167	-2.32641	0.00167	-5.62197	--
		0.00168	0.03923	0.00168	-1.72519	0.00168	-1.74284	0.00168	-5.08646	--
		0.0017	-0.37089	0.0017	-2.29314	0.0017	-1.81717	0.0017	-5.97515	--
		0.00172	0.64713	0.00172	-1.97999	0.00172	-1.35176	0.00172	-6.13855	--
		0.00174	0.41822	0.00174	-1.86619	0.00174	-3.12147	0.00174	-6.40823	--
		0.00175	0.57019	0.00175	-2.27203	0.00175	-2.5844	0.00175	-6.31193	--
		0.00177	-0.10521	0.00177	-2.14516	0.00177	-2.59772	0.00177	-5.89196	--
		0.00179	-0.06631	0.00179	-2.22481	0.00179	-3.46439	0.00179	-6.36965	--
		0.00181	-0.39258	0.00181	-2.04355	0.00181	-3.05747	0.00181	-5.83245	--
		0.00182	-0.37842	0.00182	-2.50316	0.00182	-2.8745	0.00182	-5.85141	--
		0.00184	0.04043	0.00184	-1.91964	0.00184	-2.73995	0.00184	-5.75483	--
		0.00186	0.62974	0.00186	-2.18828	0.00186	-3.29834	0.00186	-6.5949	--
		0.00188	-0.15444	0.00188	-1.99617	0.00188	-5.30914	0.00187	-6.10367	--
		0.00189	0.72861	0.00189	-1.66473	0.00189	-4.5222	0.00189	-6.02639	--
		0.00191	0.52953	0.00191	-2.13039	0.00191	-4.33996	0.00191	-6.50324	--
		0.00193	0.10924	0.00193	-1.88794	0.00193	-4.47872	0.00193	-5.98487	--
		0.00194	0.18806	0.00194	-2.32359	0.00194	-4.37117	0.00194	-5.9769	--
		0.00196	0.02542	0.00196	-1.48946	0.00196	-4.3023	0.00196	-6.50902	--
		0.00198	0.00772	0.00198	-1.94579	0.00198	-4.3308	0.00198	-5.95843	--
		0.002	-0.19329	0.002	-2.09753	0.002	-5.03032	0.002	-6.5818	--
		0.00201	-0.45657	0.00201	-1.59155	0.00201	-5.06201	0.00201	-6.12062	--
		0.00203	0.00442	0.00203	-1.52172	0.00203	-4.62943	0.00203	-5.54563	--
		0.00205	-0.21687	0.00205	-1.20249	0.00205	-4.32084	0.00205	-5.68357	--
		0.00207	-0.12158	0.00207	-1.91817	0.00207	-4.32537	0.00207	-6.46389	--
		0.00208	-0.25663	0.00208	-2.18511	0.00208	-4.21709	0.00208	-5.79029	--
		0.0021	0.55548	0.0021	-1.80322	0.0021	-4.48955	0.0021	-6.13777	--
		0.00212	0.4081	0.00212	-2.18222	0.00212	-4.50307	0.00212	-5.91843	--
		0.00214	-0.13203	0.00214	-0.45193	0.00214	-4.59451	0.00214	-6.22217	--
		0.00215	0.13977	0.00215	-0.13638	0.00215	-5.2458	0.00215	-5.50048	--
		0.00217	-0.05284	0.00217	-0.08383	0.00217	-4.30665	0.00217	-6.81734	--
		0.00219	0.27433	0.00219	0.5183	0.00219	-0.05627	0.00219	-6.32678	--
		0.00221	0.23444	0.00221	-2.74596	0.00221	0.12378	0.0022	-5.86637	--
		0.00222	-0.38794	0.00222	-3.17506	0.00222	-0.02729	0.00222	-6.78799	--
		0.00224	0.37229	0.00224	0.23587	0.00224	-3.00885	0.00224	-5.92378	--
		0.00226	-0.25633	0.00226	0.0412	0.00226	-2.93828	0.00226	-6.30536	--
		0.00227	0.31645	0.00227	-0.13277	0.00227	-2.86099	0.00227	-6.04101	--
		0.00229	0.14841	0.00229	-0.16449	0.00229	-2.72192	0.00229	-5.93748	--
		0.00231	0.08935	0.00231	0.38686	0.00231	-3.13978	0.00231	-6.0955	--
		0.00233	0.12935	0.00233	-0.14488	0.00233	-2.89532	0.00233	-6.17801	--
		0.00234	-0.05008	0.00234	0.19462	0.00234	-3.18628	0.00234	-6.24689	--
		0.00236	0.08592	0.00236	-0.16663	0.00236	-3.18994	0.00236	-6.1888	--
		0.00238	0.0122	0.00238	0.23536	0.00238	-3.06471	0.00238	-6.37201	--
		0.0024	0.07383	0.0024	0.02422	0.0024	-2.59694	0.0024	-5.93839	--
		0.00241	0.22139	0.00241	-0.86947	0.00241	-3.16097	0.00241	-6.29981	--
		0.00243	-0.41481	0.00243	-0.19032	0.00243	-3.12328	0.00243	-5.82756	--
		0.00245	0.39316	0.00245	0.01643	0.00245	-2.9056	0.00245	-5.99786	--
		0.00247	-0.26849	0.00247	-2.9833	0.00247	0.23721	0.00247	-6.50939	--
		0.00248	-0.22022	0.00248	-3.55079	0.00248	0.0797	0.00248	-6.30493	--
		0.0025	-0.43054	0.0025	-2.84714	0.0025	0.26506	0.0025	-6.38338	--
		0.00252	0.11172	0.00252	-3.09083	0.00252	0.35845	0.00252	-6.1229	--
		0.00253	0.34335	0.00253	-2.74392	0.00253	-0.11158	0.00253	-5.49351	--
		0.00255	-0.59861	0.00255	-2.74767	0.00255	0.2083	0.00255	-6.48021	--
		0.00257	0.32503	0.00257	-3.27816	0.00257	-0.12579	0.00257	-5.88768	--
		0.00259	0.46426	0.00259	-2.81868	0.00259	0.45924	0.00259	-6.24144	--
		0.0026	0.38063	0.0026	-2.20864	0.0026	-0.06779	0.0026	-6.54084	--
		0.00262	0.3848	0.00262	-1.55881	0.00262	0.26875	0.00262	-6.24972	--
		0.00264	0.5891	0.00264	-2.34641	0.00264	0.18033	0.00264	-5.53794	--
		0.00266	0.08044	0.00266	-1.49984	0.00266	-0.0487	0.00266	-6.30373	--
		0.00267	-0.05946	0.00267	0.11428	0.00267	-1.24804	0.00267	-6.61591	--
		0.00269	0.22151	0.00269	-0.56066	0.00269	0.1234	0.00269	-6.36775	--
		0.00271	-0.10941	0.00271	0.30052	0.00271	0.15332	0.00271	-6.24531	--
		0.00273	0.16254	0.00273	-0.13352	0.00273	-0.31974	0.00273	-5.5371	--
		0.00274	0.48047	0.00274	1.1151	0.00274	0.2231	0.00274	-6.02265	--
		0.00276	0.34222	0.00276	-0.27658	0.00276	0.16793	0.00276	-6.39543	--
		0.00278	0.02284	0.00278	0.03525	0.00278	0.25696	0.00278	-5.8287	--
		0.00279	0.26238	0.0028	0.27252	0.0028	0.12752	0.0028	-6.11947	--
		0.00281	0.07397	0.00281	0.32527	0.00281	0.74324	0.00281	-6.10709	--
		0.00283	0.4884	0.00283	-0.35912	0.00283	-0.46314	0.00283	-5.74078	--
		0.00285	0.00531	0.00285	-0.40303	0.00285	0.1844	0.00285	-6.09211	--
		0.00286	-0.48549	0.00286	-0.06904	0.00286	-0.15772	0.00286	-6.00529	--
		0.00288	0.19359	0.00288	-0.19188	0.00288	0.50234	0.00288	-5.92631	--
		0.0029	0.32661	0.0029	0.03663	0.0029	-0.57813	0.0029	-5.90731	--
		0.00292	-0.14424	0.00292	-0.28771	0.00292	-0.5093	0.00292	-5.7101	--
		0.00293	-0.19365	0.00293	0.48138	0.00293	-0.06097	0.00293	-6.16099	--
		0.00295	0.15087	0.00295	0.30543	0.00295	-0.71125	0.00295	-5.79358	--
		0.00297	-0.22658	0.00297	0.71959	0.00297	-4.54288	0.00297	-6.33647	--
		0.00299	0.57501	0.00299	-0.36504	0.00299	-4.73406	0.00299	-6.40049	--
		0.003	0.63805	0.003	-0.06321	0.003	-4.20632	0.003	-6.48786	--
		0.00302	-0.48839	0.00302	-0.51016	0.00302	-4.74441	0.00302	-6.05522	--
		0.00304	-0.41249	0.00304	-0.36423	0.00304	-4.95364	0.00304	-5.70368	--
		0.00306	-0.46781	0.00306	0.10864	0.00306	-4.31229	0.00306	-6.01279	--
		0.00307	-0.00756	0.00307	-0.86622	0.00307	-4.61844	0.00307	-5.98254	--
		0.00309	0.07057	0.00309	0.03426	0.00309	-4.4925	0.00309	-5.83269	--
		0.00311	-0.22681	0.00311	-0.49867	0.00311	-4.35459	0.00311	-5.58213	--
		0.00313	-0.54212	0.00313	0.47282	0.00313	-5.25099	0.00313	-6.07558	--
		0.00314	-0.0574	0.00314	-0.28303	0.00314	-3.85288	0.00314	-5.74615	--
		0.00316	-0.01026	0.00316	0.50658	0.00316	-5.08035	0.00316	-6.2151	--
		0.00318	-0.54041	0.00318	-0.35626	0.00318	-4.71847	0.00318	-6.36858	--
		0.00319	0.08493	0.00319	-0.11575	0.00319	-4.44585	0.00319	-5.18615	--
		0.00321	-0.42023	0.00321	0.53357	0.00321	-4.58291	0.00321	-5.93983	--
		0.00323	0.42839	0.00323	-0.12392	0.00323	-4.78026	0.00323	-5.63593	--
		0.00325	-0.14574	0.00325	0.3939	0.00325	-4.936	0.00325	-6.40172	--
		0.00326	0.75226	0.00326	-0.02994	0.00326	-4.82308	0.00326	-6.03248	--
		0.00328	-0.38691	0.00328	0.57336	0.00328	-4.42804	0.00328	-5.41229	--
		0.0033	-0.25502	0.0033	-0.39573	0.0033	-5.04552	0.0033	-6.07608	--
		0.00332	0.2188	0.00332	0.86603	0.00332	-4.18927	0.00332	-6.15113	--
		0.00333	-0.04755	0.00333	0.35854	0.00333	-4.59494	0.00333	-5.80124	--
		0.00335	-0.35942	0.00335	-1.38252	0.00335	-4.43485	0.00335	-6.25723	--
		0.00337	0.14993	0.00337	-2.30141	0.00337	-4.24159	0.00337	-6.20521	--
		0.00339	-0.07621	0.00339	-2.16058	0.00339	-4.89253	0.00339	-6.32277	--
		0.0034	-0.4217	0.0034	-1.88427	0.0034	-4.53532	0.0034	-6.22635	--
		0.00342	-0.60224	0.00342	-2.04482	0.00342	-4.75926	0.00342	-6.59397	--
		0.00344	-0.30732	0.00344	-2.15788	0.00344	-4.32545	0.00344	-5.91601	--
		0.00346	0.02996	0.00346	-1.56731	0.00345	-5.1413	0.00345	-6.47631	--
		0.00347	0.06299	0.00347	-1.50232	0.00347	-4.19885	0.00347	-6.15597	--
		0.00349	0.31715	0.00349	-1.74879	0.00349	0.1639	0.00349	-6.29138	--
		0.00351	-0.47198	0.00351	-1.66754	0.00351	-0.00984	0.00351	-6.22249	--
		0.00352	-0.24771	0.00352	-1.67528	0.00352	-0.01092	0.00352	-6.33826	--
		0.00354	0.11888	0.00354	-1.90123	0.00354	-0.15952	0.00354	-5.81503	--
		0.00356	0.10636	0.00356	-1.86244	0.00356	-0.2409	0.00356	-6.15081	--
		0.00358	-0.15008	0.00358	-2.03233	0.00358	-0.323	0.00358	-6.76002	--
		0.00359	0.17018	0.00359	-1.794	0.00359	-0.28877	0.00359	-6.20771	--
		0.00361	-0.09561	0.00361	-1.98768	0.00361	-0.24789	0.00361	-5.74838	--
		0.00363	-0.14571	0.00363	-1.67051	0.00363	-0.28862	0.00363	-5.92938	--
		0.00365	0.83455	0.00365	-2.3708	0.00365	-0.16481	0.00365	-6.03049	--
		0.00366	-0.43342	0.00366	-2.0635	0.00366	-0.13964	0.00366	-6.63657	--
		0.00368	0.05246	0.00368	-1.77494	0.00368	-0.09965	0.00368	-6.97462	--
		0.0037	-0.1766	0.0037	-1.65604	0.0037	-0.41604	0.0037	-6.30551	--
		0.00372	-0.347	0.00372	-1.38936	0.00372	0.18387	0.00372	-6.28889	--
		0.00373	0.14386	0.00373	-2.66143	0.00373	-0.12732	0.00373	-6.2531	--
		0.00375	-0.10888	0.00375	-2.86717	0.00375	0.15963	0.00375	-6.12194	--
		0.00377	0.20002	0.00377	-2.83292	0.00377	-0.18679	0.00377	-6.22092	--
		0.00378	0.26206	0.00378	-3.11294	0.00378	-0.15548	0.00378	-6.05341	--
		0.0038	-0.16107	0.0038	-3.07462	0.0038	0.71259	0.0038	-6.2893	--
		0.00382	-0.15244	0.00382	-2.9588	0.00382	0.4384	0.00382	-6.1554	--
		0.00384	0.19719	0.00384	-2.62707	0.00384	0.33379	0.00384	-5.94004	--
		0.00385	0.27374	0.00385	-3.02258	0.00385	-0.42906	0.00385	-5.91457	--
		0.00387	-0.06699	0.00387	-2.65236	0.00387	-0.4722	0.00387	-6.04183	--
		0.00389	-0.15709	0.00389	-2.82745	0.00389	0.15308	0.00389	-6.9986	--
		0.00391	0.04617	0.00391	-2.77021	0.00391	0.20561	0.00391	-6.16641	--
		0.00392	-0.35404	0.00392	-3.29436	0.00392	-4.0167	0.00392	-6.46486	--
		0.00394	0.4525	0.00394	-2.36391	0.00394	-4.61644	0.00394	-6.00208	--
		0.00396	0.03587	0.00396	-2.83968	0.00396	-4.64103	0.00396	-5.95123	--
		0.00398	-0.45398	0.00398	-0.2425	0.00398	-4.41762	0.00398	-6.16425	--
		0.00399	0.77909	0.00399	-0.30664	0.00399	-4.6	0.00399	-5.69872	--
		0.00401	-0.72003	0.00401	0.30082	0.00401	-4.7988	0.00401	-6.34403	--
		0.00403	0.3749	0.00403	-0.39577	0.00403	-4.20151	0.00403	-5.65089	--
		0.00404	-0.49022	0.00405	0.18449	0.00405	-4.6258	0.00405	-5.87464	--
		0.00406	0.3343	0.00406	0.01261	0.00406	-4.16049	0.00406	-5.65147	--
		0.00408	0.30526	0.00408	0.13085	0.00408	-4.37793	0.00408	-5.75402	--
		0.0041	0.25653	0.0041	-0.19922	0.0041	-4.10691	0.0041	-5.96208	--
		0.00411	-0.35563	0.00411	0.25602	0.00411	-4.54432	0.00411	-6.38289	--
		0.00413	0.12741	0.00413	0.14237	0.00413	-4.52105	0.00413	-6.02319	--
		0.00415	-0.39192	0.00415	0.63718	0.00415	-4.29796	0.00415	-6.47409	--
		0.00417	-0.52652	0.00417	0.17802	0.00417	-4.88575	0.00417	-6.39977	--
		0.00418	0.29512	0.00418	-0.15409	0.00418	-4.51656	0.00418	-5.12718	--
		0.0042	-0.3704	0.0042	-0.17038	0.0042	-4.24702	0.0042	-6.15412	--
		0.00422	-0.20004	0.00422	0.09534	0.00422	-4.10454	0.00422	-6.41851	--
		0.00424	0.1652	0.00424	0.22108	0.00424	-4.27416	0.00424	-5.52786	--
		0.00425	0.24939	0.00425	-0.73961	0.00425	-4.17712	0.00425	-5.97031	--
		0.00427	0.16872	0.00427	-0.32509	0.00427	-4.50555	0.00427	-5.5995	--
		0.00429	-0.54023	0.00429	0.21682	0.00429	-4.03612	0.00429	-6.04557	--
		0.00431	-0.24386	0.00431	0.03341	0.00431	-1.52395	0.00431	-6.04631	--
		0.00432	0.04062	0.00432	-0.12784	0.00432	-1.90516	0.00432	-6.22281	--
		0.00434	-0.17729	0.00434	-0.78795	0.00434	-2.27445	0.00434	-5.99092	--
		0.00436	-0.03676	0.00436	-0.28616	0.00436	-4.66656	0.00436	-6.35745	--
		0.00437	-0.12356	0.00438	0.53023	0.00437	-4.74638	0.00437	-6.12152	--
		0.00439	-0.21624	0.00439	0.03648	0.00439	-4.06593	0.00439	-6.21847	--
		0.00441	-0.22245	0.00441	0.14399	0.00441	-4.52171	0.00441	-6.06927	--
		0.00443	-0.32071	0.00443	0.12841	0.00443	-4.29199	0.00443	-5.63764	--
		0.00444	0.66338	0.00444	-0.04532	0.00444	-4.568	0.00444	-6.14784	--
		0.00446	-0.26585	0.00446	0.41432	0.00446	-4.27226	0.00446	-6.4631	--
		0.00448	0.39904	0.00448	0.83957	0.00448	-3.93606	0.00448	-5.82587	--
		0.0045	-0.01011	0.0045	-0.28364	0.0045	-0.08662	0.0045	-5.6557	--
		0.00451	0.06358	0.00451	0.25505	0.00451	0.43567	0.00451	-6.30406	--
		0.00453	-0.28022	0.00453	0.59833	0.00453	-0.17548	0.00453	-6.04336	--
		0.00455	0.27138	0.00455	0.39656	0.00455	-0.16212	0.00455	-6.14032	--
		0.00457	0.30721	0.00457	-0.36034	0.00457	-2.8177	0.00457	-5.89229	--
		0.00458	-0.14049	0.00458	0.603	0.00458	-2.68107	0.00458	-6.14763	--
		0.0046	-0.36549	0.0046	0.53269	0.0046	-2.72123	0.0046	-6.05474	--
		0.00462	0.16458	0.00462	0.65661	0.00462	-2.86949	0.00462	-6.49011	--
		0.00464	-0.01081	0.00464	-0.09891	0.00464	-2.72941	0.00464	-6.19445	--
		0.00465	-0.03687	0.00465	-0.44054	0.00465	-2.70495	0.00465	-5.36448	--
		0.00467	-0.7006	0.00467	-0.20292	0.00467	-2.49453	0.00467	-6.25299	--
		0.00469	-0.16361	0.00469	0.11744	0.00469	-2.73642	0.00469	-5.94841	--
		0.0047	0.01645	0.0047	0.42675	0.00471	-2.4672	0.0047	-5.72888	--
		0.00472	-0.241	0.00472	-0.04403	0.00472	-2.38655	0.00472	-5.58119	--
		0.00474	-0.54408	0.00474	-0.01638	0.00474	-2.9399	0.00474	-5.81949	--
		0.00476	0.59676	0.00476	-0.40471	0.00476	-2.54315	0.00476	-6.18552	--
		0.00477	0.71574	0.00477	-0.18561	0.00477	-3.16157	0.00477	-6.18279	--
		0.00479	-0.29107	0.00479	0.41839	0.00479	-2.93724	0.00479	-6.19985	--
		0.00481	-0.34803	0.00481	0.04641	0.00481	-2.99202	0.00481	-5.50544	--
		0.00483	-0.26795	0.00483	-0.33155	0.00483	-2.78844	0.00483	-6.19942	--
		0.00484	0.3553	0.00484	-0.01681	0.00484	-2.7688	0.00484	-5.97334	--
		0.00486	0.35639	0.00486	-0.37188	0.00486	-2.96668	0.00486	-5.78767	--
		0.00488	-0.11006	0.00488	-0.47552	0.00488	-3.38643	0.00488	-5.98975	--
		0.0049	-0.16794	0.0049	0.04732	0.0049	-2.70303	0.0049	-6.32633	--
		0.00491	-0.47621	0.00491	-2.52943	0.00491	-2.60728	0.00491	-5.8844	--
		0.00493	0.006	0.00493	-3.02954	0.00493	-2.8733	0.00493	-6.46027	--
		0.00495	0.17732	0.00495	-2.709	0.00495	-2.85892	0.00495	-5.99752	--
		0.00497	-0.493	0.00497	-3.14415	0.00497	-2.48009	0.00497	-6.00262	--
		0.00498	0.33925	0.00498	-2.76663	0.00498	-3.27503	0.00498	-5.89737	--
		0.005	-0.51251	0.005	-3.32075	0.005	-2.76567	0.005	-6.28116	--
		0.00502	0.26754	0.00502	-2.94121	0.00502	-2.81367	0.00502	-6.19302	--
		0.00503	0.23827	0.00503	-2.67193	0.00503	-2.93611	0.00503	-5.74371	--
		0.00505	-0.31096	0.00505	-3.41332	0.00505	-3.1289	0.00505	-5.84723	--
		0.00507	0.0308	0.00507	-3.13995	0.00507	-2.5392	0.00507	-5.72662	--
		0.00509	-0.46838	0.00509	-2.95548	0.00509	-3.20005	0.00509	-6.16941	--
		0.0051	-0.15629	0.0051	-2.82711	0.0051	-2.61843	0.0051	-6.15606	--
		0.00512	-0.43014	0.00512	-2.84424	0.00512	0.26389	0.00512	-6.23879	--
		0.00514	-0.29392	0.00514	-2.39189	0.00514	0.47048	0.00514	-6.14982	--
		0.00516	0.48488	0.00516	-2.79991	0.00516	-0.59598	0.00516	-6.02031	--
		0.00517	-0.24674	0.00517	-2.77288	0.00517	0.25323	0.00517	-6.58796	--
		0.00519	0.67582	0.00519	-2.23432	0.00519	0.0548	0.00519	-6.4253	--
		0.00521	-0.03353	0.00521	-2.97933	0.00521	0.18911	0.00521	-6.2896	--
		0.00523	-0.15185	0.00523	-2.82096	0.00523	-3.0887	0.00523	-6.40625	--
		0.00524	-0.18358	0.00524	-3.29609	0.00524	-2.38536	0.00524	-6.06816	--
		0.00526	0.0808	0.00526	-2.06163	0.00526	-2.60879	0.00526	-6.10237	--
		0.00528	-0.13407	0.00528	0.10438	0.00528	-2.77008	0.00528	-5.2154	--
		0.0053	0.24226	0.0053	-0.59935	0.0053	-2.61364	0.0053	-6.27638	--
		0.00531	-0.06095	0.00531	0.15061	0.00531	-2.40753	0.00531	-6.80142	--
		0.00533	-0.30887	0.00533	-0.14309	0.00533	-2.70251	0.00533	-5.91654	--
		0.00535	-0.32356	0.00535	-0.24423	0.00535	-2.63406	0.00535	-6.099	--
		0.00536	0.26699	0.00536	-0.3746	0.00536	-3.11287	0.00536	-5.81511	--
		0.00538	-0.33452	0.00538	-1.96892	0.00538	-2.52718	0.00538	-6.11562	--
		0.0054	-0.34231	0.0054	-1.99007	0.0054	-2.75741	0.0054	-6.06793	--
		0.00542	0.21623	0.00542	-1.87754	0.00542	-3.04597	0.00542	-6.13037	--
		0.00543	-0.36298	0.00543	-1.91926	0.00543	-2.55503	0.00543	-6.52015	--
		0.00545	-0.27955	0.00545	-2.00689	0.00545	-2.54711	0.00545	-6.03278	--
		0.00547	0.62684	0.00547	-2.0814	0.00547	-0.12943	0.00547	-6.17526	--
		0.00549	-0.40766	0.00549	-1.6834	0.00549	0.13786	0.00549	-6.53018	--
		0.0055	-0.00392	0.0055	-1.92213	0.0055	0.55996	0.0055	-6.27138	--
		0.00552	-0.17216	0.00552	-1.71566	0.00552	-0.15124	0.00552	-6.03957	--
		0.00554	-0.18135	0.00554	-1.63808	0.00554	0.11391	0.00554	-6.2884	--
		0.00556	-0.1059	0.00556	-2.26278	0.00556	0.27645	0.00556	-5.59291	--
		0.00557	0.80224	0.00557	-1.60182	0.00557	0.24026	0.00557	-6.4649	--
		0.00559	0.58721	0.00559	-1.81462	0.00559	0.04818	0.00559	-6.79288	--
		0.00561	-0.01575	0.00561	-1.93095	0.00561	0.07228	0.00561	-5.9654	--
		0.00563	-0.76789	0.00563	-1.9645	0.00563	0.27724	0.00562	-6.51645	--
		0.00564	-0.22907	0.00564	-1.94837	0.00564	-0.26859	0.00564	-6.41846	--
		0.00566	0.47017	0.00566	-1.73061	0.00566	0.13012	0.00566	-5.57117	--
		0.00568	0.19906	0.00568	-1.79051	0.00568	0.08702	0.00568	-6.23284	--
		0.00569	-0.37812	0.00569	-1.60465	0.00569	0.24929	0.00569	-5.9296	--
		0.00571	-0.37784	0.00571	-2.36785	0.00571	0.52228	0.00571	-5.73727	--
		0.00573	0.12823	0.00573	-1.68751	0.00573	0.01724	0.00573	-6.12295	--
		0.00575	0.0664	0.00575	-1.43358	0.00575	0.77532	0.00575	-5.979	--
		0.00576	0.05584	0.00576	-1.63757	0.00576	0.27235	0.00576	-6.302	--
		0.00578	-0.24606	0.00578	-1.91131	0.00578	0.17201	0.00578	-6.45478	--
		0.0058	0.38943	0.0058	-1.36646	0.0058	-1.94482	0.0058	-6.4553	--
		0.00582	0.51507	0.00582	-2.05523	0.00582	-1.51101	0.00582	-5.87865	--
		0.00583	0.03167	0.00583	-1.36377	0.00583	-2.6739	0.00583	-5.93071	--
		0.00585	0.41671	0.00585	-1.56695	0.00585	-2.66279	0.00585	-6.25274	--
		0.00587	0.49678	0.00587	-1.55121	0.00587	-3.02978	0.00587	-5.92071	--
		0.00589	0.21638	0.00589	-1.98463	0.00589	-2.62022	0.00589	-6.24633	--
		0.0059	-0.36713	0.0059	-1.64315	0.0059	-2.96212	0.0059	-6.06705	--
		0.00592	-0.28666	0.00592	-1.90542	0.00592	-3.23483	0.00592	-6.47849	--
		0.00594	0.11646	0.00594	-2.19942	0.00594	-2.44073	0.00594	-5.88189	--
		0.00596	0.16771	0.00596	-1.4681	0.00595	-2.96605	0.00595	-6.09894	--
		0.00597	-0.07652	0.00597	-1.87758	0.00597	-2.46683	0.00597	-5.9088	--
		0.00599	0.09879	0.00599	-1.47002	0.00599	-2.41853	0.00599	-5.64978	--
		0.00601	0.0778	0.00601	-1.7896	0.00601	-2.9634	0.00601	-6.24345	--
		0.00602	0.30841	0.00602	-2.02263	0.00602	-2.9658	0.00602	-6.03771	--
		0.00604	0.41007	0.00604	-1.7028	0.00604	-2.56199	0.00604	-6.66204	--
		0.00606	0.26728	0.00606	-1.58917	0.00606	-2.84591	0.00606	-5.87397	--
		0.00608	-0.11254	0.00608	-1.5384	0.00608	-2.83704	0.00608	-6.29077	--
		0.00609	0.45201	0.00609	-1.69115	0.00609	-2.46561	0.00609	-6.10094	--
		0.00611	0.1191	0.00611	-1.87436	0.00611	-2.05848	0.00611	-5.98658	--
		0.00613	0.55504	0.00613	-1.63681	0.00613	-3.16546	0.00613	-6.17825	--
		0.00615	0.31755	0.00615	-3.01703	0.00615	-2.6946	0.00615	-5.9475	--
		0.00616	-0.29577	0.00616	-2.7799	0.00616	-4.67671	0.00616	-5.95259	--
		0.00618	-0.15282	0.00618	-2.46778	0.00618	-4.22772	0.00618	-6.03452	--
		0.0062	0.60223	0.0062	-3.19208	0.0062	-4.34999	0.0062	-5.66696	--
		0.00622	0.12296	0.00622	-2.82557	0.00622	-4.25167	0.00622	-6.05994	--
		0.00623	0.30489	0.00623	-3.19306	0.00623	-4.14955	0.00623	-6.13869	--
		0.00625	-0.33597	0.00625	-3.3706	0.00625	-4.31383	0.00625	-5.8993	--
		0.00627	0.33169	0.00627	-2.40718	0.00627	-4.61562	0.00627	-5.71711	--
		0.00628	0.00935	0.00628	-2.43681	0.00628	-4.47825	0.00628	-5.50389	--
		0.0063	-0.21832	0.0063	-3.3749	0.0063	-3.88868	0.0063	-6.23637	--
		0.00632	-0.05776	0.00632	-2.75544	0.00632	-4.54029	0.00632	-5.94159	--
		0.00634	0.36789	0.00634	-3.02794	0.00634	-4.02164	0.00634	-6.40384	--
		0.00635	-0.17029	0.00635	-2.90439	0.00635	-4.31239	0.00635	-6.67711	--
		0.00637	0.09105	0.00637	-3.18362	0.00637	-4.24501	0.00637	-5.83233	--
		0.00639	-0.1009	0.00639	-2.74152	0.00639	-4.30579	0.00639	-5.97483	--
		0.00641	0.04005	0.00641	-2.99186	0.00641	-4.42753	0.00641	-5.91545	--
		0.00642	0.16612	0.00642	-3.00921	0.00642	-1.16783	0.00642	-6.38674	--
		0.00644	0.27982	0.00644	-2.78264	0.00644	-1.48861	0.00644	-5.75531	--
		0.00646	-0.07025	0.00646	-3.21103	0.00646	-0.03454	0.00646	-6.30026	--
		0.00648	0.49309	0.00648	-3.37127	0.00648	0.49697	0.00648	-6.41549	--
		0.00649	0.4305	0.00649	-2.86123	0.00649	0.06377	0.00649	-6.08047	--
		0.00651	-0.37207	0.00651	-2.83232	0.00651	0.06122	0.00651	-6.47421	--
		0.00653	0.33604	0.00653	-2.49564	0.00653	-0.61056	0.00653	-5.68917	--
		0.00654	-0.06732	0.00655	-3.13326	0.00654	-0.08028	0.00655	-6.2043	--
		0.00656	0.69113	0.00656	-3.03217	0.00656	-0.11916	0.00656	-6.27254	--
		0.00658	0.65834	0.00658	-3.00417	0.00658	0.48841	0.00658	-5.82339	--
		0.0066	0.29554	0.0066	-3.14828	0.0066	0.1291	0.0066	-6.23818	--
		0.00661	0.54398	0.00661	-3.18103	0.00661	-0.51841	0.00661	-5.68188	--
		0.00663	-0.66447	0.00663	-2.87388	0.00663	0.51536	0.00663	-5.36414	--
		0.00665	0.28775	0.00665	-3.06762	0.00665	-1.10145	0.00665	-6.06286	--
		0.00667	0.53381	0.00667	-2.58866	0.00667	-1.68886	0.00667	-5.92062	--
		0.00668	0.80619	0.00668	-2.75393	0.00668	-1.553	0.00668	-6.29217	--
		0.0067	0.65148	0.0067	-3.10946	0.0067	-2.21202	0.0067	-5.70261	--
		0.00672	0.0685	0.00672	-2.95515	0.00672	-1.14901	0.00672	-6.38159	--
		0.00674	-0.19648	0.00674	-3.31322	0.00674	-1.79576	0.00674	-6.00703	--
		0.00675	0.60587	0.00675	-2.52313	0.00675	0.43691	0.00675	-5.81407	--
		0.00677	-0.12148	0.00677	-2.69961	0.00677	-0.21199	0.00677	-6.15853	--
		0.00679	0.09584	0.00679	-3.00796	0.00679	0.1218	0.00679	-6.05519	--
		0.00681	0.22187	0.00681	-2.50678	0.00681	0.27671	0.00681	-6.03923	--
		0.00682	-0.0766	0.00682	-2.79588	0.00682	0.22995	0.00682	-6.50422	--
		0.00684	0.18616	0.00684	-3.38886	0.00684	-0.11944	0.00684	-5.56432	--
		0.00686	0.16828	0.00686	-3.0542	0.00686	-0.00789	0.00686	-5.73254	--
		0.00688	0.09685	0.00688	-2.54731	0.00688	0.22719	0.00688	-5.6982	--
		0.00689	0.5697	0.00689	-2.71005	0.00689	0.02478	0.00689	-6.28913	--
		0.00691	0.15323	0.00691	-1.72034	0.00691	0.05416	0.00691	-6.49035	--
		0.00693	0.22598	0.00693	-2.056	0.00693	0.74772	0.00693	-6.35515	--
		0.00694	-0.01001	0.00694	-2.20674	0.00694	-2.74161	0.00694	-5.69662	--
		0.00696	0.3533	0.00696	-2.07683	0.00696	-2.48007	0.00696	-6.01223	--
		0.00698	0.29354	0.00698	-1.94261	0.00698	-2.88386	0.00698	-5.89984	--
		0.007	-0.13344	0.007	-1.50592	0.007	-2.41584	0.007	-6.17779	--
		0.00701	-0.41619	0.00701	-2.03056	0.00701	-2.79517	0.00701	-5.76853	--
		0.00703	-0.44518	0.00703	-1.87699	0.00703	-2.69446	0.00703	-5.86633	--
		0.00705	0.27956	0.00705	0.15516	0.00705	-2.69671	0.00705	-6.02886	--
		0.00707	0.05957	0.00707	0.02232	0.00707	-2.26233	0.00707	-5.94967	--
		0.00708	0.03308	0.00708	0.05219	0.00708	-2.58585	0.00708	-5.74976	--
		0.0071	-0.29371	0.0071	0.30926	0.0071	-2.65486	0.0071	-6.18892	--
		0.00712	-0.22255	0.00712	0.33675	0.00712	-2.9025	0.00712	-5.6816	--
		0.00714	0.19188	0.00714	0.04465	0.00714	-2.77281	0.00714	-5.17438	--
		0.00715	-0.38118	0.00715	-0.07901	0.00715	-2.16108	0.00715	-5.92733	--
		0.00717	0.14592	0.00717	-0.07172	0.00717	-2.77968	0.00717	-6.15875	--
		0.00719	0.10921	0.00719	0.09284	0.00719	-2.30849	0.00719	-5.94034	--
		0.00721	0.05156	0.0072	-0.07291	0.0072	-2.38449	0.0072	-5.68667	--
		0.00722	-0.45923	0.00722	-0.42586	0.00722	-2.63601	0.00722	-6.03018	--
		0.00724	0.33171	0.00724	-0.32024	0.00724	-2.52197	0.00724	-6.21015	--
		0.00726	0.44697	0.00726	-0.07477	0.00726	-2.64697	0.00726	-6.32708	--
		0.00727	0.09177	0.00727	0.10721	0.00727	-2.83975	0.00727	-6.03398	--
		0.00729	-0.58806	0.00729	0.02467	0.00729	-2.19421	0.00729	-5.6234	--
		0.00731	0.32252	0.00731	0.2189	0.00731	-3.1421	0.00731	-6.21505	--
		0.00733	-0.09501	0.00733	-0.19205	0.00733	-2.88971	0.00733	-6.03062	--
		0.00734	-0.48923	0.00734	1.01961	0.00734	-3.23414	0.00734	-5.9494	--
		0.00736	0.21674	0.00736	0.40326	0.00736	-2.86076	0.00736	-5.70909	--
		0.00738	-0.39497	0.00738	-0.14155	0.00738	-2.53555	0.00738	-6.47009	--
		0.0074	-0.03991	0.0074	0.37824	0.0074	-2.49125	0.0074	-6.12259	--
		0.00741	0.15121	0.00741	-0.15943	0.00741	-2.74629	0.00741	-6.59968	--
		0.00743	-0.00147	0.00743	-0.06691	0.00743	-4.13387	0.00743	-5.76813	--
		0.00745	0.2425	0.00745	-0.14585	0.00745	-4.58194	0.00745	-6.14946	--
		0.00747	0.29612	0.00747	-0.1994	0.00747	-4.29599	0.00747	-6.06531	--
		0.00748	0.11888	0.00748	0.69617	0.00748	-4.46075	0.00748	-5.88527	--
		0.0075	-0.12459	0.0075	0.29936	0.0075	-4.13178	0.0075	-6.27302	--
		0.00752	0.49149	0.00752	0.16385	0.00752	-4.08554	0.00752	-6.61937	--
		0.00753	-0.15197	0.00753	0.28539	0.00753	-4.4328	0.00753	-6.13851	--
		0.00755	-0.71774	0.00755	0.61506	0.00755	-4.24654	0.00755	-6.79946	--
		0.00757	-0.00958	0.00757	-0.31245	0.00757	-4.59576	0.00757	-6.04336	--
		0.00759	-0.5349	0.00759	0.1527	0.00759	-4.55839	0.00759	-6.19586	--
		0.0076	0.5926	0.0076	0.35123	0.0076	-4.48376	0.0076	-6.39374	--
		0.00762	0.3061	0.00762	0.15099	0.00762	-4.56146	0.00762	-6.05228	--
		0.00764	0.03988	0.00764	-0.32089	0.00764	-3.87366	0.00764	-6.00608	--
		0.00766	-0.0996	0.00766	-0.22633	0.00766	-4.07997	0.00766	-6.11899	--
		0.00767	-0.168	0.00767	0.07208	0.00767	-3.66701	0.00767	-5.93191	--
		0.00769	0.1304	0.00769	-0.1143	0.00769	-4.38082	0.00769	-5.73363	--
		0.00771	-0.01483	0.00771	0.14996	0.00771	0.08875	0.00771	-6.07938	--
		0.00773	0.42164	0.00773	-2.33172	0.00773	0.75787	0.00773	-6.12663	--
		0.00774	-0.2074	0.00774	-1.80531	0.00774	-4.42532	0.00774	-6.21065	--
		0.00776	0.50366	0.00776	-2.95694	0.00776	-3.91117	0.00776	-5.95709	--
		0.00778	-0.22832	0.00778	-2.96508	0.00778	-4.44721	0.00778	-5.89762	--
		0.00779	0.20678	0.0078	-3.34545	0.0078	-4.03022	0.0078	-6.64743	--
		0.00781	-0.04564	0.00781	-2.91009	0.00781	-4.37932	0.00781	-6.36171	--
		0.00783	0.13508	0.00783	-2.77344	0.00783	-4.29782	0.00783	-5.85805	--
		0.00785	-0.63088	0.00785	-2.62415	0.00785	-1.56556	0.00785	-5.44858	--
		0.00786	0.11418	0.00786	-3.15861	0.00786	-1.42058	0.00786	-6.13804	--
		0.00788	-0.28544	0.00788	-2.46427	0.00788	-0.11437	0.00788	-6.13358	--
		0.0079	-0.07263	0.0079	-3.25387	0.0079	-0.242	0.0079	-6.05859	--
		0.00792	-0.28287	0.00792	-2.60223	0.00792	-0.32933	0.00792	-6.50043	--
		0.00793	0.10518	0.00793	-2.67481	0.00793	0.28393	0.00793	-6.06709	--
		0.00795	0.26044	0.00795	-2.96456	0.00795	-0.39929	0.00795	-6.29278	--
		0.00797	-0.03106	0.00797	-3.00185	0.00797	-0.09946	0.00797	-6.64606	--
		0.00799	0.56414	0.00799	-2.86604	0.00799	0.48215	0.00799	-5.83779	--
		0.008	0.63242	0.008	-2.90745	0.008	-2.08784	0.008	-5.80378	--
		0.00802	0.67217	0.00802	-2.46901	0.00802	0.35641	0.00802	-6.18753	--
		0.00804	-0.69278	0.00804	-2.69165	0.00804	0.08634	0.00804	-5.86735	--
		0.00806	-0.17417	0.00806	-2.9513	0.00806	0.37933	0.00806	-6.15664	--
		0.00807	0.53518	0.00807	-3.02598	0.00807	-0.37358	0.00807	-5.78657	--
		0.00809	0.40688	0.00809	-2.58818	0.00809	0.52479	0.00809	-5.82774	--
		0.00811	0.09349	0.00811	-2.6515	0.00811	0.25176	0.00811	-6.22139	--
		0.00812	0.18545	0.00813	-2.8545	0.00812	0.18684	0.00812	-6.17517	--
		0.00814	0.35557	0.00814	-2.77943	0.00814	-4.02711	0.00814	-6.09142	--
		0.00816	0.01066	0.00816	-2.62487	0.00816	-4.37331	0.00816	-6.29604	--
		0.00818	0.03066	0.00818	-2.8372	0.00818	-4.04228	0.00818	-5.99732	--
		0.00819	0.18082	0.00819	-2.71561	0.00819	-4.27118	0.00819	-6.67631	--
		0.00821	0.25632	0.00821	-2.9906	0.00821	-4.43245	0.00821	-6.47967	--
		0.00823	0.5904	0.00823	-3.20419	0.00823	-4.14448	0.00823	-5.94848	--
		0.00825	0.04676	0.00825	-2.37546	0.00825	-3.7978	0.00825	-5.95294	--
		0.00826	0.00789	0.00826	-2.60486	0.00826	-4.27869	0.00826	-5.99175	--
		0.00828	0.12528	0.00828	-2.84931	0.00828	-4.64385	0.00828	-5.85497	--
		0.0083	0.37239	0.0083	-2.7133	0.0083	-4.4768	0.0083	-6.42679	--
		0.00832	0.4146	0.00832	-2.48263	0.00832	-4.27325	0.00832	-6.27657	--
		0.00833	-0.07079	0.00833	-3.44648	0.00833	-4.13387	0.00833	-6.45957	--
		0.00835	0.32963	0.00835	-2.72037	0.00835	-4.04182	0.00835	-6.02775	--
		0.00837	0.23359	0.00837	-3.40849	0.00837	-3.8846	0.00837	-6.35161	--
		0.00839	0.33232	0.00839	-3.00684	0.00839	-4.41619	0.00839	-5.7144	--
		0.0084	0.36844	0.0084	-3.03936	0.0084	-4.82157	0.0084	-6.22801	--
		0.00842	0.10877	0.00842	-2.88856	0.00842	-4.6316	0.00842	-6.12688	--
		0.00844	0.0716	0.00844	-2.55604	0.00844	-4.1803	0.00844	-6.47253	--
		0.00845	0.12014	0.00845	-2.8369	0.00846	-3.99075	0.00845	-6.29212	--
		0.00847	0.30779	0.00847	-2.91883	0.00847	-4.12669	0.00847	-5.36574	--
		0.00849	0.49796	0.00849	-2.86141	0.00849	-4.29857	0.00849	-5.83791	--
		0.00851	-0.16367	0.00851	-3.04996	0.00851	-4.26994	0.00851	-6.27046	--
		0.00852	0.81966	0.00852	-2.71741	0.00852	-4.938	0.00852	-6.18935	--
		0.00854	0.36616	0.00854	-2.28249	0.00854	-4.24857	0.00854	-6.16476	--
		0.00856	0.22297	0.00856	-2.90397	0.00856	-3.78464	0.00856	-6.29181	--
		0.00858	0.73063	0.00858	-2.7505	0.00858	-3.95843	0.00858	-5.25245	--
		0.00859	-0.41719	0.00859	-2.54815	0.00859	-4.13187	0.00859	-5.52439	--
		0.00861	0.27159	0.00861	-2.93617	0.00861	-4.1446	0.00861	-6.11404	--
		0.00863	0.39785	0.00863	-3.20616	0.00863	-0.14181	0.00863	-5.80816	--
		0.00865	0.08909	0.00865	-3.00789	0.00865	0.31847	0.00865	-6.22636	--
		0.00866	0.0017	0.00866	-3.1271	0.00866	0.17625	0.00866	-5.93164	--
		0.00868	-0.0037	0.00868	-3.39893	0.00868	0.7514	0.00868	-6.06418	--
		0.0087	0.20409	0.0087	-2.42748	0.0087	0.44138	0.0087	-5.92837	--
		0.00872	0.04399	0.00872	-2.44014	0.00872	0.35568	0.00872	-6.08596	--
		0.00873	0.00116	0.00873	-1.90115	0.00873	0.74581	0.00873	-6.16198	--
		0.00875	0.39086	0.00875	-1.90646	0.00875	0.26366	0.00875	-6.20556	--
		0.00877	-0.35152	0.00877	-2.2787	0.00877	0.65167	0.00877	-6.57192	--
		0.00878	0.27758	0.00878	-2.10082	0.00878	0.1846	0.00878	-5.90625	--
		0.0088	-0.187	0.0088	-2.35502	0.0088	0.08048	0.0088	-5.63165	--
		0.00882	-0.178	0.00882	-1.98055	0.00882	0.27461	0.00882	-6.37212	--
		0.00884	0.04774	0.00884	-1.74385	0.00884	-0.08289	0.00884	-5.86376	--
		0.00885	-0.01653	0.00885	-1.8471	0.00885	0.7992	0.00885	-5.83933	--
		0.00887	0.44123	0.00887	-1.94068	0.00887	0.54531	0.00887	-5.85258	--
		0.00889	-0.4354	0.00889	-1.96723	0.00889	-2.70882	0.00889	-5.85918	--
		0.00891	0.11035	0.00891	-0.3692	0.00891	-2.74798	0.00891	-5.8954	--
		0.00892	-0.3682	0.00892	-0.36871	0.00892	-2.35261	0.00892	-5.97301	--
		0.00894	0.65019	0.00894	-0.5324	0.00894	-2.49427	0.00894	-5.91863	--
		0.00896	-0.29791	0.00896	0.12124	0.00896	-2.75413	0.00896	-6.15928	--
		0.00898	0.2031	0.00898	-0.15636	0.00898	-2.27191	0.00898	-5.7076	--
		0.00899	-0.23662	0.00899	0.51395	0.00899	-2.85841	0.00899	-5.82077	--
		0.00901	-0.05958	0.00901	0.46265	0.00901	-2.39449	0.00901	-5.83651	--
		0.00903	0.35504	0.00903	0.21097	0.00903	-2.71694	0.00903	-5.55745	--
		0.00905	0.27812	0.00905	0.40479	0.00905	-2.7087	0.00905	-6.2039	--
		0.00906	0.03007	0.00906	-0.13652	0.00906	-2.71843	0.00906	-5.82403	--
		0.00908	0.65075	0.00908	-0.39583	0.00908	-2.63543	0.00908	-5.88829	--
		0.0091	-0.19415	0.0091	-0.64952	0.0091	-2.4708	0.0091	-6.1319	--
		0.00911	0.28332	0.00911	0.12296	0.00911	-2.68671	0.00911	-6.12915	--
		0.00913	-0.14623	0.00913	-0.10356	0.00913	-3.01809	0.00913	-5.70508	--
		0.00915	-0.03869	0.00915	0.36244	0.00915	-2.14093	0.00915	-6.24258	--
		0.00917	0.0674	0.00917	0.11195	0.00917	-2.73187	0.00917	-6.39232	--
		0.00918	-0.20864	0.00918	-0.02717	0.00918	-2.56527	0.00918	-5.98721	--
		0.0092	-0.18041	0.0092	-0.08626	0.0092	-2.12532	0.0092	-6.01841	--
		0.00922	-0.16647	0.00922	0.32873	0.00922	-2.91783	0.00922	-6.43066	--
		0.00924	0.17687	0.00924	-0.20035	0.00924	-2.83297	0.00924	-6.16979	--
		0.00925	-0.35453	0.00925	-2.662	0.00925	-2.55968	0.00925	-5.81707	--
		0.00927	0.25793	0.00927	-2.41902	0.00927	-2.19599	0.00927	-5.61888	--
		0.00929	0.20596	0.00929	-3.0754	0.00929	-2.27843	0.00929	-6.59661	--
		0.00931	0.24323	0.00931	-3.27104	0.00931	-2.40414	0.00931	-6.56232	--
		0.00932	-0.25687	0.00932	-0.81043	0.00932	-2.55822	0.00932	-6.03498	--
		0.00934	-0.46105	0.00934	-0.21124	0.00934	-2.76033	0.00934	-6.41386	--
		0.00936	0.56278	0.00936	-0.56676	0.00936	-2.39519	0.00936	-5.74228	--
		0.00938	0.16285	0.00938	-0.4751	0.00938	-2.5331	0.00937	-6.05838	--
		0.00939	4.2e-05	0.00939	0.25688	0.00939	-2.33012	0.00939	-6.065	--
		0.00941	-0.24773	0.00941	-0.09684	0.00941	-4.38243	0.00941	-6.29738	--
		0.00943	-0.11012	0.00943	-0.65374	0.00943	-4.19326	0.00943	-5.44762	--
		0.00944	0.07885	0.00944	-0.46434	0.00944	-3.89375	0.00944	-6.08084	--
		0.00946	0.25094	0.00946	-0.66579	0.00946	-3.99102	0.00946	-5.82342	--
		0.00948	0.30886	0.00948	-0.30956	0.00948	-3.84232	0.00948	-5.33982	--
		0.0095	-0.18456	0.0095	-0.67427	0.0095	-3.59603	0.0095	-6.4575	--
		0.00951	-0.18811	0.00951	-0.32864	0.00951	-4.26242	0.00951	-5.795	--
		0.00953	0.21942	0.00953	0.75926	0.00953	-4.29904	0.00953	-5.52207	--
		0.00955	0.20653	0.00955	-0.69526	0.00955	-4.31261	0.00955	-6.01742	--
		0.00957	-0.50336	0.00957	-0.38585	0.00957	-4.04792	0.00957	-5.79173	--
		0.00958	0.15993	0.00958	-0.0772	0.00958	-4.16838	0.00958	-5.92416	--
		0.0096	0.21695	0.0096	-0.54153	0.0096	-1.59633	0.0096	-5.85952	--
		0.00962	-0.06498	0.00962	-0.16626	0.00962	-0.24942	0.00962	-5.6018	--
		0.00964	0.39655	0.00964	0.31776	0.00964	0.06178	0.00964	-6.26808	--
		0.00965	-0.11178	0.00965	-0.06786	0.00965	0.03779	0.00965	-6.02314	--
		0.00967	0.22708	0.00967	0.62556	0.00967	0.07579	0.00967	-5.49894	--
		0.00969	0.09308	0.00969	0.11334	0.00969	0.44	0.00969	-5.85424	--
		0.00971	0.08105	0.00971	-0.2012	0.00971	0.38171	0.0097	-6.23899	--
		0.00972	0.00307	0.00972	-0.0709	0.00972	0.19239	0.00972	-5.75102	--
		0.00974	0.29013	0.00974	-0.19644	0.00974	0.5699	0.00974	-6.02369	--
		0.00976	0.18016	0.00976	0.10985	0.00976	-0.13166	0.00976	-5.84265	--
		0.00977	-0.16597	0.00977	0.1631	0.00977	0.5207	0.00977	-5.78528	--
		0.00979	-0.41132	0.00979	-0.23381	0.00979	-0.32668	0.00979	-5.96018	--
		0.00981	0.26527	0.00981	-2.07976	0.00981	0.59331	0.00981	-6.18588	--
		0.00983	-0.57237	0.00983	-2.17358	0.00983	-0.01562	0.00983	-5.66765	--
		0.00984	-0.42265	0.00984	-2.33334	0.00984	0.23552	0.00984	-6.42786	--
		0.00986	0.7196	0.00986	-1.93551	0.00986	0.25984	0.00986	-5.64797	--
		0.00988	-0.11764	0.00988	-0.68594	0.00988	0.19679	0.00988	-5.52976	--
		0.0099	-0.17087	0.0099	-0.35854	0.0099	0.81789	0.0099	-5.62479	--
		0.00991	-0.17379	0.00991	-0.32411	0.00991	0.67813	0.00991	-5.70376	--
		0.00993	-0.23634	0.00993	-0.06829	0.00993	0.75713	0.00993	-5.91416	--
		0.00995	-0.01327	0.00995	0.27088	0.00995	-0.39464	0.00995	-5.78287	--
		0.00997	0.58045	0.00997	-0.23012	0.00997	0.44166	0.00997	-6.21647	--
		0.00998	0.02363	0.00998	-0.31836	0.00998	0.05277	0.00998	-6.04125	--
		0.01	0.00534	0.01	-0.235	0.01	0.20058	0.01	-5.84664	--
		0.01002	-0.33372	0.01002	0.10941	0.01002	0.06879	0.01002	-5.97077	--
		0.01003	-0.09317	0.01003	-0.50418	0.01003	0.97657	0.01003	-5.32039	--
		0.01005	-0.05182	0.01005	-0.68824	0.01005	0.22326	0.01005	-5.72429	--
		0.01007	0.85698	0.01007	0.10985	0.01007	0.81797	0.01007	-5.65205	--
		0.01009	-0.46377	0.01009	-0.05782	0.01009	0.47054	0.01009	-6.11884	--
		0.0101	-0.08272	0.0101	-0.21654	0.0101	0.92566	0.0101	-5.96649	--
		0.01012	-0.09158	0.01012	-0.4502	0.01012	0.10224	0.01012	-6.21307	--
		0.01014	0.31627	0.01014	-0.21422	0.01014	0.49504	0.01014	-5.98692	--
		0.01016	0.08893	0.01016	-3.03609	0.01016	0.4501	0.01016	-5.56543	--
		0.01017	0.2067	0.01017	-2.60247	0.01017	0.14025	0.01017	-5.68672	--
		0.01019	0.18158	0.01019	-2.8467	0.01019	-0.2629	0.01019	-6.27625	--
		0.01021	-0.78342	0.01021	-2.72441	0.01021	0.41363	0.01021	-5.48972	--
		0.01023	-0.32287	0.01023	-3.28352	0.01023	0.94518	0.01023	-5.98014	--
		0.01024	-0.04482	0.01024	-3.33795	0.01024	0.78492	0.01024	-6.31267	--
		0.01026	0.10929	0.01026	-3.05073	0.01026	0.45771	0.01026	-5.72416	--
		0.01028	0.43503	0.01028	-2.51111	0.01028	0.33114	0.01028	-6.266	--
		0.01029	0.10779	0.0103	-2.80968	0.0103	0.72473	0.0103	-6.28425	--
		0.01031	0.68726	0.01031	-2.71393	0.01031	0.09112	0.01031	-5.92544	--
		0.01033	-0.2613	0.01033	-3.408	0.01033	0.04293	0.01033	-5.51329	--
		0.01035	0.09479	0.01035	-2.91668	0.01035	0.12223	0.01035	-5.70283	--
		0.01036	0.59616	0.01036	-3.20967	0.01036	0.57525	0.01036	-5.8863	--
		0.01038	-0.55016	0.01038	-2.70663	0.01038	-0.01479	0.01038	-6.64654	--
		0.0104	0.25363	0.0104	-2.85797	0.0104	0.1634	0.0104	-6.91399	--
		0.01042	-0.17593	0.01042	-2.77732	0.01042	0.51164	0.01042	-5.69779	--
		0.01043	-0.08068	0.01043	-3.14095	0.01043	0.53633	0.01043	-6.04298	--
		0.01045	-0.102	0.01045	-2.67531	0.01045	0.57827	0.01045	-5.60535	--
		0.01047	-0.08377	0.01047	-2.88748	0.01047	-2.70762	0.01047	-5.97499	--
		0.01049	-0.14996	0.01049	-2.91979	0.01049	-2.49557	0.01049	-6.27925	--
		0.0105	-0.14215	0.0105	-2.89365	0.0105	-2.94145	0.0105	-6.10836	--
		0.01052	0.30274	0.01052	-2.84845	0.01052	-2.87628	0.01052	-5.66259	--
		0.01054	-0.03941	0.01054	-3.12598	0.01054	-2.12554	0.01054	-5.41968	--
		0.01056	0.35651	0.01056	-3.29559	0.01056	-2.22216	0.01056	-5.68346	--
		0.01057	0.52423	0.01057	-3.12322	0.01057	-2.41581	0.01057	-5.09286	--
		0.01059	-0.00957	0.01059	-3.46349	0.01059	-2.66044	0.01059	-5.98859	--
		0.01061	-0.25789	0.01061	-2.92344	0.01061	-2.32642	0.01061	-5.73224	--
		0.01062	0.39573	0.01062	-2.93685	0.01063	-2.73599	0.01063	-5.78893	--
		0.01064	0.13078	0.01064	-3.17303	0.01064	-2.72504	0.01064	-5.72963	--
		0.01066	-0.16145	0.01066	-3.07471	0.01066	-3.14319	0.01066	-6.31462	--
		0.01068	-0.03635	0.01068	-2.87476	0.01068	-2.62991	0.01068	-5.93245	--
		0.01069	-0.08713	0.01069	-2.71597	0.01069	-2.63229	0.01069	-6.00639	--
		0.01071	0.08142	0.01071	-3.10482	0.01071	-2.75316	0.01071	-5.92659	--
		0.01073	0.49398	0.01073	-3.16791	0.01073	-2.73082	0.01073	-5.62687	--
		0.01075	-0.27824	0.01075	-2.97329	0.01075	-2.71015	0.01075	-5.77983	--
		0.01076	-0.04958	0.01076	-1.51198	0.01076	-3.01122	0.01076	-5.61946	--
		0.01078	-0.34784	0.01078	-1.60276	0.01078	-2.65696	0.01078	-5.61725	--
		0.0108	0.55364	0.0108	-2.07428	0.0108	-2.07306	0.0108	-5.73573	--
		0.01082	-0.13976	0.01082	-1.92205	0.01082	-2.76743	0.01082	-6.0572	--
		0.01083	0.0864	0.01083	-1.65361	0.01083	-2.47127	0.01083	-5.74924	--
		0.01085	0.43407	0.01085	-2.87976	0.01085	-3.19121	0.01085	-5.79515	--
		0.01087	-0.03833	0.01087	-2.91411	0.01087	-2.74247	0.01087	-6.02232	--
		0.01089	0.62773	0.01089	0.04608	0.01089	-2.61446	0.01089	-6.01391	--
		0.0109	-0.53696	0.0109	0.18163	0.0109	-2.44737	0.0109	-6.12391	--
		0.01092	0.07735	0.01092	0.32075	0.01092	-2.82877	0.01092	-6.06905	--
		0.01094	0.4702	0.01094	-0.4802	0.01094	-2.76538	0.01094	-5.76087	--
		0.01095	-0.15481	0.01095	-2.82372	0.01095	-2.52254	0.01095	-5.94948	--
		0.01097	0.13957	0.01097	-2.87258	0.01097	-2.63413	0.01097	-5.58147	--
		0.01099	-0.29654	0.01099	-2.89023	0.01099	-2.59959	0.01099	-5.3973	--
		0.01101	-0.31969	0.01101	-2.9315	0.01101	-2.53115	0.01101	-6.40601	--
		0.01102	0.38246	0.01102	-2.98922	0.01102	-2.80665	0.01102	-5.59758	--
		0.01104	-0.01703	0.01104	-2.84431	0.01104	-2.745	0.01104	-6.37672	--
		0.01106	0.30642	0.01106	-2.59232	0.01106	-2.64673	0.01106	-5.95866	--
		0.01108	0.03122	0.01108	-3.07222	0.01108	-2.66152	0.01108	-5.82759	--
		0.01109	-0.09407	0.01109	-2.77713	0.01109	-2.36577	0.01109	-5.40157	--
		0.01111	0.16671	0.01111	-3.04608	0.01111	-3.21975	0.01111	-6.25544	--
		0.01113	-0.15782	0.01113	-2.87002	0.01113	-2.66133	0.01113	-5.27732	--
		0.01115	0.61047	0.01115	-2.58668	0.01115	-2.23323	0.01115	-5.23036	--
		0.01116	-0.30915	0.01116	-2.67717	0.01116	-2.61689	0.01116	-5.77219	--
		0.01118	0.42534	0.01118	-2.52425	0.01118	-2.24774	0.01118	-6.24565	--
		0.0112	0.10612	0.0112	-3.28708	0.0112	-2.636	0.0112	-5.18026	--
		0.01122	0.01593	0.01122	-3.10308	0.01122	-2.53532	0.01122	-6.40761	--
		0.01123	0.01086	0.01123	-3.03076	0.01123	-2.51322	0.01123	-6.07994	--
		0.01125	-0.30969	0.01125	-3.22752	0.01125	-2.97275	0.01125	-5.97286	--
		0.01127	-0.0323	0.01127	-3.05596	0.01127	-2.72905	0.01127	-5.56894	--
		0.01128	0.30939	0.01128	-1.64318	0.01128	-2.84303	0.01128	-6.29758	--
		0.0113	-0.42616	0.0113	-1.88561	0.0113	-2.74036	0.0113	-6.27218	--
		0.01132	-0.53493	0.01132	-1.8484	0.01132	-2.53558	0.01132	-5.66039	--
		0.01134	0.10619	0.01134	-2.40806	0.01134	-2.63626	0.01134	-5.87337	--
		0.01135	0.03368	0.01135	-2.36088	0.01135	-2.50752	0.01135	-6.2217	--
		0.01137	0.29748	0.01137	-2.84418	0.01137	-2.8641	0.01137	-5.80713	--
		0.01139	-0.24774	0.01139	-2.41816	0.01139	-2.95634	0.01139	-6.03855	--
		0.01141	0.31307	0.01141	-2.80579	0.01141	-2.89895	0.01141	-6.17771	--
		0.01142	-0.39283	0.01142	-3.34828	0.01142	0.95251	0.01142	-6.03543	--
		0.01144	0.06067	0.01144	-2.77196	0.01144	-0.1639	0.01144	-5.62112	--
		0.01146	-0.28312	0.01146	-2.947	0.01146	0.40797	0.01146	-6.37024	--
		0.01148	0.44794	0.01148	-3.07381	0.01148	0.69349	0.01148	-5.85996	--
		0.01149	0.12763	0.01149	-2.74114	0.01149	1.01482	0.01149	-5.78642	--
		0.01151	0.10422	0.01151	-2.96816	0.01151	0.04428	0.01151	-5.8794	--
		0.01153	-0.18284	0.01153	-2.33605	0.01153	-0.48645	0.01153	-6.07148	--
		0.01154	0.04118	0.01155	-2.73663	0.01154	0.99289	0.01155	-6.12239	--
		0.01156	0.01021	0.01156	-2.68917	0.01156	0.50429	0.01156	-5.55157	--
		0.01158	-0.24049	0.01158	-2.60771	0.01158	0.40488	0.01158	-6.1822	--
		0.0116	-0.2611	0.0116	-2.39716	0.0116	0.42553	0.0116	-5.8165	--
		0.01161	0.65934	0.01161	-2.64385	0.01161	0.23423	0.01161	-5.91073	--
		0.01163	0.20497	0.01163	-2.82367	0.01163	0.13761	0.01163	-5.84794	--
		0.01165	0.37023	0.01165	-2.95322	0.01165	0.2747	0.01165	-6.20214	--
		0.01167	0.1067	0.01167	-2.95297	0.01167	-2.34452	0.01167	-6.1908	--
		0.01168	0.12582	0.01168	-2.95318	0.01168	-2.75352	0.01168	-6.20387	--
		0.0117	0.29913	0.0117	-2.7287	0.0117	-2.46065	0.0117	-5.5471	--
		0.01172	0.24451	0.01172	-3.06822	0.01172	-2.145	0.01172	-6.16774	--
		0.01174	-0.08751	0.01174	-2.84055	0.01174	-2.56964	0.01174	-5.83275	--
		0.01175	-0.67642	0.01175	-3.0808	0.01175	-2.27817	0.01175	-6.35483	--
		0.01177	0.26892	0.01177	-2.84465	0.01177	-2.61004	0.01177	-6.21949	--
		0.01179	-0.14407	0.01179	-2.58083	0.01179	-2.46605	0.01179	-5.76786	--
		0.01181	-0.1307	0.01181	-3.56873	0.01181	-2.46239	0.01181	-6.63124	--
		0.01182	0.59265	0.01182	-3.15127	0.01182	-2.58125	0.01182	-6.04794	--
		0.01184	0.3383	0.01184	-3.02711	0.01184	-2.7187	0.01184	-5.36419	--
		0.01186	0.31746	0.01186	-2.97907	0.01186	-2.91562	0.01186	-6.01541	--
		0.01187	-0.03066	0.01187	-3.01615	0.01187	-2.8813	0.01187	-6.23245	--
		0.01189	-0.01282	0.01189	-3.15616	0.01189	-2.75778	0.01189	-5.76441	--
		0.01191	0.25563	0.01191	-3.00458	0.01191	0.27557	0.01191	-5.99834	--
		0.01193	-0.03743	0.01193	-2.79081	0.01193	0.93466	0.01193	-6.052	--
		0.01194	-0.35391	0.01194	-2.94834	0.01194	0.48787	0.01194	-5.83105	--
		0.01196	0.48051	0.01196	-2.72715	0.01196	0.10805	0.01196	-5.90607	--
		0.01198	0.10063	0.01198	-3.01235	0.01198	0.33792	0.01198	-5.81914	--
		0.012	0.49363	0.012	-2.938	0.012	-0.05137	0.012	-6.49473	--
		0.01201	-0.25762	0.01201	-2.93832	0.01201	0.50471	0.01201	-6.37766	--
		0.01203	-0.13299	0.01203	-2.76298	0.01203	0.00214	0.01203	-5.90423	--
		0.01205	-0.39393	0.01205	-2.97873	0.01205	0.62791	0.01205	-5.86706	--
		0.01207	-0.68854	0.01207	-2.67664	0.01207	-2.60498	0.01207	-5.9042	--
		0.01208	0.0352	0.01208	-2.92077	0.01208	-3.37716	0.01208	-5.9093	--
		0.0121	0.27164	0.0121	-2.39642	0.0121	-2.78178	0.0121	-5.23264	--
		0.01212	-0.42575	0.01212	-2.87892	0.01212	-2.68418	0.01212	-5.71467	--
		0.01214	0.24771	0.01214	-2.85862	0.01214	-2.44625	0.01214	-5.45431	--
		0.01215	-0.30063	0.01215	-2.87821	0.01215	-2.09425	0.01215	-4.97646	--
		0.01217	0.29605	0.01217	-2.38618	0.01217	-2.79159	0.01217	-6.35438	--
		0.01219	0.15081	0.01219	-2.78226	0.01219	-3.21571	0.01219	-5.67018	--
		0.0122	-0.00401	0.0122	-2.53132	0.01221	-0.34252	0.0122	-5.78153	--
		0.01222	0.17813	0.01222	-2.92611	0.01222	0.43174	0.01222	-5.85205	--
		0.01224	0.37992	0.01224	-2.56997	0.01224	0.17435	0.01224	-5.60109	--
		0.01226	-0.21953	0.01226	-2.91489	0.01226	0.08003	0.01226	-6.19596	--
		0.01227	-0.31925	0.01227	-3.05285	0.01227	-0.50713	0.01227	-5.82569	--
		0.01229	0.04071	0.01229	-2.57489	0.01229	0.35687	0.01229	-5.68111	--
		0.01231	0.20488	0.01231	-2.51245	0.01231	-0.19863	0.01231	-6.23415	--
		0.01233	0.57854	0.01233	-2.66681	0.01233	0.09638	0.01233	-5.24224	--
		0.01234	-0.23007	0.01234	-2.68219	0.01234	0.27608	0.01234	-6.28174	--
		0.01236	0.22635	0.01236	-0.58278	0.01236	0.01864	0.01236	-5.11177	--
		0.01238	-0.22096	0.01238	-0.03138	0.01238	-0.25707	0.01238	-6.14772	--
		0.0124	0.78651	0.0124	0.12194	0.0124	0.82849	0.0124	-6.48819	--
		0.01241	-0.3423	0.01241	0.31177	0.01241	-0.00471	0.01241	-6.03023	--
		0.01243	-0.05454	0.01243	0.15913	0.01243	-0.49206	0.01243	-5.44338	--
		0.01245	0.46469	0.01245	-0.0868	0.01245	0.07582	0.01245	-5.59245	--
		0.01247	0.11718	0.01247	-0.5424	0.01247	0.73515	0.01247	-5.96634	--
		0.01248	0.02335	0.01248	-0.43025	0.01248	-0.03924	0.01248	-6.73417	--
		0.0125	-0.31764	0.0125	-0.60865	0.0125	-3.16689	0.0125	-6.40524	--
		0.01252	0.60663	0.01252	-0.13714	0.01252	-2.88334	0.01252	-5.47974	--
		0.01253	-0.19805	0.01253	0.13092	0.01253	-2.43626	0.01253	-6.19428	--
		0.01255	-0.03279	0.01255	0.1082	0.01255	-2.43154	0.01255	-5.84428	--
		0.01257	0.16927	0.01257	0.24279	0.01257	-3.07185	0.01257	-5.91434	--
		0.01259	0.06062	0.01259	0.11308	0.01259	-2.93967	0.01259	-5.65848	--
		0.0126	0.13124	0.0126	0.45369	0.0126	-2.51112	0.0126	-5.17067	--
		0.01262	-0.44861	0.01262	0.35401	0.01262	-2.93144	0.01262	-5.75828	--
		0.01264	0.14518	0.01264	-3.22614	0.01264	-2.27741	0.01264	-5.87587	--
		0.01266	0.40009	0.01266	-3.47223	0.01266	-2.30941	0.01266	-5.80708	--
		0.01267	0.22809	0.01267	-2.69636	0.01267	-3.1291	0.01267	-6.40711	--
		0.01269	0.16785	0.01269	-2.84728	0.01269	-2.69697	0.01269	-5.61813	--
		0.01271	0.11064	0.01271	-2.96699	0.01271	-2.16757	0.01271	-5.50115	--
		0.01273	0.08019	0.01273	-3.09857	0.01273	-2.61576	0.01273	-5.98735	--
		0.01274	0.30916	0.01274	-3.11562	0.01274	-2.77807	0.01274	-5.36341	--
		0.01276	0.41927	0.01276	-2.53657	0.01276	-2.67533	0.01276	-6.01127	--
		0.01278	-0.27746	0.01278	-2.47043	0.01278	-2.58651	0.01278	-5.87697	--
		0.0128	0.22732	0.0128	-3.23751	0.0128	-2.65051	0.0128	-5.92853	--
		0.01281	0.03322	0.01281	-3.10056	0.01281	0.37071	0.01281	-6.62706	--
		0.01283	-0.0228	0.01283	-2.70077	0.01283	-0.09377	0.01283	-5.73101	--
		0.01285	0.48823	0.01285	-2.68339	0.01285	0.03597	0.01285	-6.09241	--
		0.01286	0.19679	0.01286	-2.91586	0.01286	-0.43789	0.01286	-5.62661	--
		0.01288	0.06029	0.01288	-3.04972	0.01288	-0.35953	0.01288	-5.92905	--
		0.0129	-0.15104	0.0129	-2.86218	0.0129	0.20705	0.0129	-5.91069	--
		0.01292	-0.19147	0.01292	-2.8561	0.01292	-0.03399	0.01292	-5.79708	--
		0.01293	0.38007	0.01293	-0.53567	0.01293	0.3055	0.01293	-5.36163	--
		0.01295	-0.08889	0.01295	0.61648	0.01295	0.02129	0.01295	-5.873	--
		0.01297	0.14719	0.01297	-0.4752	0.01297	-0.04005	0.01297	-5.73017	--
		0.01299	0.1631	0.01299	-0.16466	0.01299	-0.22795	0.01299	-6.03554	--
		0.013	0.08192	0.013	0.24981	0.013	0.28228	0.013	-5.7363	--
		0.01302	-0.0384	0.01302	-0.53804	0.01302	0.04709	0.01302	-5.48168	--
		0.01304	-0.26672	0.01304	-0.69787	0.01304	-0.27397	0.01304	-5.77319	--
		0.01306	0.33205	0.01306	-0.07586	0.01306	-0.07459	0.01306	-5.63162	--
		0.01307	0.25081	0.01307	0.29817	0.01307	0.36202	0.01307	-6.25915	--
		0.01309	0.17482	0.01309	-0.08784	0.01309	-4.15667	0.01309	-5.90839	--
		0.01311	0.33046	0.01311	0.18864	0.01311	-4.19013	0.01311	-6.11381	--
		0.01313	0.04088	0.01313	0.1701	0.01313	-4.51237	0.01312	-5.83795	--
		0.01314	0.04353	0.01314	-0.08003	0.01314	-4.25455	0.01314	-5.98845	--
		0.01316	-0.17579	0.01316	-0.2524	0.01316	-4.39641	0.01316	-6.7059	--
		0.01318	0.32063	0.01318	0.1855	0.01318	-4.21144	0.01318	-5.76306	--
		0.01319	-0.38725	0.01319	-0.06074	0.01319	-4.85419	0.01319	-6.15748	--
		0.01321	-0.14112	0.01321	-0.55655	0.01321	-4.20595	0.01321	-6.40023	--
		0.01323	0.42078	0.01323	-0.10175	0.01323	-4.39998	0.01323	-5.24036	--
		0.01325	-0.06025	0.01325	-0.30472	0.01325	-4.13032	0.01325	-6.29901	--
		0.01326	-0.11201	0.01326	0.33716	0.01326	-4.18755	0.01326	-5.88547	--
		0.01328	0.5911	0.01328	0.04623	0.01328	-4.70535	0.01328	-5.90341	--
		0.0133	-0.4949	0.0133	0.56366	0.0133	-4.6112	0.0133	-6.42166	--
		0.01332	-0.10227	0.01332	-0.06944	0.01332	-4.55008	0.01332	-5.89844	--
		0.01333	-0.22537	0.01333	0.13946	0.01333	-4.91058	0.01333	-5.94372	--
		0.01335	0.56252	0.01335	-0.2312	0.01335	-4.13571	0.01335	-5.88968	--
		0.01337	-0.28616	0.01337	0.71651	0.01337	-4.09973	0.01337	-5.61678	--
		0.01339	-0.34566	0.01339	0.10819	0.01339	-5.11778	0.01339	-5.57253	--
		0.0134	-0.33746	0.0134	0.68461	0.0134	-4.85727	0.0134	-6.18092	--
		0.01342	0.50103	0.01342	0.42571	0.01342	-4.64248	0.01342	-5.89744	--
		0.01344	-0.17788	0.01344	-0.05202	0.01344	0.27811	0.01344	-6.5476	--
		0.01346	-0.03555	0.01346	-0.40582	0.01345	-0.30485	0.01345	-6.25336	--
		0.01347	0.02338	0.01347	-0.25835	0.01347	-0.6288	0.01347	-5.42488	--
		0.01349	0.12453	0.01349	0.34889	0.01349	-0.45816	0.01349	-5.82162	--
		0.01351	-0.11843	0.01351	0.63116	0.01351	0.63775	0.01351	-5.64296	--
		0.01352	-0.0213	0.01352	-0.13376	0.01352	0.41173	0.01352	-6.27815	--
		0.01354	0.14213	0.01354	0.26143	0.01354	0.44583	0.01354	-5.74158	--
		0.01356	0.24447	0.01356	-0.37704	0.01356	0.16744	0.01356	-6.10374	--
		0.01358	0.43488	0.01358	0.58067	0.01358	-0.53192	0.01358	-6.11782	--
		0.01359	0.34518	0.01359	0.336	0.01359	-0.04821	0.01359	-5.69281	--
		0.01361	0.24921	0.01361	0.01717	0.01361	-0.67178	0.01361	-5.44097	--
		0.01363	0.13927	0.01363	0.54281	0.01363	0.50394	0.01363	-5.93017	--
		0.01365	0.60909	0.01365	0.69406	0.01365	-0.11619	0.01365	-5.74276	--
		0.01366	-0.51289	0.01366	0.49801	0.01366	-0.04764	0.01366	-5.71063	--
		0.01368	0.13512	0.01368	0.35951	0.01368	-0.25164	0.01368	-5.77992	--
		0.0137	0.25039	0.0137	0.2221	0.0137	-0.33721	0.0137	-6.0062	--
		0.01372	0.32851	0.01372	0.46348	0.01372	-0.13852	0.01372	-5.50838	--
		0.01373	0.02996	0.01373	0.49159	0.01373	0.26546	0.01373	-5.3336	--
		0.01375	0.14775	0.01375	0.41706	0.01375	-0.06846	0.01375	-6.03773	--
		0.01377	0.18775	0.01377	0.46919	0.01377	-0.10612	0.01377	-5.8987	--
		0.01378	0.03178	0.01378	-0.3859	0.01378	-0.11614	0.01378	-5.96826	--
		0.0138	0.57835	0.0138	-0.12272	0.0138	-0.29445	0.0138	-6.24276	--
		0.01382	0.17237	0.01382	0.16403	0.01382	-0.58754	0.01382	-6.50301	--
		0.01384	-0.42855	0.01384	0.20436	0.01384	-0.19548	0.01384	-6.35498	--
		0.01385	-0.31007	0.01385	0.06161	0.01385	0.39223	0.01385	-5.24622	--
		0.01387	-0.15071	0.01387	0.01113	0.01387	-0.08862	0.01387	-5.8531	--
		0.01389	0.11966	0.01389	-0.0786	0.01389	0.12473	0.01389	-6.33474	--
		0.01391	-0.06157	0.01391	-0.47777	0.01391	-0.30505	0.01391	-5.60292	--
		0.01392	0.44331	0.01392	-0.08011	0.01392	0.31077	0.01392	-5.4663	--
		0.01394	0.26199	0.01394	0.0455	0.01394	-0.35114	0.01394	-6.16509	--
		0.01396	-0.3631	0.01396	-0.61277	0.01396	0.15332	0.01396	-6.13488	--
		0.01398	0.09056	0.01398	0.45978	0.01398	0.41325	0.01398	-6.10209	--
		0.01399	-0.06893	0.01399	0.09039	0.01399	0.53516	0.01399	-5.52143	--
		0.01401	-0.30849	0.01401	0.05974	0.01401	-0.75666	0.01401	-6.49701	--
		0.01403	-0.00655	0.01403	-0.1675	0.01403	-0.32964	0.01403	-6.36458	--
		0.01404	-0.11061	0.01405	-0.21503	0.01404	0.08876	0.01405	-6.15938	--
		0.01406	0.06027	0.01406	-0.4547	0.01406	-0.06552	0.01406	-5.65222	--
		0.01408	-0.37367	0.01408	-1.75484	0.01408	-0.39153	0.01408	-6.04385	--
		0.0141	0.24241	0.0141	-1.92283	0.0141	-0.5661	0.0141	-6.12675	--
		0.01411	-0.41637	0.01411	-1.51847	0.01411	0.55881	0.01411	-5.8325	--
		0.01413	0.27499	0.01413	-1.65804	0.01413	0.01193	0.01413	-6.26726	--
		0.01415	-0.17759	0.01415	-1.89084	0.01415	-0.08362	0.01415	-6.17658	--
		0.01417	-0.40697	0.01417	-2.25333	0.01417	-1.70755	0.01417	-6.00046	--
		0.01418	0.40418	0.01418	-1.67556	0.01418	-1.88344	0.01418	-6.02316	--
		0.0142	-0.26022	0.0142	-1.62488	0.0142	-1.95231	0.0142	-5.93566	--
		0.01422	0.40136	0.01422	-1.87292	0.01422	-1.29866	0.01422	-5.6276	--
		0.01424	0.15335	0.01424	-1.81199	0.01424	-1.88588	0.01424	-6.09861	--
		0.01425	0.10236	0.01425	-1.89843	0.01425	-2.15458	0.01425	-6.2616	--
		0.01427	0.07058	0.01427	-1.67618	0.01427	-1.89013	0.01427	-6.1032	--
		0.01429	0.0156	0.01429	-2.28305	0.01429	0.43215	0.01429	-5.51685	--
		0.01431	0.12684	0.01431	-1.46914	0.01431	0.49906	0.01431	-5.73082	--
		0.01432	-0.25784	0.01432	-1.85549	0.01432	-3.13284	0.01432	-5.57582	--
		0.01434	-0.20298	0.01434	-1.36362	0.01434	-2.99055	0.01434	-5.94909	--
		0.01436	-0.16508	0.01436	-2.09889	0.01436	-2.39405	0.01436	-5.9576	--
		0.01437	-0.16701	0.01437	-2.03948	0.01437	-3.0499	0.01438	-5.86323	--
		0.01439	0.21441	0.01439	-1.91682	0.01439	-4.54044	0.01439	-5.59305	--
		0.01441	-0.1925	0.01441	-2.14237	0.01441	-4.83176	0.01441	-5.46651	--
		0.01443	-0.09047	0.01443	-1.5074	0.01443	-4.46981	0.01443	-6.00167	--
		0.01444	-0.1537	0.01444	-1.67973	0.01444	-4.40024	0.01444	-6.26657	--
		0.01446	0.03051	0.01446	-1.9779	0.01446	-4.69056	0.01446	-5.76574	--
		0.01448	-0.41355	0.01448	-1.34187	0.01448	-4.46465	0.01448	-5.56565	--
		0.0145	-0.32518	0.0145	-1.71058	0.0145	-3.96018	0.0145	-5.97648	--
		0.01451	0.03847	0.01451	-1.69314	0.01451	-4.80304	0.01451	-6.01952	--
		0.01453	0.25696	0.01453	-1.92162	0.01453	-2.88815	0.01453	-5.54089	--
		0.01455	-0.34539	0.01455	-1.85221	0.01455	-3.05553	0.01455	-6.26999	--
		0.01457	-0.02913	0.01457	-1.8039	0.01457	-2.44243	0.01457	-6.57502	--
		0.01458	-0.19395	0.01458	-1.44182	0.01458	-2.33912	0.01458	-6.08022	--
		0.0146	0.54646	0.0146	-1.65169	0.0146	-3.24093	0.0146	-5.54234	--
		0.01462	-0.62354	0.01462	-1.71814	0.01462	-2.72484	0.01462	-5.88772	--
		0.01464	-0.00403	0.01464	-1.85059	0.01464	-2.59934	0.01464	-5.97046	--
		0.01465	0.01432	0.01465	-1.5026	0.01465	-2.99015	0.01465	-5.74152	--
		0.01467	-0.12406	0.01467	-1.35695	0.01467	-2.7652	0.01467	-6.35281	--
		0.01469	0.04288	0.01469	0.15687	0.01469	-3.18716	0.01469	-5.55519	--
		0.0147	-0.09484	0.0147	-0.21692	0.0147	-2.99275	0.0147	-5.15034	--
		0.01472	-0.11018	0.01472	0.31451	0.01472	-2.87281	0.01472	-5.65314	--
		0.01474	0.0501	0.01474	-0.02859	0.01474	-3.03223	0.01474	-6.45728	--
		0.01476	-0.235	0.01476	0.13226	0.01476	-3.08318	0.01476	-5.81212	--
		0.01477	0.30503	0.01477	0.01914	0.01477	-3.03509	0.01477	-5.91179	--
		0.01479	0.14207	0.01479	-0.37336	0.01479	-3.12447	0.01479	-5.94859	--
		0.01481	0.19817	0.01481	-0.00773	0.01481	-3.34162	0.01481	-5.92181	--
		0.01483	-0.00128	0.01483	0.36855	0.01483	-2.67223	0.01483	-6.19064	--
		0.01484	-0.05889	0.01484	0.0153	0.01484	-2.91564	0.01484	-5.98173	--
		0.01486	0.3236	0.01486	-0.26247	0.01486	-2.90027	0.01486	-5.74477	--
		0.01488	0.27741	0.01488	0.88515	0.01488	-2.52283	0.01488	-5.59874	--
		0.0149	0.14184	0.0149	0.27496	0.0149	-2.84798	0.0149	-5.2011	--
		0.01491	0.01402	0.01491	-0.51703	0.01491	-3.72208	0.01491	-5.94926	--
		0.01493	0.08539	0.01493	-0.08784	0.01493	-2.8108	0.01493	-6.13139	--
		0.01495	0.0349	0.01495	-0.03113	0.01495	-2.99139	0.01495	-5.65861	--
		0.01497	-0.23451	0.01497	-0.20686	0.01497	-3.15421	0.01497	-5.97357	--
		0.01498	-0.15207	0.01498	0.60938	0.01498	-3.02109	0.01498	-5.7167	--
		0.015	0.03326	0.015	0.31245	0.015	-2.82902	0.015	-6.32997	--
		0.01502	-0.143	0.01502	0.32386	0.01502	-2.95762	0.01502	-6.17779	--
		0.01503	-0.37239	0.01503	-0.12522	0.01503	-3.40325	0.01503	-5.62433	--
		0.01505	0.21482	0.01505	-0.15492	0.01505	-2.80789	0.01505	-6.1099	--
		0.01507	0.25094	0.01507	0.48342	0.01507	-2.54432	0.01507	-5.76925	--
		0.01509	-0.25062	0.01509	0.55956	0.01509	-2.71917	0.01509	-5.97277	--
		0.0151	0.07614	0.0151	0.48911	0.0151	-4.53915	0.0151	-6.13048	--
		0.01512	-0.26679	0.01512	-2.77027	0.01512	-4.89316	0.01512	-5.85219	--
		0.01514	-0.17012	0.01514	-2.94931	0.01514	-4.4954	0.01514	-5.94897	--
		0.01516	0.20643	0.01516	-2.72021	0.01516	-4.74614	0.01516	-5.77134	--
		0.01517	0.12568	0.01517	-2.65669	0.01517	-4.78199	0.01517	-5.91299	--
		0.01519	-0.30902	0.01519	-2.76655	0.01519	-4.47807	0.01519	-5.92596	--
		0.01521	0.30057	0.01521	-2.96684	0.01521	-3.79336	0.01521	-5.99423	--
		0.01523	0.09285	0.01523	-3.51002	0.01523	-4.82098	0.01523	-6.04592	--
		0.01524	0.40426	0.01524	-2.69878	0.01524	-4.65711	0.01524	-5.94639	--
		0.01526	0.48118	0.01526	-2.25771	0.01526	-4.39852	0.01526	-5.36037	--
		0.01528	0.18614	0.01528	-3.14575	0.01528	-2.72175	0.01528	-5.75968	--
		0.01529	0.13165	0.0153	-2.55804	0.01529	-2.99819	0.0153	-5.79659	--
		0.01531	0.11989	0.01531	-2.77785	0.01531	-2.58273	0.01531	-5.45082	--
		0.01533	0.07409	0.01533	-2.56503	0.01533	-3.29457	0.01533	-6.35846	--
		0.01535	-0.37108	0.01535	-2.51351	0.01535	-2.49764	0.01535	-5.8401	--
		0.01536	-0.02447	0.01536	-2.69303	0.01536	-3.13826	0.01536	-5.74311	--
		0.01538	0.16136	0.01538	-2.62836	0.01538	-2.6562	0.01538	-5.77775	--
		0.0154	0.5119	0.0154	-2.7189	0.0154	-3.45752	0.0154	-5.05692	--
		0.01542	0.07145	0.01542	-2.85557	0.01542	-3.14579	0.01542	-5.63737	--
		0.01543	0.44619	0.01543	-2.88092	0.01543	-2.52887	0.01543	-5.86543	--
		0.01545	-0.08974	0.01545	-2.87229	0.01545	-3.14228	0.01545	-5.71162	--
		0.01547	-0.34601	0.01547	-2.83455	0.01547	-3.14067	0.01547	-5.74763	--
		0.01549	0.11238	0.01549	-2.6428	0.01549	-2.93551	0.01549	-5.77591	--
		0.0155	0.15229	0.0155	-3.02747	0.0155	-2.84804	0.0155	-5.73586	--
		0.01552	0.30657	0.01552	-2.68758	0.01552	-3.22255	0.01552	-5.66836	--
		0.01554	0.06304	0.01554	-2.86759	0.01554	-2.74399	0.01554	-5.97273	--
		0.01556	-0.43618	0.01556	-2.84957	0.01556	-2.74391	0.01556	-5.96747	--
		0.01557	0.24779	0.01557	-2.34244	0.01557	-3.40448	0.01557	-6.22347	--
		0.01559	-0.56793	0.01559	-2.64333	0.01559	-3.07842	0.01559	-5.17716	--
		0.01561	-0.28113	0.01561	-2.75285	0.01561	-3.31049	0.01561	-6.14886	--
		0.01563	0.43487	0.01562	-3.10938	0.01563	-3.00471	0.01563	-6.03347	--
		0.01564	-0.09189	0.01564	-2.96532	0.01564	-2.6621	0.01564	-5.65375	--
		0.01566	0.25347	0.01566	-1.77129	0.01566	-2.52226	0.01566	-6.54976	--
		0.01568	0.08062	0.01568	-1.49046	0.01568	-2.77305	0.01568	-6.1579	--
		0.01569	0.80811	0.01569	-1.61731	0.01569	-4.2571	0.01569	-5.82459	--
		0.01571	0.69813	0.01571	-2.24323	0.01571	-4.0092	0.01571	-5.79544	--
		0.01573	0.21809	0.01573	-1.86653	0.01573	-4.84762	0.01573	-5.41278	--
		0.01575	0.29712	0.01575	-1.54129	0.01575	-4.50558	0.01575	-5.75669	--
		0.01576	-0.2056	0.01576	-1.57889	0.01576	-4.38558	0.01576	-5.92908	--
		0.01578	0.39559	0.01578	-0.92124	0.01578	-4.09126	0.01578	-5.88907	--
		0.0158	0.12113	0.0158	0.30013	0.0158	-4.2192	0.0158	-5.76136	--
		0.01582	0.03223	0.01582	-0.5277	0.01582	-4.11546	0.01582	-5.28488	--
		0.01583	0.21056	0.01583	0.11227	0.01583	-1.65037	0.01583	-5.98462	--
		0.01585	0.41542	0.01585	0.2027	0.01585	-1.33924	0.01585	-6.03161	--
		0.01587	-0.34043	0.01587	0.23661	0.01587	-1.71945	0.01587	-6.02849	--
		0.01589	0.26272	0.01589	-0.25355	0.01589	-1.69074	0.01589	-5.82357	--
		0.0159	-0.29132	0.0159	0.30621	0.0159	-1.7038	0.0159	-6.03192	--
		0.01592	0.09161	0.01592	0.32522	0.01592	-1.59758	0.01592	-6.2318	--
		0.01594	-0.176	0.01594	0.77672	0.01594	-1.63667	0.01594	-5.71561	--
		0.01595	-0.26462	0.01595	0.13913	0.01596	-1.92567	0.01595	-5.89763	--
		0.01597	-0.16331	0.01597	-0.54817	0.01597	-2.30162	0.01597	-6.06529	--
		0.01599	-0.35423	0.01599	-0.58063	0.01599	-2.18133	0.01599	-5.78079	--
		0.01601	0.05202	0.01601	0.16112	0.01601	-1.47708	0.01601	-5.90679	--
		0.01602	0.66167	0.01602	-1.53786	0.01602	-2.01098	0.01602	-5.42674	--
		0.01604	-0.04938	0.01604	-2.65397	0.01604	-1.28821	0.01604	-5.74147	--
		0.01606	0.24077	0.01606	-1.54494	0.01606	-1.9094	0.01606	-5.59551	--
		0.01608	-0.5662	0.01608	-1.6773	0.01608	-1.91373	0.01608	-5.72185	--
		0.01609	0.37403	0.01609	-2.48804	0.01609	-1.3295	0.01609	-5.75045	--
		0.01611	0.22646	0.01611	-1.41596	0.01611	-0.1766	0.01611	-5.35607	--
		0.01613	0.06513	0.01613	-1.90634	0.01613	0.17684	0.01613	-6.23661	--
		0.01615	-0.67712	0.01615	-1.95577	0.01615	-0.07858	0.01615	-5.674	--
		0.01616	-0.16275	0.01616	-1.52636	0.01616	0.31454	0.01616	-6.34749	--
		0.01618	0.15938	0.01618	-1.70013	0.01618	-0.52683	0.01618	-5.50499	--
		0.0162	0.21079	0.0162	-1.88085	0.0162	-0.56159	0.0162	-5.73108	--
		0.01622	0.0517	0.01622	-1.73923	0.01622	0.37955	0.01622	-5.65508	--
		0.01623	-0.04488	0.01623	-1.868	0.01623	-1.47166	0.01623	-6.03976	--
		0.01625	0.21557	0.01625	-1.61824	0.01625	-1.64256	0.01625	-5.25012	--
		0.01627	0.20378	0.01627	-2.06387	0.01627	-4.90119	0.01627	-6.2792	--
		0.01628	0.0009765	0.01628	-2.05555	0.01628	-4.60375	0.01628	-5.98154	--
		0.0163	0.01611	0.0163	-1.6328	0.0163	-4.21088	0.0163	-5.90991	--
		0.01632	0.13516	0.01632	-2.1054	0.01632	-4.9371	0.01632	-5.91038	--
		0.01634	0.03661	0.01634	-0.06037	0.01634	-4.40076	0.01634	-5.63801	--
		0.01635	0.05282	0.01635	0.26881	0.01635	-4.12658	0.01635	-6.03493	--
		0.01637	-0.10252	0.01637	-0.02583	0.01637	-4.61121	0.01637	-6.00379	--
		0.01639	0.86842	0.01639	-0.32925	0.01639	-4.60883	0.01639	-5.34977	--
		0.01641	0.19703	0.01641	0.1614	0.01641	-4.39335	0.01641	-5.95213	--
		0.01642	0.14878	0.01642	-0.31956	0.01642	-4.59282	0.01642	-5.8089	--
		0.01644	0.02483	0.01644	0.21276	0.01644	-4.2054	0.01644	-6.31515	--
		0.01646	-0.36988	0.01646	-0.36926	0.01646	-4.07371	0.01646	-6.33157	--
		0.01648	0.18116	0.01648	0.22176	0.01648	-4.17042	0.01648	-5.92582	--
		0.01649	0.0588	0.01649	-2.83952	0.01649	-4.43885	0.01649	-5.2916	--
		0.01651	0.64194	0.01651	-2.69126	0.01651	-4.77443	0.01651	-6.18347	--
		0.01653	0.41464	0.01653	-3.26143	0.01653	-4.50816	0.01653	-5.68724	--
		0.01655	0.31903	0.01655	-2.90554	0.01655	-4.35019	0.01655	-5.90642	--
		0.01656	0.27403	0.01656	-2.37713	0.01656	-4.64895	0.01656	-5.59778	--
		0.01658	-0.39396	0.01658	-3.47179	0.01658	-3.75374	0.01658	-5.78185	--
		0.0166	1.14319	0.0166	-3.11457	0.0166	-4.46033	0.0166	-5.81109	--
		0.01661	-0.29975	0.01661	-2.94935	0.01661	-4.25877	0.01661	-5.90621	--
		0.01663	0.25275	0.01663	0.04753	0.01663	-4.65734	0.01663	-6.04142	--
		0.01665	0.34619	0.01665	0.03713	0.01665	-4.34206	0.01665	-6.38873	--
		0.01667	-0.27914	0.01667	-0.59385	0.01667	-4.37748	0.01667	-5.64984	--
		0.01668	-0.12529	0.01668	0.73117	0.01668	-4.60425	0.01668	-5.9415	--
		0.0167	-0.13273	0.0167	-0.26544	0.0167	-4.13513	0.0167	-5.82599	--
		0.01672	-0.21944	0.01672	-0.19486	0.01672	-4.19291	0.01672	-5.64963	--
		0.01674	-0.30375	0.01674	-0.12105	0.01674	-4.71061	0.01674	-5.86484	--
		0.01675	-0.3081	0.01675	0.19998	0.01675	-4.58683	0.01675	-5.64867	--
		0.01677	-0.19601	0.01677	-0.50203	0.01677	-4.22587	0.01677	-5.79303	--
		0.01679	-0.48449	0.01679	-0.56389	0.01679	-4.0565	0.01679	-5.67116	--
		0.01681	0.61543	0.01681	0.01219	0.01681	-4.5205	0.01681	-6.10407	--
		0.01682	0.25107	0.01682	-0.13999	0.01682	-4.75743	0.01682	-5.681	--
		0.01684	0.15574	0.01684	0.59658	0.01684	-4.32932	0.01684	-5.92281	--
		0.01686	0.49926	0.01686	0.46148	0.01686	-4.81199	0.01686	-5.59542	--
		0.01688	0.13	0.01688	0.12423	0.01688	-4.58122	0.01687	-6.10033	--
		0.01689	0.15954	0.01689	0.22169	0.01689	-4.79906	0.01689	-6.35564	--
		0.01691	0.34623	0.01691	-0.00423	0.01691	-1.67628	0.01691	-6.26952	--
		0.01693	-0.32366	0.01693	-0.25507	0.01693	-1.96825	0.01693	-6.11669	--
		0.01694	0.56617	0.01694	-0.02631	0.01694	-2.22944	0.01694	-6.49234	--
		0.01696	0.1045	0.01696	0.41624	0.01696	-1.44867	0.01696	-6.02672	--
		0.01698	-0.05868	0.01698	0.15849	0.01698	-1.57568	0.01698	-5.6349	--
		0.017	0.21839	0.017	0.06491	0.017	-1.75378	0.017	-6.06207	--
		0.01701	0.05182	0.01701	-0.33946	0.01701	-1.89968	0.01701	-6.63138	--
		0.01703	0.16757	0.01703	0.01801	0.01703	-1.82483	0.01703	-6.0793	--
		0.01705	0.20255	0.01705	-0.16475	0.01705	-1.63193	0.01705	-6.3125	--
		0.01707	-0.09639	0.01707	-0.26357	0.01707	-2.27619	0.01707	-5.75642	--
		0.01708	0.14114	0.01708	-0.51471	0.01708	-1.79649	0.01708	-5.81	--
		0.0171	0.14496	0.0171	-0.1397	0.0171	-1.46543	0.0171	-5.89051	--
		0.01712	0.1754	0.01712	0.64071	0.01712	-1.15488	0.01712	-5.77804	--
		0.01714	-0.09879	0.01714	-0.13891	0.01714	-1.83579	0.01714	-6.26757	--
		0.01715	0.78817	0.01715	-0.08004	0.01715	-0.66853	0.01715	-5.95004	--
		0.01717	-0.19535	0.01717	0.22934	0.01717	-2.81821	0.01717	-6.40371	--
		0.01719	-0.114	0.01719	-0.23375	0.01719	-3.03532	0.01719	-5.52218	--
		0.01721	0.32876	0.01721	0.26398	0.01721	-3.1533	0.0172	-5.99623	--
		0.01722	0.44224	0.01722	0.30168	0.01722	-2.42012	0.01722	-5.60895	--
		0.01724	0.17803	0.01724	-0.35374	0.01724	-2.92474	0.01724	-5.66192	--
		0.01726	-0.15023	0.01726	-0.22157	0.01726	-2.60265	0.01726	-6.40155	--
		0.01727	-0.12427	0.01727	-0.90329	0.01727	-2.98507	0.01727	-5.84021	--
		0.01729	0.10173	0.01729	0.67662	0.01729	-2.43091	0.01729	-5.72212	--
		0.01731	-0.12363	0.01731	0.33982	0.01731	-2.68558	0.01731	-5.75622	--
		0.01733	-0.45989	0.01733	0.54911	0.01733	-2.43992	0.01733	-6.21147	--
		0.01734	-0.10181	0.01734	-0.19551	0.01734	-2.56414	0.01734	-5.10333	--
		0.01736	0.1464	0.01736	-1.60868	0.01736	-4.21871	0.01736	-5.92512	--
		0.01738	0.11036	0.01738	-1.89686	0.01738	-4.10649	0.01738	-5.55031	--
		0.0174	0.01242	0.0174	-1.78204	0.0174	-4.01293	0.0174	-6.02445	--
		0.01741	-0.00651	0.01741	-1.72686	0.01741	-4.31871	0.01741	-6.05921	--
		0.01743	0.20648	0.01743	-1.77029	0.01743	-3.66588	0.01743	-5.7971	--
		0.01745	0.10518	0.01745	-2.00529	0.01745	-4.51344	0.01745	-6.17233	--
		0.01747	-0.17365	0.01747	-3.35082	0.01747	-4.44335	0.01747	-5.66239	--
		0.01748	0.42577	0.01748	-2.4503	0.01748	-4.86072	0.01748	-6.08147	--
		0.0175	0.04551	0.0175	-2.9566	0.0175	-4.39561	0.0175	-5.88006	--
		0.01752	0.01453	0.01752	-2.93942	0.01752	-4.13955	0.01752	-6.1842	--
		0.01753	0.15855	0.01753	-2.47858	0.01753	-4.49881	0.01753	-5.73746	--
		0.01755	-0.39474	0.01755	-2.95927	0.01755	-4.42113	0.01755	-6.04799	--
		0.01757	0.10892	0.01757	-3.13437	0.01757	-4.47645	0.01757	-5.75048	--
		0.01759	-0.05947	0.01759	-2.69217	0.01759	-4.34145	0.01759	-6.29881	--
		0.0176	0.42792	0.0176	-3.07453	0.0176	-4.53915	0.0176	-6.08777	--
		0.01762	0.0353	0.01762	-2.84787	0.01762	-4.35989	0.01762	-5.60665	--
		0.01764	-0.05797	0.01764	-2.94896	0.01764	-4.08383	0.01764	-5.80603	--
		0.01766	0.17448	0.01766	-2.8093	0.01766	-4.22139	0.01766	-6.37697	--
		0.01767	0.04206	0.01767	-2.37319	0.01767	-4.25536	0.01767	-5.84609	--
		0.01769	-0.22307	0.01769	-3.561	0.01769	-4.31384	0.01769	-5.77564	--
		0.01771	0.82841	0.01771	-2.29269	0.01771	-4.55011	0.01771	-5.9354	--
		0.01773	-0.04044	0.01773	-3.21738	0.01773	-4.45727	0.01773	-5.6656	--
		0.01774	0.57926	0.01774	-3.01859	0.01774	-4.23787	0.01774	-5.69725	--
		0.01776	-0.24053	0.01776	-2.73681	0.01776	-4.25872	0.01776	-6.61844	--
		0.01778	0.0127	0.01778	-2.82139	0.01778	-3.88622	0.01778	-5.50527	--
		0.01779	0.03933	0.0178	-3.34916	0.0178	-4.83471	0.0178	-6.0185	--
		0.01781	-0.07229	0.01781	-3.18521	0.01781	-4.32031	0.01781	-6.0134	--
		0.01783	0.05974	0.01783	-3.18303	0.01783	-4.12631	0.01783	-5.79737	--
		0.01785	0.58617	0.01785	-3.15853	0.01785	-4.27675	0.01785	-6.30251	--
		0.01786	0.21937	0.01786	-2.9945	0.01786	-4.08181	0.01786	-5.87014	--
		0.01788	0.07739	0.01788	-2.78587	0.01788	-3.80583	0.01788	-5.98912	--
		0.0179	0.05035	0.0179	-2.81606	0.0179	-4.08481	0.0179	-5.92765	--
		0.01792	-0.23441	0.01792	-3.15631	0.01792	-4.24699	0.01792	-6.33269	--
		0.01793	0.34094	0.01793	-2.92784	0.01793	-4.70355	0.01793	-5.77278	--
		0.01795	0.02638	0.01795	-2.5896	0.01795	-4.32895	0.01795	-5.74329	--
		0.01797	0.18909	0.01797	-3.45243	0.01797	-4.56989	0.01797	-6.18455	--
		0.01799	-0.20639	0.01799	0.48837	0.01799	-4.67981	0.01799	-5.68581	--
		0.018	0.01841	0.018	-0.162	0.018	-4.07884	0.018	-6.37495	--
		0.01802	0.16393	0.01802	0.3646	0.01802	-4.03991	0.01802	-6.06695	--
		0.01804	-0.19538	0.01804	-0.45724	0.01804	-4.47328	0.01804	-6.11524	--
		0.01806	0.59499	0.01806	-0.13778	0.01806	-4.09104	0.01806	-5.71338	--
		0.01807	-0.05778	0.01807	-1.93135	0.01807	-4.107	0.01807	-5.90702	--
		0.01809	-0.13764	0.01809	-1.81688	0.01809	-4.45732	0.01809	-6.77435	--
		0.01811	0.26228	0.01811	-2.01542	0.01811	-4.29655	0.01811	-5.70886	--
		0.01812	0.23477	0.01812	-1.85268	0.01812	-4.18031	0.01813	-5.83171	--
		0.01814	0.38348	0.01814	-1.71527	0.01814	-4.96225	0.01814	-6.46231	--
		0.01816	0.43506	0.01816	-1.65584	0.01816	-3.99974	0.01816	-6.11136	--
		0.01818	0.3554	0.01818	-0.037	0.01818	-3.82283	0.01818	-6.2758	--
		0.01819	0.05021	0.01819	0.08829	0.01819	-4.63733	0.01819	-5.94469	--
		0.01821	0.03191	0.01821	-0.42646	0.01821	-4.63569	0.01821	-5.9337	--
		0.01823	-0.25691	0.01823	-0.24068	0.01823	-4.21457	0.01823	-6.06999	--
		0.01825	0.06198	0.01825	-0.17104	0.01825	-4.38192	0.01825	-5.18558	--
		0.01826	0.38881	0.01826	-0.36543	0.01826	-4.17292	0.01826	-5.64645	--
		0.01828	0.30938	0.01828	-0.42042	0.01828	-4.70114	0.01828	-6.54615	--
		0.0183	0.04608	0.0183	-0.20454	0.0183	-4.37363	0.0183	-5.91145	--
		0.01832	0.62002	0.01832	-0.10161	0.01832	-4.59994	0.01832	-6.19064	--
		0.01833	0.35503	0.01833	-0.05637	0.01833	-4.11286	0.01833	-6.22052	--
		0.01835	-0.26221	0.01835	-0.0065	0.01835	-3.78609	0.01835	-5.68765	--
		0.01837	0.20089	0.01837	-0.17247	0.01837	-4.78177	0.01837	-5.57592	--
		0.01839	0.15188	0.01839	0.01113	0.01839	-4.47957	0.01839	-6.1231	--
		0.0184	-0.01422	0.0184	0.00354	0.0184	-4.21231	0.0184	-6.20658	--
		0.01842	0.18134	0.01842	0.02673	0.01842	-4.12021	0.01842	-5.94132	--
		0.01844	0.23561	0.01844	-0.26973	0.01844	-4.62376	0.01844	-5.04132	--
		0.01845	-0.29915	0.01845	-0.27129	0.01845	-4.44831	0.01845	-6.37311	--
		0.01847	1.01118	0.01847	-0.70324	0.01847	-0.02358	0.01847	-6.02626	--
		0.01849	0.31083	0.01849	-0.04702	0.01849	-2.56294	0.01849	-6.04335	--
		0.01851	0.36929	0.01851	0.29158	0.01851	-2.82225	0.01851	-5.89304	--
		0.01852	0.35624	0.01852	0.37872	0.01852	-2.60411	0.01852	-6.4835	--
		0.01854	-0.08897	0.01854	0.07916	0.01854	-2.65753	0.01854	-5.54057	--
		0.01856	0.1831	0.01856	-0.76444	0.01856	-2.19044	0.01856	-5.86045	--
		0.01858	-0.05348	0.01858	-2.91279	0.01858	-2.48246	0.01858	-6.36069	--
		0.01859	0.41387	0.01859	-3.0973	0.01859	-2.74507	0.01859	-6.23487	--
		0.01861	0.27761	0.01861	-3.11451	0.01861	-3.07149	0.01861	-5.84934	--
		0.01863	0.38698	0.01863	-2.89826	0.01863	-2.46144	0.01863	-6.21825	--
		0.01865	-0.5696	0.01865	-2.57974	0.01865	-2.64028	0.01865	-5.92507	--
		0.01866	0.42108	0.01866	-2.26082	0.01866	-2.4573	0.01866	-6.43959	--
		0.01868	0.43766	0.01868	-2.55482	0.01868	-2.93091	0.01868	-6.11909	--
		0.0187	0.11403	0.0187	-2.96866	0.0187	-0.52915	0.0187	-5.8037	--
		0.01872	-0.04456	0.01872	-2.90714	0.01872	0.67949	0.01872	-6.17831	--
		0.01873	0.12731	0.01873	-3.13861	0.01873	-0.14599	0.01873	-5.55556	--
		0.01875	0.51288	0.01875	-3.09245	0.01875	0.45499	0.01875	-6.39786	--
		0.01877	0.79007	0.01877	-2.4045	0.01877	-0.18508	0.01877	-5.91806	--
		0.01878	0.38463	0.01878	-2.87598	0.01878	-0.17036	0.01878	-5.94416	--
		0.0188	-0.16602	0.0188	-3.23923	0.0188	-0.07751	0.0188	-5.82481	--
		0.01882	0.51684	0.01882	-2.81785	0.01882	0.11387	0.01882	-6.17422	--
		0.01884	0.3943	0.01884	-2.65786	0.01884	0.01931	0.01884	-5.91644	--
		0.01885	-0.26854	0.01885	-2.67592	0.01885	-0.5063	0.01885	-5.77577	--
		0.01887	-0.18446	0.01887	-2.81153	0.01887	0.13952	0.01887	-6.15489	--
		0.01889	0.35461	0.01889	-2.96488	0.01889	0.01792	0.01889	-6.09711	--
		0.01891	-0.1161	0.01891	-3.04425	0.01891	0.42438	0.01891	-5.66841	--
		0.01892	0.0941	0.01892	-1.7149	0.01892	0.24689	0.01892	-5.85601	--
		0.01894	-0.21213	0.01894	-1.84414	0.01894	0.34913	0.01894	-6.06278	--
		0.01896	-0.40441	0.01896	-2.79524	0.01896	0.6571	0.01896	-5.69172	--
		0.01898	-0.06315	0.01898	-2.32315	0.01898	-0.14197	0.01898	-5.9321	--
		0.01899	0.04781	0.01899	-2.94925	0.01899	0.25303	0.01899	-5.63507	--
		0.01901	-0.13587	0.01901	-2.77855	0.01901	0.22945	0.01901	-6.0952	--
		0.01903	-0.185	0.01903	-2.56397	0.01903	0.40092	0.01903	-5.55586	--
		0.01904	-0.34967	0.01905	-3.34261	0.01904	0.36611	0.01905	-6.21838	--
		0.01906	-0.30167	0.01906	-2.83999	0.01906	0.31255	0.01906	-6.21051	--
		0.01908	0.75033	0.01908	-3.12591	0.01908	0.6056	0.01908	-6.49168	--
		0.0191	0.19261	0.0191	-3.00417	0.0191	0.217	0.0191	-6.25149	--
		0.01911	0.11506	0.01911	-3.00277	0.01911	-3.03761	0.01911	-6.63017	--
		0.01913	-0.23272	0.01913	-3.19871	0.01913	-2.33073	0.01913	-6.01352	--
		0.01915	-0.32556	0.01915	-2.93644	0.01915	-2.69063	0.01915	-5.94507	--
		0.01917	-0.66126	0.01917	-2.68772	0.01917	-2.70483	0.01917	-6.10268	--
		0.01918	0.24613	0.01918	-2.88206	0.01918	-2.43951	0.01918	-5.3824	--
		0.0192	0.2167	0.0192	-2.9668	0.0192	-2.18807	0.0192	-6.4667	--
		0.01922	0.57641	0.01922	-3.40769	0.01922	-2.81012	0.01922	-6.50199	--
		0.01924	0.0557	0.01924	-2.81292	0.01924	-3.07089	0.01924	-6.57662	--
		0.01925	0.1727	0.01925	-2.95442	0.01925	-2.16365	0.01925	-5.94199	--
		0.01927	-0.16487	0.01927	-3.13928	0.01927	-2.86652	0.01927	-5.99261	--
		0.01929	0.10098	0.01929	-3.228	0.01929	-2.79597	0.01929	-6.24976	--
		0.01931	0.03666	0.01931	-2.79287	0.01931	-2.86637	0.01931	-6.64075	--
		0.01932	0.14552	0.01932	-2.46878	0.01932	-2.24586	0.01932	-5.83532	--
		0.01934	-0.23587	0.01934	-3.77731	0.01934	-2.04496	0.01934	-6.37435	--
		0.01936	0.22311	0.01936	-2.88266	0.01936	-2.5615	0.01936	-5.3981	--
		0.01938	0.12321	0.01937	-2.45595	0.01938	-2.49998	0.01938	-5.99213	--
		0.01939	-0.42339	0.01939	-2.87814	0.01939	-2.35531	0.01939	-5.23199	--
		0.01941	-0.23741	0.01941	-2.99675	0.01941	-2.82865	0.01941	-6.31145	--
		0.01943	-0.02672	0.01943	-3.12616	0.01943	-2.78562	0.01943	-5.72236	--
		0.01944	-0.23812	0.01944	-2.72273	0.01944	-2.30134	0.01944	-6.11496	--
		0.01946	0.1235	0.01946	-3.42016	0.01946	-2.78034	0.01946	-6.18511	--
		0.01948	0.34073	0.01948	-3.15998	0.01948	-3.15445	0.01948	-6.16595	--
		0.0195	0.1602	0.0195	-2.75568	0.0195	-2.9494	0.0195	-6.37136	--
		0.01951	-0.000976125	0.01951	-2.50064	0.01951	-2.46298	0.01951	-6.25472	--
		0.01953	-0.32337	0.01953	-2.85168	0.01953	-2.35239	0.01953	-6.08763	--
		0.01955	-0.54755	0.01955	-2.59023	0.01955	-2.39637	0.01955	-5.8683	--
		0.01957	0.34712	0.01957	-3.00869	0.01957	-2.79044	0.01957	-6.24315	--
		0.01958	0.16903	0.01958	-3.28261	0.01958	-2.66898	0.01958	-6.34092	--
		0.0196	0.28436	0.0196	-3.10451	0.0196	-2.91514	0.0196	-6.15006	--
		0.01962	0.20828	0.01962	-2.81427	0.01962	-2.03138	0.01962	-5.742	--
		0.01964	0.20376	0.01964	-2.80609	0.01964	-2.61705	0.01964	-6.16847	--
		0.01965	-0.30989	0.01965	-3.69823	0.01965	-3.00296	0.01965	-6.32774	--
		0.01967	-0.50738	0.01967	-2.60771	0.01967	-2.63985	0.01967	-6.00163	--
		0.01969	0.03404	0.01969	-2.74926	0.01969	-2.32113	0.01969	-5.92596	--
		0.01971	-0.23239	0.01971	-3.20518	0.01971	-2.70217	0.0197	-6.29405	--
		0.01972	-0.44298	0.01972	-3.45889	0.01972	-2.46728	0.01972	-6.2211	--
		0.01974	-0.04239	0.01974	-2.90092	0.01974	-2.64782	0.01974	-6.17743	--
		0.01976	0.63117	0.01976	-3.30559	0.01976	-2.48667	0.01976	-5.70099	--
		0.01977	0.0181	0.01977	-2.90117	0.01977	-0.993	0.01977	-5.95625	--
		0.01979	0.49292	0.01979	-3.18735	0.01979	0.34569	0.01979	-6.29469	--
		0.01981	0.31789	0.01981	-2.5513	0.01981	0.28045	0.01981	-6.27537	--
		0.01983	-0.42217	0.01983	-3.18342	0.01983	0.50303	0.01983	-6.43723	--
		0.01984	0.49028	0.01984	-3.05444	0.01984	0.4297	0.01984	-6.22036	--
		0.01986	-0.15319	0.01986	-2.93337	0.01986	-0.04025	0.01986	-6.39922	--
		0.01988	0.0772	0.01988	-2.71177	0.01988	0.80537	0.01988	-6.19491	--
		0.0199	0.38691	0.0199	-3.29601	0.0199	-0.49389	0.0199	-5.83608	--
		0.01991	0.45778	0.01991	-3.38488	0.01991	-2.36791	0.01991	-6.44877	--
		0.01993	0.29662	0.01993	-2.79847	0.01993	-2.55479	0.01993	-6.12796	--
		0.01995	-0.01566	0.01995	-3.12291	0.01995	-1.6191	0.01995	-6.00068	--
		0.01997	0.20454	0.01997	-3.45823	0.01997	-1.56747	0.01997	-6.33185	--
		0.01998	-0.20122	0.01998	-3.45606	0.01998	-1.92199	0.01998	-6.21362	--
		0.02	0.09119	0.02	-3.11536	0.02	-2.07482	0.02	-6.00572	--
		0.02002	-0.22936	0.02002	-2.82329	0.02002	-1.61113	0.02002	-6.17064	--
		0.02003	-0.50071	0.02003	-2.58213	0.02003	-1.96485	0.02003	-5.91226	--
		0.02005	0.513	0.02005	-2.81149	0.02005	-1.29459	0.02005	-6.40413	--
		0.02007	-0.30952	0.02007	-2.73004	0.02007	-2.49116	0.02007	-5.88567	--
		0.02009	0.09506	0.02009	-2.67252	0.02009	-1.84287	0.02009	-5.94705	--
		0.0201	0.16821	0.0201	-2.94724	0.0201	-1.49875	0.0201	-6.14453	--
		0.02012	0.00428	0.02012	-2.87212	0.02012	-1.53737	0.02012	-5.68691	--
		0.02014	0.08818	0.02014	-2.72449	0.02014	0.38072	0.02014	-6.31593	--
		0.02016	-0.50538	0.02016	-2.97041	0.02016	0.0717	0.02016	-5.9768	--
		0.02017	0.01919	0.02017	-3.17483	0.02017	1.02847	0.02017	-6.24976	--
		0.02019	0.08121	0.02019	-3.00681	0.02019	0.1181	0.02019	-6.8497	--
		0.02021	-0.0323	0.02021	-2.93453	0.02021	-0.27104	0.02021	-6.47652	--
		0.02023	-0.72125	0.02023	-3.31621	0.02023	0.16676	0.02023	-5.59362	--
		0.02024	-0.15195	0.02024	-3.12424	0.02024	-0.5241	0.02024	-5.98181	--
		0.02026	0.21798	0.02026	-2.95751	0.02026	-0.00414	0.02026	-6.40213	--
		0.02028	-0.00105	0.02028	-2.75487	0.02028	-2.54779	0.02028	-6.48755	--
		0.02029	0.64828	0.02029	-2.51236	0.0203	-2.98768	0.0203	-5.92989	--
		0.02031	-0.00888	0.02031	-2.91596	0.02031	-2.9539	0.02031	-5.84419	--
		0.02033	0.16237	0.02033	-3.24142	0.02033	-2.83356	0.02033	-6.17274	--
		0.02035	0.71304	0.02035	-3.10931	0.02035	-2.94546	0.02035	-6.12179	--
		0.02036	-0.03083	0.02036	-2.72275	0.02036	-2.68643	0.02036	-6.64183	--
		0.02038	0.16887	0.02038	-2.95894	0.02038	-2.47574	0.02038	-6.03496	--
		0.0204	-0.22932	0.0204	-3.1764	0.0204	-2.35403	0.0204	-5.92468	--
		0.02042	0.20529	0.02042	-3.01941	0.02042	-3.07963	0.02042	-6.28308	--
		0.02043	0.15251	0.02043	-3.17074	0.02043	-2.68348	0.02043	-6.58845	--
		0.02045	-0.10313	0.02045	-3.0567	0.02045	-2.23472	0.02045	-5.97138	--
		0.02047	-0.3365	0.02047	-2.70014	0.02047	-0.05851	0.02047	-6.47649	--
		0.02049	0.39687	0.02049	-2.91551	0.02049	-0.08899	0.02049	-6.40638	--
		0.0205	0.11621	0.0205	-3.24766	0.0205	0.18597	0.0205	-6.38984	--
		0.02052	0.8377	0.02052	-2.67118	0.02052	0.54635	0.02052	-6.1715	--
		0.02054	0.35416	0.02054	-3.26848	0.02054	0.54431	0.02054	-5.66333	--
		0.02056	-0.04261	0.02056	-0.27194	0.02056	0.1016	0.02056	-6.4567	--
		0.02057	-0.2276	0.02057	0.65353	0.02057	-0.64084	0.02057	-6.08985	--
		0.02059	0.11905	0.02059	-0.41777	0.02059	0.03857	0.02059	-6.49067	--
		0.02061	-0.22362	0.02061	0.01974	0.02061	-0.28446	0.02061	-6.65131	--
		0.02063	0.22917	0.02063	-0.48948	0.02063	0.05289	0.02062	-5.76734	--
		0.02064	0.1841	0.02064	-0.30385	0.02064	0.38697	0.02064	-5.9459	--
		0.02066	-0.20101	0.02066	-0.33996	0.02066	-0.57544	0.02066	-6.30457	--
		0.02068	0.12095	0.02068	0.36874	0.02068	0.38791	0.02068	-5.86335	--
		0.02069	0.46225	0.02069	0.11452	0.02069	0.80708	0.02069	-5.78237	--
		0.02071	-0.52838	0.02071	-0.08163	0.02071	0.41542	0.02071	-6.03101	--
		0.02073	-0.16653	0.02073	-0.01094	0.02073	0.55852	0.02073	-5.95611	--
		0.02075	0.21766	0.02075	-0.24859	0.02075	0.23291	0.02075	-6.25977	--
		0.02076	1.01786	0.02076	0.04396	0.02076	-0.47202	0.02076	-6.33181	--
		0.02078	-0.00926	0.02078	-2.81482	0.02078	-0.1237	0.02078	-6.17087	--
		0.0208	0.29854	0.0208	-2.98374	0.0208	-0.95701	0.0208	-6.28714	--
		0.02082	-0.1364	0.02082	-2.9079	0.02082	-0.14234	0.02082	-6.39989	--
		0.02083	0.07482	0.02083	-2.87999	0.02083	-0.20925	0.02083	-6.11712	--
		0.02085	0.30499	0.02085	-3.10941	0.02085	0.50894	0.02085	-6.34586	--
		0.02087	-0.18075	0.02087	-2.76975	0.02087	0.44971	0.02087	-6.46761	--
		0.02089	-0.13837	0.02089	-3.33413	0.02089	0.40044	0.02089	-5.67816	--
		0.0209	0.28801	0.0209	-3.0536	0.0209	-0.29223	0.0209	-6.36329	--
		0.02092	0.04837	0.02092	-3.71262	0.02092	0.211	0.02092	-5.65554	--
		0.02094	-0.13338	0.02094	-2.90616	0.02094	0.52616	0.02094	-6.53937	--
		0.02096	0.22213	0.02096	-3.1736	0.02095	0.0805	0.02095	-6.21314	--
		0.02097	0.26542	0.02097	-3.30169	0.02097	-0.18135	0.02097	-5.88097	--
		0.02099	0.24379	0.02099	-3.38413	0.02099	-0.09849	0.02099	-5.98673	--
		0.02101	-0.07848	0.02101	-2.89727	0.02101	0.53579	0.02101	-6.50997	--
		0.02102	-0.20838	0.02102	-2.79028	0.02102	0.8871	0.02102	-5.94235	--
		0.02104	-0.17256	0.02104	-2.88777	0.02104	0.21425	0.02104	-5.63437	--
		0.02106	-0.1039	0.02106	-3.29227	0.02106	0.48773	0.02106	-6.38814	--
		0.02108	-0.08103	0.02108	-3.28669	0.02108	-0.09805	0.02108	-6.26445	--
		0.02109	0.09532	0.02109	-3.11101	0.02109	0.62095	0.02109	-6.14561	--
		0.02111	0.27909	0.02111	-2.85256	0.02111	-0.34833	0.02111	-5.90209	--
		0.02113	0.1698	0.02113	-3.23366	0.02113	-0.29081	0.02113	-6.21454	--
		0.02115	0.29338	0.02115	-2.87852	0.02115	-0.03	0.02115	-6.13088	--
		0.02116	-0.36949	0.02116	-2.94591	0.02116	-0.02844	0.02116	-6.32334	--
		0.02118	0.33992	0.02118	-2.69989	0.02118	-0.56636	0.02118	-6.48144	--
		0.0212	-0.04597	0.0212	-3.17431	0.0212	-0.08098	0.0212	-5.82069	--
		0.02122	0.18636	0.02122	-1.90571	0.02122	0.02374	0.02122	-5.92956	--
		0.02123	0.26433	0.02123	-2.0586	0.02123	0.17276	0.02123	-6.22402	--
		0.02125	-0.0293	0.02125	-1.95719	0.02125	0.63309	0.02125	-6.26276	--
		0.02127	0.27715	0.02127	-1.80635	0.02127	0.19855	0.02127	-5.8708	--
		0.02128	0.11496	0.02128	-2.11445	0.02128	0.19066	0.02128	-5.47383	--
		0.0213	0.21348	0.0213	-1.6134	0.0213	0.55312	0.0213	-6.40355	--
		0.02132	-0.20278	0.02132	-2.0461	0.02132	-0.11668	0.02132	-6.07346	--
		0.02134	0.07601	0.02134	-2.04828	0.02134	0.72527	0.02134	-6.21889	--
		0.02135	0.4062	0.02135	-2.02334	0.02135	0.22964	0.02135	-5.85988	--
		0.02137	-0.20183	0.02137	-1.68532	0.02137	0.74562	0.02137	-5.93258	--
		0.02139	-0.14432	0.02139	-2.38679	0.02139	-1.86754	0.02139	-6.10589	--
		0.02141	-0.44852	0.02141	-2.03829	0.02141	-4.88295	0.02141	-5.80849	--
		0.02142	-0.16422	0.02142	-2.01902	0.02142	-2.80022	0.02142	-6.4366	--
		0.02144	-0.17838	0.02144	-1.71406	0.02144	-2.88753	0.02144	-6.18974	--
		0.02146	-0.27713	0.02146	-1.66384	0.02146	-2.85092	0.02146	-6.07728	--
		0.02148	0.01305	0.02148	-2.26527	0.02148	-2.16096	0.02148	-5.85684	--
		0.02149	0.54225	0.02149	-1.85726	0.02149	-2.62361	0.02149	-6.1423	--
		0.02151	0.16522	0.02151	-2.07576	0.02151	-3.07551	0.02151	-6.75132	--
		0.02153	0.06576	0.02153	-2.00791	0.02153	-2.69575	0.02153	-6.0092	--
		0.02154	0.11627	0.02155	-2.5101	0.02154	-2.96224	0.02155	-6.28026	--
		0.02156	-0.01832	0.02156	-0.29696	0.02156	-2.55305	0.02156	-5.99226	--
		0.02158	0.16962	0.02158	0.18851	0.02158	-2.81218	0.02158	-5.76025	--
		0.0216	-0.02205	0.0216	-0.4237	0.0216	-2.39621	0.0216	-6.20376	--
		0.02161	0.2443	0.02161	-0.02278	0.02161	-2.29112	0.02161	-6.91407	--
		0.02163	0.10446	0.02163	-0.39574	0.02163	-2.36373	0.02163	-5.72979	--
		0.02165	-0.02139	0.02165	-0.48994	0.02165	-2.83894	0.02165	-6.63869	--
		0.02167	0.70625	0.02167	-0.42994	0.02167	-2.87467	0.02167	-6.12542	--
		0.02168	0.55691	0.02168	-0.32968	0.02168	-2.69122	0.02168	-6.24615	--
		0.0217	0.13444	0.0217	-0.12626	0.0217	-2.32314	0.0217	-6.34721	--
		0.02172	-0.01236	0.02172	0.27126	0.02172	-2.88247	0.02172	-5.90496	--
		0.02174	0.50264	0.02174	-0.1829	0.02174	-2.76103	0.02174	-6.17652	--
		0.02175	0.4594	0.02175	-0.04795	0.02175	-2.84956	0.02175	-5.96559	--
		0.02177	-0.22541	0.02177	-2.05019	0.02177	-3.04718	0.02177	-6.48861	--
		0.02179	-0.28204	0.02179	-2.11599	0.02179	-2.48865	0.02179	-6.49893	--
		0.02181	0.20885	0.02181	-2.26346	0.02181	-2.86272	0.02181	-5.67494	--
		0.02182	0.00811	0.02182	-1.96049	0.02182	-2.57666	0.02182	-6.14312	--
		0.02184	0.27663	0.02184	-1.84796	0.02184	-2.54486	0.02184	-5.99726	--
		0.02186	-0.26113	0.02186	-2.02709	0.02186	-3.04075	0.02186	-6.40344	--
		0.02187	0.44762	0.02187	-1.87924	0.02187	-2.78774	0.02188	-6.37765	--
		0.02189	-0.42218	0.02189	-2.03688	0.02189	-3.03317	0.02189	-6.12065	--
		0.02191	-0.31894	0.02191	-1.5469	0.02191	-2.55722	0.02191	-5.63456	--
		0.02193	0.14195	0.02193	-1.74398	0.02193	-2.49046	0.02193	-5.82307	--
		0.02194	-0.0856	0.02194	-2.03621	0.02194	-2.75897	0.02194	-5.81935	--
		0.02196	-0.26168	0.02196	-1.8088	0.02196	-2.358	0.02196	-6.11919	--
		0.02198	0.53503	0.02198	-1.77961	0.02198	-1.97987	0.02198	-5.68125	--
		0.022	0.03512	0.022	-1.50656	0.022	-1.67469	0.022	-6.60519	--
		0.02201	0.24033	0.02201	-1.61549	0.02201	-1.81468	0.02201	-6.41255	--
		0.02203	-0.62732	0.02203	-1.60183	0.02203	0.7145	0.02203	-6.84521	--
		0.02205	0.32705	0.02205	-1.66867	0.02205	0.21044	0.02205	-5.75889	--
		0.02207	0.12254	0.02207	-2.16663	0.02207	0.53406	0.02207	-5.93238	--
		0.02208	0.06219	0.02208	-1.4747	0.02208	-0.37914	0.02208	-6.18211	--
		0.0221	0.04665	0.0221	-1.21472	0.0221	-2.81681	0.0221	-6.29683	--
		0.02212	-0.35909	0.02212	-1.96374	0.02212	-2.67268	0.02212	-6.40853	--
		0.02214	0.37143	0.02214	0.42413	0.02214	-2.8422	0.02214	-6.30631	--
		0.02215	-0.4956	0.02215	-0.32982	0.02215	-2.10418	0.02215	-6.15414	--
		0.02217	0.33156	0.02217	-0.47966	0.02217	-1.71071	0.02217	-6.03478	--
		0.02219	0.26651	0.02219	0.13792	0.02219	-1.64843	0.02219	-6.00778	--
		0.0222	0.01425	0.0222	0.00458	0.0222	-1.30462	0.0222	-6.56966	--
		0.02222	0.75663	0.02222	-0.2456	0.02222	-1.86236	0.02222	-5.78085	--
		0.02224	0.59186	0.02224	0.07097	0.02224	-1.58062	0.02224	-6.44533	--
		0.02226	0.42299	0.02226	0.02774	0.02226	-1.92288	0.02226	-6.0962	--
		0.02227	-0.1233	0.02227	0.2731	0.02227	-1.76463	0.02227	-6.33391	--
		0.02229	0.00821	0.02229	-2.80232	0.02229	-1.71835	0.02229	-5.88177	--
		0.02231	0.22772	0.02231	-1.27977	0.02231	-1.30198	0.02231	-6.4983	--
		0.02233	0.16682	0.02233	-1.65447	0.02233	-1.91975	0.02233	-6.53889	--
		0.02234	-0.01178	0.02234	0.04669	0.02234	-2.62646	0.02234	-6.41162	--
		0.02236	0.10611	0.02236	-0.18513	0.02236	-2.50113	0.02236	-6.28637	--
		0.02238	0.01092	0.02238	-0.04897	0.02238	-2.75389	0.02238	-6.89379	--
		0.0224	0.54815	0.0224	-0.2427	0.0224	-3.05593	0.0224	-5.72792	--
		0.02241	0.29642	0.02241	-0.03752	0.02241	-2.4084	0.02241	-6.22331	--
		0.02243	0.16382	0.02243	0.44302	0.02243	-2.65259	0.02243	-5.82429	--
		0.02245	0.20273	0.02245	0.16218	0.02245	-2.99181	0.02245	-5.90463	--
		0.02247	0.32283	0.02247	0.64077	0.02247	-2.55655	0.02247	-5.85277	--
		0.02248	0.36092	0.02248	0.19591	0.02248	-3.10086	0.02248	-6.06254	--
		0.0225	-0.00021675	0.0225	-0.3899	0.0225	-3.70385	0.0225	-6.11225	--
		0.02252	-0.38544	0.02252	-0.30593	0.02252	-2.75471	0.02252	-5.73964	--
		0.02253	0.37458	0.02253	-0.37147	0.02253	-3.07308	0.02253	-5.53465	--
		0.02255	0.55579	0.02255	0.08676	0.02255	-1.82341	0.02255	-6.08569	--
		0.02257	-0.14808	0.02257	-0.33484	0.02257	-2.52793	0.02257	-6.67905	--
		0.02259	0.60997	0.02259	-3.19588	0.02259	-2.60492	0.02259	-5.85234	--
		0.0226	-0.17739	0.0226	-3.15695	0.0226	-2.66243	0.0226	-6.24526	--
		0.02262	-0.05841	0.02262	-2.94905	0.02262	-2.82588	0.02262	-6.5349	--
		0.02264	0.62724	0.02264	-2.61206	0.02264	-2.95144	0.02264	-6.22357	--
		0.02266	-0.0003135	0.02266	-2.69561	0.02266	-2.35428	0.02266	-6.34061	--
		0.02267	-0.0155	0.02267	-2.72479	0.02267	-4.50472	0.02267	-6.44594	--
		0.02269	-0.08322	0.02269	-2.96287	0.02269	-4.20316	0.02269	-6.65389	--
		0.02271	-0.01721	0.02271	-3.11397	0.02271	-4.12757	0.02271	-5.84694	--
		0.02273	-0.12238	0.02273	-2.79233	0.02273	-4.41395	0.02273	-6.30786	--
		0.02274	0.15644	0.02274	-2.97033	0.02274	-4.28806	0.02274	-6.22235	--
		0.02276	0.36155	0.02276	-2.56206	0.02276	-4.32911	0.02276	-6.02407	--
		0.02278	0.08236	0.02278	-3.01902	0.02278	-4.20161	0.02278	-6.4401	--
		0.02279	-0.29908	0.0228	-2.91975	0.02279	-3.90598	0.0228	-5.22744	--
		0.02281	-0.06396	0.02281	-3.2082	0.02281	-4.78052	0.02281	-6.06374	--
		0.02283	-0.04138	0.02283	-2.90136	0.02283	-4.34293	0.02283	-6.33415	--
		0.02285	-0.02084	0.02285	-3.13118	0.02285	-4.23534	0.02285	-5.86781	--
		0.02286	0.47588	0.02286	-3.05948	0.02286	-4.22765	0.02286	-6.00835	--
		0.02288	-0.01258	0.02288	-2.71338	0.02288	-3.72976	0.02288	-6.23277	--
		0.0229	0.4656	0.0229	-2.45642	0.0229	-4.33876	0.0229	-6.02246	--
		0.02292	-0.16319	0.02292	-3.12686	0.02292	-4.5979	0.02292	-6.26268	--
		0.02293	-0.03395	0.02293	-3.13405	0.02293	-4.55479	0.02293	-5.88044	--
		0.02295	-0.42543	0.02295	-3.07964	0.02295	-4.16771	0.02295	-5.72232	--
		0.02297	0.13388	0.02297	-2.2356	0.02297	-4.30256	0.02297	-6.08739	--
		0.02299	-0.1857	0.02299	-2.28617	0.02299	-4.20963	0.02299	-6.48061	--
		0.023	0.33967	0.023	0.08019	0.023	-4.24365	0.023	-6.20454	--
		0.02302	0.34309	0.02302	0.10969	0.02302	0.29066	0.02302	-5.81914	--
		0.02304	0.03842	0.02304	-0.3736	0.02304	0.74456	0.02304	-6.55887	--
		0.02306	0.12246	0.02306	-1.10602	0.02306	-0.01311	0.02306	-6.28204	--
		0.02307	-0.12287	0.02307	-0.08448	0.02307	0.14695	0.02307	-6.30052	--
		0.02309	0.59544	0.02309	-0.21901	0.02309	-0.15739	0.02309	-5.79355	--
		0.02311	-0.04245	0.02311	-0.37051	0.02311	-0.38052	0.02311	-5.77421	--
		0.02313	0.41797	0.02312	-0.7109	0.02313	0.20906	0.02313	-6.02297	--
		0.02314	0.50102	0.02314	0.12362	0.02314	-0.33568	0.02314	-6.39856	--
		0.02316	0.15598	0.02316	-0.62909	0.02316	0.53426	0.02316	-5.9367	--
		0.02318	0.32271	0.02318	-0.02151	0.02318	0.26657	0.02318	-6.30077	--
		0.02319	0.14734	0.02319	-0.27008	0.02319	0.37988	0.02319	-5.92751	--
		0.02321	-0.0127	0.02321	0.0265	0.02321	0.35847	0.02321	-6.33881	--
		0.02323	0.37894	0.02323	-0.37457	0.02323	0.12996	0.02323	-6.27811	--
		0.02325	-0.26081	0.02325	0.0161	0.02325	0.2964	0.02325	-6.51823	--
		0.02326	0.16703	0.02326	-0.35324	0.02326	-2.61539	0.02326	-5.97252	--
		0.02328	-0.08342	0.02328	-0.12264	0.02328	-3.26381	0.02328	-6.63925	--
		0.0233	-0.13349	0.0233	-0.65567	0.0233	-2.49701	0.0233	-5.80802	--
		0.02332	0.35898	0.02332	0.47853	0.02332	-2.67232	0.02332	-5.84741	--
		0.02333	0.29207	0.02333	-0.37897	0.02333	-2.82007	0.02333	-6.75365	--
		0.02335	-0.28378	0.02335	0.06938	0.02335	-2.44873	0.02335	-6.43966	--
		0.02337	0.29825	0.02337	-0.25526	0.02337	-2.5808	0.02337	-6.27175	--
		0.02339	0.1327	0.02339	-0.10665	0.02339	-2.851	0.02339	-6.23637	--
		0.0234	0.30187	0.0234	-0.46929	0.0234	-2.54196	0.0234	-6.64695	--
		0.02342	0.50347	0.02342	0.19573	0.02342	-2.77184	0.02342	-6.06924	--
		0.02344	0.25369	0.02344	-0.05778	0.02344	-2.63325	0.02344	-5.80167	--
		0.02346	0.00459	0.02346	0.15976	0.02346	-2.63353	0.02345	-6.00875	--
		0.02347	0.38205	0.02347	-0.12225	0.02347	-2.87965	0.02347	-6.09577	--
		0.02349	0.11421	0.02349	0.0178	0.02349	-3.06295	0.02349	-6.41251	--
		0.02351	0.1855	0.02351	0.07452	0.02351	-2.8953	0.02351	-6.55116	--
		0.02352	0.0678	0.02352	0.07297	0.02352	-3.20116	0.02352	-5.89835	--
		0.02354	-0.30137	0.02354	-0.28011	0.02354	-2.20241	0.02354	-6.84669	--
		0.02356	-0.17566	0.02356	-0.56886	0.02356	-2.80813	0.02356	-5.86808	--
		0.02358	-0.08642	0.02358	0.13725	0.02358	-2.53159	0.02358	-6.06604	--
		0.02359	0.30088	0.02359	0.13741	0.02359	-2.56247	0.02359	-6.42268	--
		0.02361	-0.11753	0.02361	0.38245	0.02361	-2.74439	0.02361	-5.92404	--
		0.02363	0.26975	0.02363	-0.53198	0.02363	-2.3748	0.02363	-6.14935	--
		0.02365	-0.0701	0.02365	0.26176	0.02365	-2.88521	0.02365	-5.97075	--
		0.02366	-0.03719	0.02366	-0.12223	0.02366	-2.59071	0.02366	-6.16294	--
		0.02368	0.52558	0.02368	0.14228	0.02368	-2.66023	0.02368	-6.41335	--
		0.0237	-0.26183	0.0237	-0.46809	0.0237	-2.94906	0.0237	-5.81071	--
		0.02372	-0.2971	0.02372	-0.20639	0.02372	-2.79905	0.02372	-6.29783	--
		0.02373	-0.36445	0.02373	0.28845	0.02373	-2.6879	0.02373	-6.61821	--
		0.02375	0.56081	0.02375	0.09808	0.02375	-2.35218	0.02375	-6.17078	--
		0.02377	0.13128	0.02377	-0.38038	0.02377	-3.00931	0.02377	-6.3724	--
		0.02378	-0.00868	0.02378	-0.05592	0.02378	-2.50113	0.02378	-6.0394	--
		0.0238	0.22171	0.0238	-0.26894	0.0238	-2.47123	0.0238	-6.45083	--
		0.02382	0.03197	0.02382	0.12547	0.02382	-2.39522	0.02382	-5.96243	--
		0.02384	0.07452	0.02384	-0.09943	0.02384	-2.72914	0.02384	-6.32954	--
		0.02385	0.58447	0.02385	0.18001	0.02385	-2.48428	0.02385	-6.24961	--
		0.02387	0.24225	0.02387	-0.73244	0.02387	-2.24696	0.02387	-6.485	--
		0.02389	0.60323	0.02389	-0.87928	0.02389	-2.81732	0.02389	-6.54734	--
		0.02391	-0.28405	0.02391	-0.22999	0.02391	-2.89578	0.02391	-6.10857	--
		0.02392	0.05044	0.02392	0.19323	0.02392	-2.36657	0.02392	-5.99547	--
		0.02394	0.479	0.02394	-0.51706	0.02394	-2.33326	0.02394	-6.22335	--
		0.02396	0.11733	0.02396	-0.65049	0.02396	-3.02846	0.02396	-6.74689	--
		0.02398	-0.07255	0.02398	0.41036	0.02398	-2.74029	0.02398	-6.08591	--
		0.02399	0.70617	0.02399	-0.13148	0.02399	-2.14298	0.02399	-5.96349	--
		0.02401	-0.11512	0.02401	0.05991	0.02401	-4.05213	0.02401	-6.37435	--
		0.02403	0.18781	0.02403	-0.4243	0.02403	-4.1658	0.02403	-6.97599	--
		0.02404	0.10623	0.02404	-0.22236	0.02405	-4.1865	0.02405	-6.11164	--
		0.02406	0.38893	0.02406	-0.16546	0.02406	-4.67711	0.02406	-5.65161	--
		0.02408	0.31882	0.02408	-0.23508	0.02408	-3.94008	0.02408	-6.30399	--
		0.0241	0.68491	0.0241	0.0588	0.0241	-4.3042	0.0241	-6.4235	--
		0.02411	0.13031	0.02411	0.32035	0.02411	-3.60474	0.02411	-6.35828	--
		0.02413	0.03842	0.02413	-0.0246	0.02413	-3.89486	0.02413	-6.27382	--
		0.02415	0.20438	0.02415	-0.10287	0.02415	-4.28985	0.02415	-6.33289	--
		0.02417	0.55196	0.02417	-0.28873	0.02417	-2.43157	0.02417	-6.22807	--
		0.02418	0.11545	0.02418	0.44648	0.02418	-2.66441	0.02418	-6.16051	--
		0.0242	0.4933	0.0242	0.40389	0.0242	-2.47727	0.0242	-6.3541	--
		0.02422	0.66403	0.02422	0.02016	0.02422	-2.70989	0.02422	-6.29592	--
		0.02424	0.37314	0.02424	-0.01156	0.02424	-2.86204	0.02424	-6.14793	--
		0.02425	-0.22083	0.02425	0.11022	0.02425	-2.90343	0.02425	-6.50529	--
		0.02427	-0.55572	0.02427	0.32867	0.02427	-2.51257	0.02427	-5.9675	--
		0.02429	0.25212	0.02429	0.09389	0.02429	-2.51156	0.02429	-6.56902	--
		0.02431	0.33756	0.02431	-0.38285	0.02431	-2.77332	0.02431	-5.90654	--
		0.02432	0.00334	0.02432	-0.25166	0.02432	-3.06043	0.02432	-6.54206	--
		0.02434	0.0638	0.02434	0.20086	0.02434	-2.71949	0.02434	-6.05339	--
		0.02436	-0.20583	0.02436	0.11224	0.02436	-2.73129	0.02436	-5.82722	--
		0.02438	-0.20404	0.02438	0.10744	0.02438	-2.07519	0.02437	-5.66686	--
		0.02439	0.02291	0.02439	0.12868	0.02439	-2.55082	0.02439	-6.17931	--
		0.02441	0.1844	0.02441	-0.59554	0.02441	-1.89105	0.02441	-5.82225	--
		0.02443	0.3369	0.02443	0.09176	0.02443	-2.07205	0.02443	-5.98616	--
		0.02444	-0.00615	0.02444	-0.47978	0.02444	-2.65578	0.02444	-6.15906	--
		0.02446	0.10801	0.02446	-0.31979	0.02446	-2.49306	0.02446	-6.50787	--
		0.02448	-0.69287	0.02448	-0.26692	0.02448	-2.88013	0.02448	-6.21468	--
		0.0245	-0.09012	0.0245	-0.14975	0.0245	-2.42323	0.0245	-6.49938	--
		0.02451	0.50495	0.02451	0.0412	0.02451	-2.70152	0.02451	-6.38563	--
		0.02453	-0.17655	0.02453	0.10787	0.02453	-1.82892	0.02453	-6.11109	--
		0.02455	0.44873	0.02455	0.52472	0.02455	-4.39313	0.02455	-6.32618	--
		0.02457	-0.14949	0.02457	-0.18282	0.02457	-4.59388	0.02457	-5.97063	--
		0.02458	-0.07313	0.02458	-0.00932	0.02458	-4.56101	0.02458	-5.69368	--
		0.0246	-0.24171	0.0246	-0.01209	0.0246	-4.18601	0.0246	-6.56592	--
		0.02462	-0.19845	0.02462	-0.26312	0.02462	-4.21706	0.02462	-5.782	--
		0.02464	0.24337	0.02464	-0.41279	0.02464	-3.99492	0.02464	-6.04262	--
		0.02465	0.10373	0.02465	-0.32969	0.02465	-4.84408	0.02465	-6.55752	--
		0.02467	0.02629	0.02467	-2.94215	0.02467	-4.02046	0.02467	-5.7838	--
		0.02469	0.40727	0.02469	-3.20256	0.02469	-3.77895	0.02469	-6.49132	--
		0.02471	0.43452	0.02471	-2.69194	0.02471	-4.33646	0.0247	-5.93714	--
		0.02472	-0.1814	0.02472	-2.86151	0.02472	-4.17036	0.02472	-6.70215	--
		0.02474	-0.09395	0.02474	-2.68522	0.02474	-4.06328	0.02474	-5.9133	--
		0.02476	0.072	0.02476	-2.50411	0.02476	-3.89985	0.02476	-5.73685	--
		0.02477	0.14962	0.02477	-2.70749	0.02477	-4.12068	0.02477	-5.93749	--
		0.02479	-0.00409	0.02479	-2.57687	0.02479	-4.05956	0.02479	-5.59697	--
		0.02481	-0.01985	0.02481	-3.12187	0.02481	-3.91076	0.02481	-5.90014	--
		0.02483	-0.0256	0.02483	-2.33565	0.02483	-4.242	0.02483	-6.28558	--
		0.02484	0.24521	0.02484	-2.76411	0.02484	-4.30974	0.02484	-5.672	--
		0.02486	0.4414	0.02486	-2.71158	0.02486	-4.45067	0.02486	-5.80788	--
		0.02488	0.41035	0.02488	-3.04735	0.02488	-3.63772	0.02488	-5.48009	--
		0.0249	0.49221	0.0249	-2.92074	0.0249	-4.20201	0.0249	-6.46223	--
		0.02491	-0.12249	0.02491	-3.08997	0.02491	-4.13102	0.02491	-6.50006	--
		0.02493	0.25868	0.02493	-2.74401	0.02493	-4.52314	0.02493	-5.72383	--
		0.02495	0.43107	0.02495	-2.80402	0.02495	-4.26747	0.02495	-6.15839	--
		0.02497	0.57481	0.02497	-2.9962	0.02497	-3.8285	0.02497	-5.97646	--
		0.02498	-0.34482	0.02498	-2.64471	0.02498	-4.1925	0.02498	-5.83698	--
		0.025	0.70744	0.025	-2.99877	0.025	-4.24084	0.025	-6.24594	--
		0.02502	-0.23467	0.02502	-2.45355	0.02502	-3.73856	0.02502	-6.35679	--
		0.02503	0.81709	0.02503	-2.46576	0.02503	-3.80339	0.02503	-5.82837	--
		0.02505	0.27363	0.02505	-2.67979	0.02505	-3.86859	0.02505	-5.83253	--
		0.02507	-0.21539	0.02507	-2.65201	0.02507	-4.29712	0.02507	-6.23076	--
		0.02509	0.38676	0.02509	-0.2135	0.02509	-3.97621	0.02509	-5.46475	--
		0.0251	0.12856	0.0251	0.16752	0.0251	-4.38917	0.0251	-6.22388	--
		0.02512	0.07792	0.02512	0.29123	0.02512	-4.61418	0.02512	-5.73498	--
		0.02514	0.63538	0.02514	0.09812	0.02514	-4.55869	0.02514	-5.89968	--
		0.02516	2.25e-05	0.02516	-0.44825	0.02516	-4.65136	0.02516	-6.19548	--
		0.02517	0.22193	0.02517	0.16206	0.02517	-4.57098	0.02517	-6.06697	--
		0.02519	0.1248	0.02519	0.35429	0.02519	-3.93351	0.02519	-5.84369	--
		0.02521	0.0955	0.02521	-0.46244	0.02521	-4.30789	0.02521	-6.29475	--
		0.02523	-0.01471	0.02523	0.23945	0.02523	-1.2278	0.02523	-6.01912	--
		0.02524	-0.20593	0.02524	0.23033	0.02524	-2.5074	0.02524	-6.38431	--
		0.02526	0.66132	0.02526	0.37678	0.02526	-2.57886	0.02526	-5.90015	--
		0.02528	-0.03742	0.02528	0.13332	0.02528	-2.45235	0.02528	-6.3541	--
		0.02529	-0.06932	0.0253	0.41583	0.0253	-0.16614	0.0253	-5.88819	--
		0.02531	0.29891	0.02531	-0.0017	0.02531	-0.01922	0.02531	-5.90566	--
		0.02533	0.4946	0.02533	0.44533	0.02533	1.09991	0.02533	-6.12269	--
		0.02535	-0.23806	0.02535	-0.01737	0.02535	-0.70467	0.02535	-5.92107	--
		0.02536	0.71453	0.02536	0.37052	0.02536	0.56254	0.02536	-6.36514	--
		0.02538	-0.57595	0.02538	0.15487	0.02538	0.69108	0.02538	-6.02156	--
		0.0254	0.31456	0.0254	0.14536	0.0254	0.63344	0.0254	-6.21952	--
		0.02542	-0.19009	0.02542	-0.30029	0.02542	0.52368	0.02542	-6.39163	--
		0.02543	0.15665	0.02543	0.22778	0.02543	0.35171	0.02543	-5.9008	--
		0.02545	0.28912	0.02545	0.16951	0.02545	0.77411	0.02545	-6.51586	--
		0.02547	0.21348	0.02547	-0.08348	0.02547	0.94015	0.02547	-6.5609	--
		0.02549	0.04914	0.02549	-0.10189	0.02549	-0.08101	0.02549	-6.61183	--
		0.0255	0.46447	0.0255	0.64765	0.0255	-0.43166	0.0255	-6.07455	--
		0.02552	0.10772	0.02552	0.34313	0.02552	0.33349	0.02552	-6.26035	--
		0.02554	-0.40244	0.02554	-0.03434	0.02554	0.01095	0.02554	-6.57353	--
		0.02556	-0.36069	0.02556	-0.62202	0.02556	0.48264	0.02556	-5.93252	--
		0.02557	-0.05263	0.02557	0.11022	0.02557	-2.47848	0.02557	-6.08072	--
		0.02559	0.4677	0.02559	-0.25808	0.02559	-2.31239	0.02559	-6.06561	--
		0.02561	-0.25245	0.02561	0.50289	0.02561	-2.31008	0.02561	-5.704	--
		0.02562	0.14924	0.02562	-0.25693	0.02562	-1.14686	0.02563	-6.51023	--
		0.02564	0.01957	0.02564	0.25083	0.02564	-1.20941	0.02564	-5.9944	--
		0.02566	0.70063	0.02566	-0.3583	0.02566	-1.33456	0.02566	-5.97094	--
		0.02568	0.72956	0.02568	-0.28795	0.02568	-1.24873	0.02568	-5.70345	--
		0.02569	0.52167	0.02569	0.57581	0.02569	-1.33236	0.02569	-6.03397	--
		0.02571	0.15493	0.02571	-0.12067	0.02571	-1.45484	0.02571	-6.04634	--
		0.02573	-0.30647	0.02573	-1.19868	0.02573	-1.68199	0.02573	-6.20961	--
		0.02575	-0.22651	0.02575	-1.6313	0.02575	-1.98247	0.02575	-5.84553	--
		0.02576	0.6812	0.02576	-1.70521	0.02576	-1.37824	0.02576	-6.09848	--
		0.02578	0.02534	0.02578	-2.19158	0.02578	-1.72617	0.02578	-6.07622	--
		0.0258	0.36781	0.0258	-1.73093	0.0258	-1.77138	0.0258	-6.15834	--
		0.02582	-0.71932	0.02582	-1.70665	0.02582	-1.37423	0.02582	-5.34059	--
		0.02583	0.36063	0.02583	-2.16552	0.02583	-0.74801	0.02583	-5.96571	--
		0.02585	0.15011	0.02585	-1.89676	0.02585	-1.56988	0.02585	-5.64484	--
		0.02587	0.19595	0.02587	-1.69941	0.02587	-1.76184	0.02587	-6.2543	--
		0.02589	0.04517	0.02589	-2.26804	0.02589	-1.50105	0.02589	-6.44846	--
		0.0259	0.30177	0.0259	-2.24267	0.0259	-1.76062	0.0259	-6.06477	--
		0.02592	0.22012	0.02592	-1.74331	0.02592	-1.51532	0.02592	-6.25311	--
		0.02594	0.21348	0.02594	-1.92738	0.02594	-1.83884	0.02594	-5.94688	--
		0.02595	-0.22591	0.02595	-1.15184	0.02595	-1.76946	0.02595	-6.27468	--
		0.02597	-0.21846	0.02597	-1.87023	0.02597	-1.51312	0.02597	-5.93266	--
		0.02599	0.1001	0.02599	-2.27829	0.02599	-1.43453	0.02599	-5.66674	--
		0.02601	-0.28487	0.02601	-2.14871	0.02601	-4.2548	0.02601	-6.30637	--
		0.02602	-0.22106	0.02602	-1.5679	0.02602	-4.11207	0.02602	-5.6808	--
		0.02604	-0.37386	0.02604	-1.68536	0.02604	-3.81232	0.02604	-6.50963	--
		0.02606	0.11218	0.02606	-1.7208	0.02606	-4.44999	0.02606	-6.03753	--
		0.02608	0.28128	0.02608	-1.43659	0.02608	-4.16434	0.02608	-6.33009	--
		0.02609	0.42188	0.02609	-2.14542	0.02609	-3.92648	0.02609	-6.4817	--
		0.02611	0.26911	0.02611	-2.11549	0.02611	-3.82223	0.02611	-6.69601	--
		0.02613	0.19916	0.02613	-1.88655	0.02613	-3.97015	0.02613	-5.70527	--
		0.02615	0.29411	0.02615	-1.80548	0.02615	-3.74622	0.02615	-5.83368	--
		0.02616	0.06924	0.02616	-1.99239	0.02616	-4.13529	0.02616	-6.14958	--
		0.02618	-0.03597	0.02618	-1.96197	0.02618	-4.36024	0.02618	-6.3038	--
		0.0262	-0.25869	0.0262	-2.70172	0.0262	-4.39884	0.0262	-5.96726	--
		0.02622	-0.22533	0.02622	-3.18645	0.02622	-3.90685	0.02622	-6.2445	--
		0.02623	0.16625	0.02623	-3.47512	0.02623	-3.57607	0.02623	-6.09364	--
		0.02625	0.51999	0.02625	-2.64303	0.02625	-4.52188	0.02625	-6.19136	--
		0.02627	-0.09842	0.02627	-2.73646	0.02627	-4.1829	0.02627	-5.93905	--
		0.02628	0.1216	0.02628	-2.67516	0.02628	-3.66402	0.02628	-6.36932	--
		0.0263	0.24551	0.0263	-3.31473	0.0263	-3.98812	0.0263	-6.08262	--
		0.02632	-0.26325	0.02632	-3.07195	0.02632	-4.46499	0.02632	-6.11472	--
		0.02634	0.33247	0.02634	-2.78844	0.02634	-4.16021	0.02634	-6.40933	--
		0.02635	0.24673	0.02635	-3.34268	0.02635	-4.37756	0.02635	-5.98811	--
		0.02637	-0.07618	0.02637	-3.34278	0.02637	-3.92656	0.02637	-6.61536	--
		0.02639	0.35477	0.02639	-2.87782	0.02639	-4.42789	0.02639	-6.11188	--
		0.02641	-0.05383	0.02641	-2.66522	0.02641	-3.91311	0.02641	-6.03543	--
		0.02642	-0.02329	0.02642	-2.67837	0.02642	-4.32667	0.02642	-6.46765	--
		0.02644	0.36087	0.02644	-3.0834	0.02644	-4.3577	0.02644	-6.07517	--
		0.02646	0.34636	0.02646	-2.96073	0.02646	-4.16669	0.02646	-5.59735	--
		0.02648	-0.14939	0.02648	-2.79322	0.02648	-4.91541	0.02648	-6.24048	--
		0.02649	0.45039	0.02649	-2.88657	0.02649	-2.62878	0.02649	-6.1811	--
		0.02651	-0.000792375	0.02651	-2.91061	0.02651	-2.10221	0.02651	-6.1951	--
		0.02653	0.34271	0.02653	-3.1439	0.02653	-3.23083	0.02653	-5.61786	--
		0.02654	0.18633	0.02655	-3.35347	0.02654	-2.50954	0.02655	-6.76759	--
		0.02656	0.17137	0.02656	-2.79556	0.02656	-2.96913	0.02656	-6.05931	--
		0.02658	0.14864	0.02658	-2.99121	0.02658	-2.86132	0.02658	-6.25396	--
		0.0266	0.34083	0.0266	-2.79057	0.0266	-3.13058	0.0266	-5.85489	--
		0.02661	-0.05404	0.02661	-2.89701	0.02661	-3.03497	0.02661	-6.30723	--
		0.02663	0.03036	0.02663	-3.0288	0.02663	-3.10602	0.02663	-6.54548	--
		0.02665	0.22898	0.02665	-2.26115	0.02665	-3.11563	0.02665	-5.33115	--
		0.02667	-0.17587	0.02667	-3.03312	0.02667	-3.11386	0.02667	-6.10916	--
		0.02668	-0.23454	0.02668	-2.97141	0.02668	-2.76479	0.02668	-6.13918	--
		0.0267	0.18483	0.0267	-3.28491	0.0267	-2.48511	0.0267	-6.16074	--
		0.02672	-0.03454	0.02672	-0.39603	0.02672	-2.17538	0.02672	-6.33929	--
		0.02674	0.0823	0.02674	-0.72836	0.02674	-2.42506	0.02674	-6.54665	--
		0.02675	0.25081	0.02675	-0.35488	0.02675	-2.56782	0.02675	-6.38507	--
		0.02677	0.42243	0.02677	0.14775	0.02677	-2.57336	0.02677	-6.32073	--
		0.02679	-0.10296	0.02679	-0.74707	0.02679	-2.41131	0.02679	-6.13144	--
		0.02681	0.33491	0.02681	-0.6742	0.02681	-2.83264	0.02681	-6.15607	--
		0.02682	-0.34766	0.02682	-0.23596	0.02682	-2.53345	0.02682	-6.00908	--
		0.02684	0.2126	0.02684	-0.47259	0.02684	-2.48706	0.02684	-6.6758	--
		0.02686	0.5003	0.02686	0.02074	0.02686	-2.73612	0.02686	-6.02767	--
		0.02688	0.29891	0.02687	0.12148	0.02688	-2.54589	0.02688	-5.86185	--
		0.02689	0.00984	0.02689	0.46722	0.02689	-2.21857	0.02689	-6.14604	--
		0.02691	-0.08826	0.02691	-0.05775	0.02691	-3.21157	0.02691	-5.9983	--
		0.02693	0.20254	0.02693	-0.16905	0.02693	-2.6591	0.02693	-5.9375	--
		0.02694	-0.00898	0.02694	0.17808	0.02694	-2.2772	0.02694	-5.6314	--
		0.02696	-0.12122	0.02696	0.3345	0.02696	-2.42176	0.02696	-6.63827	--
		0.02698	0.39164	0.02698	-0.4234	0.02698	-2.37115	0.02698	-5.6613	--
		0.027	-0.05359	0.027	-0.18764	0.027	-3.03799	0.027	-5.86006	--
		0.02701	-0.24086	0.02701	-2.24981	0.02701	-2.57151	0.02701	-6.25392	--
		0.02703	0.21266	0.02703	-1.717	0.02703	-2.19298	0.02703	-5.96728	--
		0.02705	0.10297	0.02705	-1.80259	0.02705	-3.05732	0.02705	-6.46676	--
		0.02707	-0.11184	0.02707	-2.32664	0.02707	-3.03922	0.02707	-5.21074	--
		0.02708	-0.05032	0.02708	-2.81855	0.02708	-2.10695	0.02708	-5.64403	--
		0.0271	-0.16505	0.0271	-2.74232	0.0271	-2.82197	0.0271	-6.36103	--
		0.02712	0.14683	0.02712	-2.88519	0.02712	-2.67882	0.02712	-6.28543	--
		0.02714	-0.43398	0.02714	-3.26147	0.02714	-2.13975	0.02714	-5.81926	--
		0.02715	-0.45721	0.02715	-3.32775	0.02715	-2.58689	0.02715	-5.76374	--
		0.02717	0.13289	0.02717	-2.56796	0.02717	-2.7709	0.02717	-6.06631	--
		0.02719	-0.02908	0.02719	-3.06559	0.02719	-2.69508	0.02719	-5.9449	--
		0.02721	-0.13466	0.02721	-2.90918	0.02721	-2.52504	0.0272	-6.55389	--
		0.02722	-0.10091	0.02722	-0.10733	0.02722	-3.07632	0.02722	-5.54268	--
		0.02724	-0.03603	0.02724	0.34173	0.02724	-3.19662	0.02724	-5.50625	--
		0.02726	-0.14364	0.02726	-0.41356	0.02726	-2.91073	0.02726	-6.57422	--
		0.02727	0.51224	0.02727	-0.09572	0.02727	-2.83138	0.02727	-6.32047	--
		0.02729	-0.02907	0.02729	0.02939	0.02729	-2.7346	0.02729	-6.27003	--
		0.02731	-0.06964	0.02731	0.98822	0.02731	-2.45913	0.02731	-6.48149	--
		0.02733	-0.09336	0.02733	0.34961	0.02733	-2.94605	0.02733	-6.38723	--
		0.02734	0.13949	0.02734	-0.46137	0.02734	-2.87817	0.02734	-6.70201	--
		0.02736	-0.02538	0.02736	0.19677	0.02736	-1.69283	0.02736	-6.21106	--
		0.02738	0.10203	0.02738	-0.09869	0.02738	-2.7302	0.02738	-6.21402	--
		0.0274	0.23008	0.0274	-0.16563	0.0274	-2.26409	0.0274	-5.71078	--
		0.02741	0.49471	0.02741	0.14574	0.02741	-2.57589	0.02741	-6.21232	--
		0.02743	-0.02551	0.02743	0.17457	0.02743	-2.81249	0.02743	-6.29019	--
		0.02745	-0.21404	0.02745	-0.50761	0.02745	-1.90915	0.02745	-6.23198	--
		0.02747	-0.2852	0.02747	-0.31048	0.02747	-2.41845	0.02747	-6.3143	--
		0.02748	0.32926	0.02748	-2.73456	0.02748	-2.56463	0.02748	-5.87934	--
		0.0275	0.03054	0.0275	-2.9402	0.0275	-2.91579	0.0275	-6.52585	--
		0.02752	-0.23484	0.02752	-3.06502	0.02752	-2.38179	0.02752	-6.63535	--
		0.02753	-0.10879	0.02753	-2.91979	0.02753	-2.42306	0.02753	-6.10318	--
		0.02755	-0.23909	0.02755	-2.93373	0.02755	-2.65287	0.02755	-6.44883	--
		0.02757	-0.17385	0.02757	-2.96515	0.02757	-2.73028	0.02757	-6.08398	--
		0.02759	0.29832	0.02759	-2.43843	0.02759	-3.27113	0.02759	-5.98923	--
		0.0276	0.07971	0.0276	-1.49829	0.0276	-2.73712	0.0276	-5.82422	--
		0.02762	-0.29427	0.02762	-2.51545	0.02762	-2.75425	0.02762	-6.37877	--
		0.02764	0.26979	0.02764	-2.05751	0.02764	-2.92836	0.02764	-5.64244	--
		0.02766	-0.49561	0.02766	-1.43795	0.02766	-4.38934	0.02766	-5.94223	--
		0.02767	0.68535	0.02767	-2.05449	0.02767	-3.90647	0.02767	-5.87255	--
		0.02769	0.26973	0.02769	-1.43764	0.02769	-4.60634	0.02769	-6.10561	--
		0.02771	-0.15899	0.02771	-1.81367	0.02771	-4.10493	0.02771	-6.24586	--
		0.02773	0.08256	0.02773	-2.53353	0.02773	-4.25884	0.02773	-5.97467	--
		0.02774	0.27887	0.02774	-2.26948	0.02774	-4.54687	0.02774	-6.67284	--
		0.02776	-0.06277	0.02776	-1.68607	0.02776	-4.06874	0.02776	-6.22593	--
		0.02778	0.09941	0.02778	-1.98349	0.02778	-3.74097	0.02778	-5.88152	--
		0.02779	-0.34602	0.02779	-2.93201	0.0278	-4.36826	0.0278	-5.75086	--
		0.02781	-0.02313	0.02781	-3.24716	0.02781	-4.14616	0.02781	-5.82061	--
		0.02783	0.31837	0.02783	-3.12577	0.02783	-3.8129	0.02783	-6.26891	--
		0.02785	-0.42885	0.02785	-2.99478	0.02785	-4.26991	0.02785	-5.50045	--
		0.02786	-0.27729	0.02786	-3.68354	0.02786	-4.339	0.02786	-6.23208	--
		0.02788	-0.56448	0.02788	-2.59934	0.02788	-3.84514	0.02788	-5.40982	--
		0.0279	0.30069	0.0279	-2.85303	0.0279	-4.02312	0.0279	-5.99819	--
		0.02792	0.09124	0.02792	-2.99413	0.02792	-3.9597	0.02792	-5.761	--
		0.02793	0.13818	0.02793	-3.45242	0.02793	-4.61603	0.02793	-6.07036	--
		0.02795	0.28724	0.02795	-2.78908	0.02795	-4.21094	0.02795	-6.13078	--
		0.02797	0.21127	0.02797	-2.93522	0.02797	-4.36997	0.02797	-5.99587	--
		0.02799	-0.2792	0.02799	-3.09539	0.02799	-4.32141	0.02799	-6.16945	--
		0.028	-0.37134	0.028	-2.85406	0.028	-4.78195	0.028	-5.73419	--
		0.02802	0.16844	0.02802	-2.1937	0.02802	-4.32438	0.02802	-6.22841	--
		0.02804	-0.14589	0.02804	-2.1068	0.02804	-3.71075	0.02804	-5.98015	--
		0.02806	-0.36016	0.02806	-1.89958	0.02806	-4.01859	0.02806	-6.40851	--
		0.02807	0.33181	0.02807	-2.99856	0.02807	-4.84756	0.02807	-6.23161	--
		0.02809	0.21043	0.02809	-3.09519	0.02809	-4.1568	0.02809	-6.64487	--
		0.02811	-0.0546	0.02811	-2.9481	0.02811	-4.22584	0.02811	-6.37451	--
		0.02813	-0.49155	0.02813	-3.10814	0.02813	-3.81754	0.02812	-6.57428	--
		0.02814	-0.06711	0.02814	-3.06161	0.02814	-4.00728	0.02814	-5.94035	--
		0.02816	-0.25826	0.02816	-3.713	0.02816	-3.89799	0.02816	-5.59402	--
		0.02818	0.6203	0.02818	-2.91346	0.02818	-4.0203	0.02818	-6.36002	--
		0.02819	-0.18728	0.02819	-2.64761	0.02819	-4.8362	0.02819	-6.3534	--
		0.02821	0.26444	0.02821	-2.91133	0.02821	-4.29613	0.02821	-6.13401	--
		0.02823	-0.08243	0.02823	-3.29941	0.02823	-4.2029	0.02823	-6.07337	--
		0.02825	0.1425	0.02825	-2.91697	0.02825	-3.91865	0.02825	-5.70533	--
		0.02826	-0.06701	0.02826	-3.13679	0.02826	-3.9957	0.02826	-5.86636	--
		0.02828	-0.47343	0.02828	-2.71592	0.02828	-3.68536	0.02828	-5.99139	--
		0.0283	0.31221	0.0283	-2.98447	0.0283	-3.52863	0.0283	-6.48105	--
		0.02832	0.14907	0.02832	-3.06573	0.02832	-4.52681	0.02832	-5.62471	--
		0.02833	-0.03901	0.02833	-2.58523	0.02833	-4.11144	0.02833	-6.13	--
		0.02835	0.29184	0.02835	-3.17752	0.02835	-4.20998	0.02835	-6.02165	--
		0.02837	-0.17285	0.02837	-3.13407	0.02837	-3.81624	0.02837	-5.83383	--
		0.02839	0.50419	0.02839	-2.90373	0.02839	-3.82839	0.02839	-6.52778	--
		0.0284	0.11158	0.0284	-3.0056	0.0284	-4.46432	0.0284	-6.4721	--
		0.02842	-0.03601	0.02842	-3.19526	0.02842	-3.71702	0.02842	-6.06573	--
		0.02844	-0.02633	0.02844	-3.13909	0.02844	-4.94011	0.02844	-6.49157	--
		0.02846	-0.1135	0.02846	-2.8601	0.02845	-4.2851	0.02845	-5.83636	--
		0.02847	0.21144	0.02847	-2.80372	0.02847	-4.66712	0.02847	-5.524	--
		0.02849	0.05913	0.02849	-3.09349	0.02849	-4.01141	0.02849	-5.73532	--
		0.02851	0.33821	0.02851	-3.17694	0.02851	-4.1389	0.02851	-6.15101	--
		0.02852	-0.07664	0.02852	-3.1533	0.02852	-3.99989	0.02852	-5.68221	--
		0.02854	0.01953	0.02854	-2.62056	0.02854	-4.15726	0.02854	-6.10192	--
		0.02856	0.00816	0.02856	-2.71007	0.02856	-4.28579	0.02856	-5.66995	--
		0.02858	-0.63909	0.02858	-2.40868	0.02858	-4.26334	0.02858	-6.11022	--
		0.02859	-0.02859	0.02859	-2.83811	0.02859	-4.22876	0.02859	-5.9028	--
		0.02861	-0.05839	0.02861	-3.23687	0.02861	-4.35776	0.02861	-6.01956	--
		0.02863	-0.09439	0.02863	-2.46553	0.02863	-4.05809	0.02863	-5.99778	--
		0.02865	0.25127	0.02865	-3.1257	0.02865	-4.45439	0.02865	-5.84475	--
		0.02866	0.40963	0.02866	-3.50706	0.02866	-4.13773	0.02866	-5.88783	--
		0.02868	-0.23255	0.02868	-3.07465	0.02868	-1.70998	0.02868	-6.51598	--
		0.0287	0.216	0.0287	-3.14691	0.0287	-1.59308	0.0287	-6.72916	--
		0.02872	0.34802	0.02872	-3.14368	0.02872	-1.558	0.02872	-5.53529	--
		0.02873	-0.22009	0.02873	-2.71685	0.02873	-1.94328	0.02873	-5.83082	--
		0.02875	-0.1861	0.02875	-2.95673	0.02875	-1.81641	0.02875	-6.291	--
		0.02877	0.21471	0.02877	-2.90919	0.02877	0.4966	0.02877	-5.60382	--
		0.02878	-0.68939	0.02878	-3.31098	0.02878	0.59458	0.02878	-5.86064	--
		0.0288	0.2665	0.0288	-3.11693	0.0288	-2.64144	0.0288	-5.69348	--
		0.02882	0.15083	0.02882	-3.20167	0.02882	-1.34275	0.02882	-6.01399	--
		0.02884	-0.02727	0.02884	-2.77811	0.02884	-1.44953	0.02884	-5.99831	--
		0.02885	-0.34266	0.02885	-3.15332	0.02885	-1.31171	0.02885	-6.27556	--
		0.02887	0.19026	0.02887	-2.90384	0.02887	-1.27027	0.02887	-6.02258	--
		0.02889	0.36679	0.02889	-2.64722	0.02889	-1.25587	0.02889	-6.09809	--
		0.02891	0.17932	0.02891	-2.73927	0.02891	-1.74551	0.02891	-6.14576	--
		0.02892	-0.04985	0.02892	-3.26084	0.02892	-1.51299	0.02892	-6.27117	--
		0.02894	-0.43619	0.02894	-3.20526	0.02894	-1.50884	0.02894	-6.39104	--
		0.02896	-0.35047	0.02896	-3.06382	0.02896	-0.86263	0.02896	-5.37636	--
		0.02898	0.01257	0.02898	-2.83863	0.02898	-1.66207	0.02898	-5.9544	--
		0.02899	-0.01991	0.02899	-3.18874	0.02899	-1.02402	0.02899	-6.29139	--
		0.02901	0.05939	0.02901	-2.58751	0.02901	-1.40336	0.02901	-5.86308	--
		0.02903	-0.32317	0.02903	-2.74689	0.02903	-4.17973	0.02903	-6.10716	--
		0.02904	-0.30327	0.02905	-3.03578	0.02904	-4.08012	0.02905	-5.60338	--
		0.02906	0.24927	0.02906	-3.00086	0.02906	-4.307	0.02906	-5.865	--
		0.02908	-0.3899	0.02908	-2.84698	0.02908	-4.25205	0.02908	-6.24426	--
		0.0291	-0.07945	0.0291	-2.76651	0.0291	-3.66327	0.0291	-5.96918	--
		0.02911	-0.20124	0.02911	-2.75452	0.02911	-4.45189	0.02911	-6.38761	--
		0.02913	0.32523	0.02913	-3.55825	0.02913	-3.77172	0.02913	-5.87218	--
		0.02915	-0.26638	0.02915	-2.95989	0.02915	-4.40478	0.02915	-5.86232	--
		0.02917	-0.42279	0.02917	-3.01294	0.02917	-3.85884	0.02917	-6.01496	--
		0.02918	-0.02795	0.02918	-3.27288	0.02918	-4.14918	0.02918	-6.17145	--
		0.0292	-0.546	0.0292	-0.44179	0.0292	-3.75849	0.0292	-5.99237	--
		0.02922	0.07518	0.02922	-0.30406	0.02922	-3.91432	0.02922	-6.0024	--
		0.02924	-0.11113	0.02924	-0.07102	0.02924	-4.6725	0.02924	-5.85676	--
		0.02925	-0.55092	0.02925	-0.37956	0.02925	-4.09705	0.02925	-5.92353	--
		0.02927	-0.59185	0.02927	-0.06635	0.02927	-4.13793	0.02927	-5.94655	--
		0.02929	0.21838	0.02929	0.83713	0.02929	-3.731	0.02929	-6.08339	--
		0.02931	-0.49421	0.02931	-0.13025	0.02931	-3.65231	0.02931	-5.80457	--
		0.02932	-0.13847	0.02932	-0.09618	0.02932	-4.42416	0.02932	-6.30768	--
		0.02934	-0.07496	0.02934	-0.56109	0.02934	-4.06769	0.02934	-6.29293	--
		0.02936	-0.24296	0.02936	-0.44717	0.02936	-3.88868	0.02936	-6.14779	--
		0.02937	0.33568	0.02937	-0.91342	0.02937	-3.77592	0.02938	-4.92149	--
		0.02939	-0.40431	0.02939	0.11116	0.02939	-4.00895	0.02939	-6.47567	--
		0.02941	-0.42415	0.02941	0.16006	0.02941	-4.10463	0.02941	-6.02009	--
		0.02943	0.56501	0.02943	-0.6193	0.02943	-4.27544	0.02943	-6.37906	--
		0.02944	-0.49578	0.02944	0.77784	0.02944	-4.27508	0.02944	-6.11263	--
		0.02946	0.04072	0.02946	0.07652	0.02946	-4.26135	0.02946	-5.66982	--
		0.02948	-0.54217	0.02948	-0.4442	0.02948	-3.55361	0.02948	-5.86775	--
		0.0295	0.24818	0.0295	-0.20043	0.0295	-3.98515	0.0295	-5.9737	--
		0.02951	-0.38979	0.02951	0.36879	0.02951	-4.05031	0.02951	-5.89114	--
		0.02953	0.06946	0.02953	0.000356	0.02953	-4.25075	0.02953	-5.73137	--
		0.02955	0.26033	0.02955	-0.40814	0.02955	-4.55463	0.02955	-5.64848	--
		0.02957	-0.68098	0.02957	0.28961	0.02957	-4.40391	0.02957	-5.98804	--
		0.02958	0.1725	0.02958	0.54703	0.02958	-2.38683	0.02958	-5.69083	--
		0.0296	-0.26693	0.0296	-0.58061	0.0296	-1.88563	0.0296	-5.81169	--
		0.02962	0.01213	0.02962	-0.04837	0.02962	-2.66152	0.02962	-6.19158	--
		0.02964	0.42165	0.02964	-0.13609	0.02964	-2.5043	0.02964	-5.62405	--
		0.02965	-0.63452	0.02965	-0.22733	0.02965	-2.464	0.02965	-5.95631	--
		0.02967	0.09882	0.02967	-0.09383	0.02967	-2.64399	0.02967	-6.0863	--
		0.02969	0.07399	0.02969	0.76116	0.02969	-1.78589	0.02969	-5.85932	--
		0.0297	0.22185	0.0297	-0.57293	0.0297	-2.69655	0.0297	-6.77952	--
		0.02972	0.10818	0.02972	0.23971	0.02972	-2.46252	0.02972	-5.90521	--
		0.02974	0.02034	0.02974	0.10979	0.02974	-3.08823	0.02974	-5.73836	--
		0.02976	0.42673	0.02976	-0.04505	0.02976	-2.48622	0.02976	-5.93654	--
		0.02977	0.09928	0.02977	-0.23355	0.02977	-2.85844	0.02977	-6.22438	--
		0.02979	-0.38401	0.02979	0.29845	0.02979	-2.23544	0.02979	-5.9479	--
		0.02981	-0.32952	0.02981	-3.3509	0.02981	-2.43907	0.02981	-6.20616	--
		0.02983	-0.44071	0.02983	-3.01296	0.02983	-4.06429	0.02983	-6.45325	--
		0.02984	-0.06544	0.02984	-2.83833	0.02984	-4.13308	0.02984	-5.59015	--
		0.02986	-0.20058	0.02986	-2.55411	0.02986	-4.0905	0.02986	-5.92929	--
		0.02988	0.07682	0.02988	-2.96152	0.02988	-3.97765	0.02988	-5.81069	--
		0.0299	-0.43492	0.0299	-2.21491	0.0299	-4.40085	0.0299	-5.74238	--
		0.02991	-0.52589	0.02991	0.1319	0.02991	-3.90021	0.02991	-6.09847	--
		0.02993	-0.31891	0.02993	-0.21003	0.02993	-4.29263	0.02993	-5.9572	--
		0.02995	0.35004	0.02995	-0.41857	0.02995	-4.31126	0.02995	-5.92581	--
		0.02997	-0.01905	0.02997	-0.20169	0.02997	-4.19318	0.02997	-5.58215	--
		0.02998	0.21506	0.02998	-0.55716	0.02998	-4.23445	0.02998	-6.29713	--
		0.03	0.44572	0.03	0.12928	0.03	-4.01662	0.03	-5.78836	--
		0.03002	0.07828	0.03002	-0.28507	0.03002	-4.39428	0.03002	-5.58373	--
		0.03003	-0.06429	0.03003	0.36357	0.03003	-4.28609	0.03003	-6.54763	--
		0.03005	0.11123	0.03005	0.23778	0.03005	-4.71766	0.03005	-5.90157	--
		0.03007	-0.21744	0.03007	0.50559	0.03007	-4.24791	0.03007	-6.35872	--
		0.03009	0.21733	0.03009	-0.24965	0.03009	-4.13608	0.03009	-5.55826	--
		0.0301	-0.0916	0.0301	-0.13348	0.0301	-4.39187	0.0301	-5.5751	--
		0.03012	0.6278	0.03012	0.43384	0.03012	-4.2313	0.03012	-5.88612	--
		0.03014	-0.74174	0.03014	-0.19334	0.03014	-4.50313	0.03014	-6.22709	--
		0.03016	-0.04199	0.03016	-0.06198	0.03016	-4.2319	0.03016	-5.31918	--
		0.03017	0.16889	0.03017	-0.56221	0.03017	-3.82506	0.03017	-6.04909	--
		0.03019	-0.3322	0.03019	-0.81948	0.03019	-4.57096	0.03019	-6.50826	--
		0.03021	-0.16493	0.03021	-0.48887	0.03021	-4.62679	0.03021	-5.84593	--
		0.03023	-0.49205	0.03023	-0.57027	0.03023	-4.50654	0.03023	-6.21345	--
		0.03024	0.29902	0.03024	0.25542	0.03024	-4.44043	0.03024	-5.53914	--
		0.03026	-0.15346	0.03026	-0.05221	0.03026	-3.8838	0.03026	-5.58975	--
		0.03028	-0.35873	0.03028	-0.70355	0.03028	-4.10812	0.03028	-6.07205	--
		0.03029	0.02671	0.0303	-0.20953	0.03029	-4.51008	0.0303	-6.14284	--
		0.03031	-0.20574	0.03031	-0.38518	0.03031	-4.63186	0.03031	-5.76963	--
		0.03033	0.24017	0.03033	0.17005	0.03033	-4.90624	0.03033	-6.35846	--
		0.03035	-0.07425	0.03035	-0.33935	0.03035	-4.22946	0.03035	-5.58352	--
		0.03036	-0.66025	0.03036	-3.54172	0.03036	-3.70969	0.03036	-6.81295	--
		0.03038	0.42492	0.03038	-2.85274	0.03038	-3.97895	0.03038	-5.96753	--
		0.0304	-0.27581	0.0304	-2.6391	0.0304	-3.92375	0.0304	-5.83676	--
		0.03042	-0.32466	0.03042	-2.74636	0.03042	-4.0937	0.03042	-6.11443	--
		0.03043	0.07598	0.03043	-2.72507	0.03043	-4.30682	0.03043	-6.01634	--
		0.03045	-0.38344	0.03045	-3.44737	0.03045	-4.34951	0.03045	-6.41009	--
		0.03047	0.16811	0.03047	-2.52605	0.03047	-4.04916	0.03047	-6.27613	--
		0.03049	0.15677	0.03049	-0.50588	0.03049	-4.27445	0.03049	-5.98884	--
		0.0305	-0.3617	0.0305	-0.3458	0.0305	-4.08926	0.0305	-6.36176	--
		0.03052	0.27928	0.03052	0.19972	0.03052	-3.7066	0.03052	-6.05798	--
		0.03054	-0.06859	0.03054	0.43666	0.03054	-4.50222	0.03054	-6.04879	--
		0.03056	-0.30416	0.03056	-1.9052	0.03056	-4.14583	0.03056	-5.58885	--
		0.03057	-0.33559	0.03057	-1.61077	0.03057	-4.12414	0.03057	-5.65912	--
		0.03059	-0.32625	0.03059	-2.12361	0.03059	-4.2959	0.03059	-5.59558	--
		0.03061	0.31349	0.03061	-1.85258	0.03061	-4.30413	0.03061	-6.25838	--
		0.03062	0.06268	0.03062	-2.11004	0.03063	-4.35151	0.03063	-6.07207	--
		0.03064	-0.11496	0.03064	-2.51664	0.03064	-3.85873	0.03064	-5.69029	--
		0.03066	0.57704	0.03066	-1.55649	0.03066	-4.29421	0.03066	-6.18236	--
		0.03068	0.37887	0.03068	-1.43418	0.03068	-4.27975	0.03068	-6.08982	--
		0.03069	0.06113	0.03069	-0.33334	0.03069	-4.27912	0.03069	-6.08706	--
		0.03071	0.00795	0.03071	-0.50003	0.03071	-4.28009	0.03071	-6.19318	--
		0.03073	-0.02775	0.03073	-0.84612	0.03073	-4.0586	0.03073	-5.62129	--
		0.03075	0.3558	0.03075	-0.4398	0.03075	-4.33434	0.03075	-5.8001	--
		0.03076	-0.47276	0.03076	0.72551	0.03076	-4.02984	0.03076	-6.31391	--
		0.03078	0.25896	0.03078	-0.02258	0.03078	0.309	0.03078	-6.21647	--
		0.0308	0.33761	0.0308	-0.20378	0.0308	0.00234	0.0308	-5.53102	--
		0.03082	0.14284	0.03082	0.61842	0.03082	0.42671	0.03082	-5.89993	--
		0.03083	-0.04827	0.03083	-0.10455	0.03083	0.53398	0.03083	-5.93758	--
		0.03085	0.32224	0.03085	0.19629	0.03085	0.37737	0.03085	-6.37922	--
		0.03087	-0.54006	0.03087	-0.06211	0.03087	0.08954	0.03087	-6.84614	--
		0.03089	-0.01675	0.03089	-0.98902	0.03089	1.00777	0.03089	-6.26032	--
		0.0309	-0.30807	0.0309	0.07649	0.0309	1.26978	0.0309	-5.83411	--
		0.03092	0.18797	0.03092	0.0407	0.03092	0.26572	0.03092	-6.3809	--
		0.03094	0.13072	0.03094	0.13552	0.03094	1.08482	0.03094	-5.71998	--
		0.03096	-0.36318	0.03096	-0.03142	0.03096	0.28812	0.03095	-5.48003	--
		0.03097	0.14728	0.03097	0.41917	0.03097	0.11112	0.03097	-5.88845	--
		0.03099	0.45114	0.03099	-0.12857	0.03099	0.32988	0.03099	-5.61349	--
		0.03101	-0.25037	0.03101	-0.62768	0.03101	0.65554	0.03101	-5.77432	--
		0.03102	-0.50458	0.03102	0.10489	0.03102	-0.53296	0.03102	-5.4639	--
		0.03104	0.15353	0.03104	0.15811	0.03104	0.25038	0.03104	-5.89588	--
		0.03106	0.21315	0.03106	-0.21917	0.03106	0.21401	0.03106	-5.80997	--
		0.03108	-0.1943	0.03108	-0.26269	0.03108	-0.00885	0.03108	-6.25084	--
		0.03109	-0.35238	0.03109	-0.55819	0.03109	0.86486	0.03109	-6.40776	--
		0.03111	-0.2095	0.03111	-0.52515	0.03111	0.93321	0.03111	-5.73375	--
		0.03113	-0.05425	0.03113	-0.43329	0.03113	-0.15724	0.03113	-5.92871	--
		0.03115	-0.00151	0.03115	0.28057	0.03115	0.36196	0.03115	-5.77748	--
		0.03116	-0.13956	0.03116	0.11835	0.03116	-0.15345	0.03116	-6.01671	--
		0.03118	0.01275	0.03118	-1.72567	0.03118	0.39554	0.03118	-5.95237	--
		0.0312	-0.19367	0.0312	-3.37305	0.0312	-0.43061	0.0312	-5.97198	--
		0.03122	0.3255	0.03122	-2.71726	0.03122	0.63517	0.03122	-6.70331	--
		0.03123	-0.37782	0.03123	0.00112	0.03123	-0.10276	0.03123	-6.16368	--
		0.03125	-0.54823	0.03125	-0.41743	0.03125	-1.21955	0.03125	-5.71987	--
		0.03127	-0.19967	0.03127	0.08004	0.03127	-1.55138	0.03127	-5.96387	--
		0.03128	-0.11239	0.03128	-0.0946	0.03128	-2.28041	0.03128	-5.91531	--
		0.0313	0.29208	0.0313	-0.45459	0.0313	0.33093	0.0313	-6.05758	--
		0.03132	-0.49031	0.03132	0.1731	0.03132	0.68473	0.03132	-6.25611	--
		0.03134	0.14349	0.03134	0.16204	0.03134	0.06702	0.03134	-6.05501	--
		0.03135	0.0914	0.03135	0.0903	0.03135	-0.5661	0.03135	-6.15663	--
		0.03137	-0.13561	0.03137	-0.40184	0.03137	0.36199	0.03137	-6.29992	--
		0.03139	-0.20647	0.03139	-0.07656	0.03139	0.23528	0.03139	-6.23725	--
		0.03141	0.1252	0.03141	0.51138	0.03141	0.09583	0.03141	-5.81198	--
		0.03142	0.29345	0.03142	-0.25272	0.03142	0.52076	0.03142	-5.6484	--
		0.03144	-0.19219	0.03144	0.49506	0.03144	0.49057	0.03144	-5.75976	--
		0.03146	-0.43302	0.03146	-0.20262	0.03146	0.16944	0.03146	-5.84813	--
		0.03148	0.08309	0.03148	0.04394	0.03148	-0.02928	0.03148	-5.52928	--
		0.03149	0.0955	0.03149	-0.90385	0.03149	0.10087	0.03149	-6.11535	--
		0.03151	-0.12745	0.03151	-0.18192	0.03151	0.01591	0.03151	-5.93346	--
		0.03153	-0.22642	0.03153	0.47465	0.03153	-0.01488	0.03153	-6.24684	--
		0.03154	0.22944	0.03154	-0.40894	0.03155	-0.21599	0.03155	-5.62326	--
		0.03156	-0.07087	0.03156	-0.08953	0.03156	-0.10712	0.03156	-6.16213	--
		0.03158	-0.09504	0.03158	-0.08529	0.03158	0.55447	0.03158	-6.34923	--
		0.0316	0.04864	0.0316	-0.03214	0.0316	0.45418	0.0316	-5.87442	--
		0.03161	-0.11713	0.03161	-0.06838	0.03161	-0.04022	0.03161	-5.88413	--
		0.03163	-0.49714	0.03163	-0.13679	0.03163	0.33863	0.03163	-6.03708	--
		0.03165	-0.01546	0.03165	-0.35446	0.03165	-3.29321	0.03165	-5.56552	--
		0.03167	-0.6936	0.03167	-0.35465	0.03167	-2.59133	0.03167	-5.43071	--
		0.03168	-0.01851	0.03168	-0.3026	0.03168	-2.6472	0.03168	-5.71925	--
		0.0317	0.29109	0.0317	0.34997	0.0317	-2.90915	0.0317	-6.24701	--
		0.03172	-0.46845	0.03172	0.06421	0.03172	-2.87401	0.03172	-5.63962	--
		0.03174	0.04596	0.03174	0.01956	0.03174	-3.33908	0.03174	-5.72904	--
		0.03175	0.04662	0.03175	0.13899	0.03175	-2.65505	0.03175	-5.53615	--
		0.03177	0.53081	0.03177	-0.35865	0.03177	-2.71704	0.03177	-5.72477	--
		0.03179	-0.60599	0.03179	-0.39248	0.03179	-2.1309	0.03179	-6.44541	--
		0.03181	0.54468	0.03181	0.05446	0.03181	-2.37185	0.03181	-6.45211	--
		0.03182	0.13956	0.03182	-0.52416	0.03182	-2.9925	0.03182	-6.13341	--
		0.03184	0.3229	0.03184	0.32945	0.03184	-2.8754	0.03184	-5.53489	--
		0.03186	-0.40927	0.03186	0.26973	0.03186	-2.78571	0.03186	-6.32281	--
		0.03188	0.16382	0.03188	-0.31499	0.03188	-2.41027	0.03187	-6.02662	--
		0.03189	-0.62798	0.03189	0.29025	0.03189	-2.67481	0.03189	-5.82248	--
		0.03191	-0.61199	0.03191	0.21183	0.03191	-2.47164	0.03191	-5.66513	--
		0.03193	0.0805	0.03193	-0.4662	0.03193	-2.79595	0.03193	-6.25273	--
		0.03194	-0.20011	0.03194	0.10082	0.03194	-2.77134	0.03194	-6.0815	--
		0.03196	-0.20127	0.03196	-0.14603	0.03196	-2.4603	0.03196	-6.23315	--
		0.03198	0.03977	0.03198	-0.45434	0.03198	-2.694	0.03198	-6.91424	--
		0.032	-0.05589	0.032	0.27393	0.032	-2.35269	0.032	-5.69414	--
		0.03201	0.0815	0.03201	-0.2071	0.03201	-2.98678	0.03201	-5.93808	--
		0.03203	-0.39874	0.03203	0.21521	0.03203	-2.48376	0.03203	-6.07437	--
		0.03205	-0.08416	0.03205	0.39577	0.03205	-2.1714	0.03205	-6.29841	--
		0.03207	0.14307	0.03207	0.25368	0.03207	-2.58437	0.03207	-6.35412	--
		0.03208	0.14898	0.03208	-0.404	0.03208	-2.75826	0.03208	-5.61653	--
		0.0321	-0.23842	0.0321	-0.30797	0.0321	-2.54781	0.0321	-5.95982	--
		0.03212	-0.14823	0.03212	0.1756	0.03212	-2.44728	0.03212	-6.41998	--
		0.03214	-0.12294	0.03214	-0.19431	0.03214	-2.1713	0.03214	-6.08073	--
		0.03215	0.13019	0.03215	0.0154	0.03215	-2.03576	0.03215	-5.88828	--
		0.03217	0.32826	0.03217	-0.04346	0.03217	-2.37526	0.03217	-6.56229	--
		0.03219	0.27543	0.03219	-3.10019	0.03219	-2.57026	0.03219	-6.42082	--
		0.03221	-0.16235	0.03221	-2.78198	0.03221	-2.3634	0.0322	-6.04488	--
		0.03222	0.54074	0.03222	-2.93247	0.03222	-2.59577	0.03222	-5.91253	--
		0.03224	-0.40288	0.03224	-2.72889	0.03224	-2.6153	0.03224	-5.78671	--
		0.03226	-0.1366	0.03226	-2.92676	0.03226	0.43198	0.03226	-5.81289	--
		0.03227	0.06717	0.03227	-2.60935	0.03227	0.64534	0.03227	-6.42574	--
		0.03229	-0.15054	0.03229	-2.97789	0.03229	-0.01715	0.03229	-5.9249	--
		0.03231	0.08668	0.03231	-2.46497	0.03231	-0.73674	0.03231	-6.14361	--
		0.03233	0.28461	0.03233	-2.97057	0.03233	0.67853	0.03233	-6.16338	--
		0.03234	-0.02441	0.03234	-3.07761	0.03234	0.22181	0.03234	-6.04038	--
		0.03236	0.84686	0.03236	-2.63803	0.03236	1.60733	0.03236	-6.37602	--
		0.03238	-0.43965	0.03238	-2.9499	0.03238	0.91773	0.03238	-6.37584	--
		0.0324	0.16045	0.0324	-3.29064	0.0324	0.24952	0.0324	-5.96402	--
		0.03241	-0.03959	0.03241	-2.96741	0.03241	0.29023	0.03241	-6.53787	--
		0.03243	-0.33465	0.03243	-3.20716	0.03243	0.12319	0.03243	-5.88632	--
		0.03245	0.08502	0.03245	-2.99162	0.03245	0.34661	0.03245	-6.61356	--
		0.03247	-0.08121	0.03247	-3.14846	0.03247	0.55911	0.03247	-5.94003	--
		0.03248	-0.06913	0.03248	-3.25626	0.03248	0.25497	0.03248	-5.86616	--
		0.0325	-0.15974	0.0325	-2.78162	0.0325	0.3966	0.0325	-5.90631	--
		0.03252	-0.49865	0.03252	-3.22201	0.03252	-1.49118	0.03252	-5.82665	--
		0.03253	-0.2074	0.03253	-2.44114	0.03253	-1.43685	0.03253	-6.02084	--
		0.03255	-0.22946	0.03255	-2.8138	0.03255	-1.70638	0.03255	-6.44403	--
		0.03257	-0.44371	0.03257	-2.95736	0.03257	-2.17675	0.03257	-6.99882	--
		0.03259	-0.41907	0.03259	-2.90495	0.03259	-1.32941	0.03259	-6.48003	--
		0.0326	-0.09945	0.0326	-3.43671	0.0326	-2.34336	0.0326	-6.24173	--
		0.03262	-0.37508	0.03262	-3.11182	0.03262	-2.29319	0.03262	-5.54152	--
		0.03264	0.02052	0.03264	-3.0089	0.03264	-2.41669	0.03264	-6.43334	--
		0.03266	-0.11928	0.03266	-2.8187	0.03266	-2.78129	0.03266	-5.70078	--
		0.03267	0.35186	0.03267	-2.71355	0.03267	-2.51781	0.03267	-6.15474	--
		0.03269	-0.31717	0.03269	-2.85643	0.03269	-2.45002	0.03269	-5.93953	--
		0.03271	0.05507	0.03271	-2.94279	0.03271	-2.53292	0.03271	-5.97614	--
		0.03273	-0.07718	0.03273	-3.03757	0.03273	-1.19073	0.03273	-5.98531	--
		0.03274	-0.29591	0.03274	-2.31258	0.03274	-1.36983	0.03274	-5.88957	--
		0.03276	0.22952	0.03276	-2.25745	0.03276	-1.59042	0.03276	-6.5522	--
		0.03278	-0.20547	0.03278	-2.41603	0.03278	-2.41312	0.03278	-6.04887	--
		0.0328	0.29493	0.0328	-2.79044	0.0328	-1.87664	0.0328	-6.09426	--
		0.03281	0.15117	0.03281	-2.82201	0.03281	-1.55116	0.03281	-6.21169	--
		0.03283	0.07573	0.03283	-2.30682	0.03283	-1.50264	0.03283	-6.57322	--
		0.03285	0.26559	0.03285	0.60065	0.03285	-1.60178	0.03285	-6.26229	--
		0.03286	-0.44958	0.03286	-0.30654	0.03286	0.15621	0.03286	-5.89874	--
		0.03288	-0.20486	0.03288	0.64347	0.03288	0.38569	0.03288	-5.76623	--
		0.0329	-0.12307	0.0329	-2.67038	0.0329	0.39358	0.0329	-6.69181	--
		0.03292	0.08735	0.03292	-2.90608	0.03292	-0.34807	0.03292	-6.46864	--
		0.03293	0.317	0.03293	-2.79436	0.03293	-0.26948	0.03293	-6.09859	--
		0.03295	0.1775	0.03295	-2.32793	0.03295	-0.03469	0.03295	-6.56313	--
		0.03297	0.01251	0.03297	-2.63856	0.03297	0.38069	0.03297	-5.71485	--
		0.03299	-0.35495	0.03299	-2.47912	0.03299	-0.23955	0.03299	-5.86515	--
		0.033	-0.13392	0.033	-2.69157	0.033	0.53404	0.033	-5.95364	--
		0.03302	-0.62292	0.03302	-2.57396	0.03302	0.29806	0.03302	-5.89191	--
		0.03304	-0.32441	0.03304	-2.56161	0.03304	-0.74935	0.03304	-6.26703	--
		0.03306	-0.14715	0.03306	-2.60933	0.03306	-0.46399	0.03306	-6.00247	--
		0.03307	0.21062	0.03307	-2.92992	0.03307	0.11338	0.03307	-5.83024	--
		0.03309	0.36342	0.03309	-2.88455	0.03309	0.22863	0.03309	-5.50315	--
		0.03311	-0.14649	0.03311	-2.39282	0.03311	0.28647	0.03311	-5.98825	--
		0.03313	0.0748	0.03313	-3.10802	0.03312	-0.13161	0.03312	-5.96452	--
		0.03314	-0.79525	0.03314	-2.6274	0.03314	0.23095	0.03314	-6.27577	--
		0.03316	-0.27266	0.03316	-3.30934	0.03316	0.5115	0.03316	-6.33081	--
		0.03318	0.06487	0.03318	-2.45758	0.03318	0.36227	0.03318	-5.60907	--
		0.03319	-0.22744	0.03319	-3.26463	0.03319	0.37067	0.03319	-6.07457	--
		0.03321	0.65844	0.03321	-3.26874	0.03321	-0.06571	0.03321	-5.73079	--
		0.03323	-0.59175	0.03323	-2.73771	0.03323	0.27066	0.03323	-5.79775	--
		0.03325	-0.58734	0.03325	-2.6634	0.03325	0.33525	0.03325	-6.15026	--
		0.03326	0.39474	0.03326	-2.43359	0.03326	0.65957	0.03326	-6.13923	--
		0.03328	0.38157	0.03328	-2.83297	0.03328	-0.147	0.03328	-6.30866	--
		0.0333	0.10855	0.0333	-2.57819	0.0333	-0.22263	0.0333	-5.77281	--
		0.03332	0.25192	0.03332	-3.07019	0.03332	0.09307	0.03332	-6.11802	--
		0.03333	-0.41238	0.03333	-2.8597	0.03333	0.73625	0.03333	-5.72285	--
		0.03335	0.41971	0.03335	-3.27556	0.03335	0.60248	0.03335	-5.69517	--
		0.03337	0.42371	0.03337	-3.02262	0.03337	0.7771	0.03337	-6.20104	--
		0.03339	-0.11739	0.03339	-3.04079	0.03339	-0.32119	0.03339	-6.12196	--
		0.0334	0.59901	0.0334	-2.51703	0.0334	-3.64243	0.0334	-6.08022	--
		0.03342	0.2101	0.03342	-2.9417	0.03342	-4.3258	0.03342	-6.87294	--
		0.03344	0.38097	0.03344	-2.914	0.03344	-4.64887	0.03344	-6.37051	--
		0.03346	0.03614	0.03346	-2.83305	0.03346	-4.36851	0.03345	-6.03567	--
		0.03347	0.45707	0.03347	-2.8334	0.03347	-4.0828	0.03347	-5.90865	--
		0.03349	0.19751	0.03349	-2.88625	0.03349	-3.99781	0.03349	-6.61852	--
		0.03351	-0.23238	0.03351	-2.7085	0.03351	-3.72247	0.03351	-6.21349	--
		0.03352	0.69325	0.03352	-3.08623	0.03352	-4.56996	0.03352	-5.28887	--
		0.03354	-0.24876	0.03354	-2.77623	0.03354	-4.41155	0.03354	-5.86649	--
		0.03356	0.19818	0.03356	-2.44349	0.03356	-4.48932	0.03356	-6.08686	--
		0.03358	0.48484	0.03358	-3.00922	0.03358	-4.42533	0.03358	-6.21744	--
		0.03359	-0.02116	0.03359	-2.87917	0.03359	-4.26778	0.03359	-5.86792	--
		0.03361	0.11059	0.03361	-2.91277	0.03361	-4.09761	0.03361	-5.76023	--
		0.03363	-0.44634	0.03363	-2.99634	0.03363	-3.7321	0.03363	-5.70128	--
		0.03365	0.18414	0.03365	-3.37918	0.03365	-4.75919	0.03365	-6.10695	--
		0.03366	-0.38424	0.03366	-2.69061	0.03366	-2.53364	0.03366	-6.30992	--
		0.03368	-0.42939	0.03368	-2.84301	0.03368	-2.90501	0.03368	-6.06884	--
		0.0337	-0.35461	0.0337	-2.93435	0.0337	-2.8761	0.0337	-6.66436	--
		0.03372	-0.15967	0.03372	-2.8151	0.03372	-2.82998	0.03372	-6.58399	--
		0.03373	0.05325	0.03373	-1.50636	0.03373	-2.89545	0.03373	-5.9709	--
		0.03375	-0.28053	0.03375	-1.26365	0.03375	-3.01906	0.03375	-5.51769	--
		0.03377	0.03352	0.03377	-1.4361	0.03377	-3.0702	0.03377	-6.28738	--
		0.03378	-0.17977	0.03378	-1.92545	0.03378	-2.51195	0.03378	-5.90552	--
		0.0338	-0.1053	0.0338	-2.16035	0.0338	-2.8007	0.0338	-5.80729	--
		0.03382	0.28018	0.03382	-1.64436	0.03382	-2.37663	0.03382	-6.34072	--
		0.03384	0.37399	0.03384	-1.9998	0.03384	-2.27451	0.03384	-5.88308	--
		0.03385	-0.01371	0.03385	-1.50173	0.03385	-3.1546	0.03385	-5.98238	--
		0.03387	-0.24182	0.03387	-1.86869	0.03387	-2.66847	0.03387	-5.97289	--
		0.03389	-0.39875	0.03389	-2.25974	0.03389	-2.7782	0.03389	-6.75092	--
		0.03391	-0.16163	0.03391	-1.66721	0.03391	-2.57528	0.03391	-6.3386	--
		0.03392	0.10619	0.03392	-1.6735	0.03392	-2.97878	0.03392	-6.62583	--
		0.03394	-0.1504	0.03394	-1.72016	0.03394	-2.71295	0.03394	-5.65687	--
		0.03396	-0.25607	0.03396	-1.94136	0.03396	-2.17743	0.03396	-5.96389	--
		0.03398	0.26595	0.03398	-1.64747	0.03398	-2.51609	0.03398	-6.2015	--
		0.03399	0.10748	0.03399	-2.20975	0.03399	-2.67674	0.03399	-5.87657	--
		0.03401	0.01407	0.03401	-2.1076	0.03401	-2.63415	0.03401	-6.38057	--
		0.03403	0.08495	0.03403	-2.02344	0.03403	-2.91227	0.03403	-6.6872	--
		0.03404	0.34571	0.03405	-2.69992	0.03404	-2.35958	0.03405	-6.0092	--
		0.03406	-0.00737	0.03406	-2.4895	0.03406	-3.07582	0.03406	-5.81142	--
		0.03408	-0.59084	0.03408	-2.99889	0.03408	-2.43626	0.03408	-5.97364	--
		0.0341	0.13186	0.0341	-3.06069	0.0341	-2.66461	0.0341	-6.2249	--
		0.03411	-0.12995	0.03411	-2.44618	0.03411	-2.93735	0.03411	-6.36405	--
		0.03413	0.56051	0.03413	-2.91069	0.03413	-3.01961	0.03413	-6.18216	--
		0.03415	0.07556	0.03415	-2.60176	0.03415	-2.76301	0.03415	-6.2672	--
		0.03417	-0.03952	0.03417	-2.38377	0.03417	-3.05621	0.03417	-6.14671	--
		0.03418	0.28513	0.03418	-2.81277	0.03418	-2.89607	0.03418	-6.21809	--
		0.0342	0.14109	0.0342	-3.06387	0.0342	-2.8609	0.0342	-5.81909	--
		0.03422	-0.02059	0.03422	-2.98625	0.03422	-2.36361	0.03422	-5.57154	--
		0.03424	0.09101	0.03424	-2.98686	0.03424	-2.65614	0.03424	-6.34078	--
		0.03425	-0.23228	0.03425	-2.4894	0.03425	-3.18805	0.03425	-6.17024	--
		0.03427	0.18272	0.03427	-2.84932	0.03427	-2.64706	0.03427	-5.83286	--
		0.03429	-0.05513	0.03429	-2.82623	0.03429	-2.53283	0.03429	-5.91826	--
		0.03431	-0.14431	0.03431	-3.07678	0.03431	0.26219	0.03431	-6.49224	--
		0.03432	0.52941	0.03432	-2.84494	0.03432	0.08861	0.03432	-6.47428	--
		0.03434	-0.32142	0.03434	-3.13713	0.03434	-0.00927	0.03434	-6.40121	--
		0.03436	0.21699	0.03436	-3.03699	0.03436	0.18753	0.03436	-6.21521	--
		0.03437	0.01201	0.03437	-2.62462	0.03438	-0.02725	0.03438	-6.02778	--
		0.03439	-0.31157	0.03439	-2.80072	0.03439	0.06203	0.03439	-6.18328	--
		0.03441	-0.29357	0.03441	-2.18408	0.03441	0.15686	0.03441	-5.51663	--
		0.03443	0.38013	0.03443	-1.91482	0.03443	0.26189	0.03443	-5.76296	--
		0.03444	0.10896	0.03444	-2.50762	0.03444	0.17732	0.03444	-6.06136	--
		0.03446	0.14799	0.03446	-3.04883	0.03446	0.63874	0.03446	-6.57186	--
		0.03448	-0.25792	0.03448	-2.62049	0.03448	0.20409	0.03448	-6.04954	--
		0.0345	0.31246	0.0345	-2.58937	0.0345	0.28307	0.0345	-6.83695	--
		0.03451	-0.29045	0.03451	-3.20011	0.03451	-0.03292	0.03451	-5.82673	--
		0.03453	0.14703	0.03453	-3.28192	0.03453	0.07369	0.03453	-6.17864	--
		0.03455	0.46011	0.03455	-3.15704	0.03455	-0.12642	0.03455	-5.64665	--
		0.03457	0.2252	0.03457	-2.87583	0.03457	0.19784	0.03457	-6.36027	--
		0.03458	0.16273	0.03458	-2.84759	0.03458	0.06478	0.03458	-6.34764	--
		0.0346	0.56516	0.0346	-2.95566	0.0346	0.81657	0.0346	-6.15235	--
		0.03462	0.03579	0.03462	-2.87223	0.03462	0.10757	0.03462	-5.97419	--
		0.03464	-0.40249	0.03464	-3.46528	0.03464	-0.32333	0.03464	-5.85259	--
		0.03465	-0.01358	0.03465	-2.57894	0.03465	0.09151	0.03465	-5.70419	--
		0.03467	-0.55326	0.03467	-2.88186	0.03467	0.39651	0.03467	-6.02384	--
[truncated: 286,006+ more rows]
