# Supplementary material for: Visualizing single-molecule conformational transition and binding dynamics of intrinsically disordered proteins
Source: Nat Commun. 2023 Aug 25;14:5203. doi: 10.1038/s41467-023-41018-x (PMC10457384; doi:10.1038/s41467-023-41018-x)
Supplement: Supplementary file 4 — Source Data [file 41467_2023_41018_MOESM4_ESM.zip › All Source Data Files/Source Data Figure 2/Figure 2/Figure 2.xlsx]

## Sheet: Figure 2a-current distribution
Figure 2a
		DI (nA)	Normalized Count
	Data 2	-3.975	0
		-3.925	0
		-3.875	0
		-3.825	6.27e-05
		-3.775	9.9e-05
		-3.725	6.93e-05
		-3.675	7.92e-05
		-3.625	0.000112
		-3.575	0.000125
		-3.525	0.000373
		-3.475	0.000366
		-3.425	0.000627
		-3.375	0.00143
		-3.325	0.00229
		-3.275	0.00302
		-3.225	0.00424
		-3.175	0.0048
		-3.125	0.00512
		-3.075	0.00555
		-3.025	0.00517
		-2.975	0.00446
		-2.925	0.00418
		-2.875	0.00377
		-2.825	0.00308
		-2.775	0.00262
		-2.725	0.0021
		-2.675	0.00185
		-2.625	0.0017
		-2.575	0.00158
		-2.525	0.00148
		-2.475	0.00124
		-2.425	0.00127
		-2.375	0.00151
		-2.325	0.00151
		-2.275	0.00125
		-2.225	0.00135
		-2.175	0.00151
		-2.125	0.00153
		-2.075	0.00158
		-2.025	0.00187
		-1.975	0.00187
		-1.925	0.00254
		-1.875	0.00299
		-1.825	0.00313
		-1.775	0.00357
		-1.725	0.00285
		-1.675	0.00239
		-1.625	0.00167
		-1.575	0.00146
		-1.525	0.0011
		-1.475	0.00104
		-1.425	0.000865
		-1.375	0.000993
		-1.325	0.000848
		-1.275	0.00096
		-1.225	0.00106
		-1.175	0.00108
		-1.125	0.0012
		-1.075	0.0015
		-1.025	0.00171
		-0.975	0.00223
		-0.925	0.00232
		-0.875	0.00333
		-0.825	0.00445
		-0.775	0.00698
		-0.725	0.01197
		-0.675	0.01899
		-0.625	0.02973
		-0.575	0.04534
		-0.525	0.06867
		-0.475	0.10091
		-0.425	0.14758
		-0.375	0.21323
		-0.325	0.29616
		-0.275	0.39735
		-0.225	0.52605
		-0.175	0.65966
		-0.125	0.79365
		-0.075	0.90531
		-0.025	0.9744
		0.025	1
		0.075	0.99471
		0.125	0.92595
		0.175	0.82037
		0.225	0.67816
		0.275	0.53182
		0.325	0.39607
		0.375	0.27664
		0.425	0.18543
		0.475	0.11652
		0.525	0.07097
		0.575	0.04146
		0.625	0.02416
		0.675	0.01403
		0.725	0.00657
		0.775	0.00327
		0.825	0.0012
		0.875	0.000578
		0.925	0.000231
		0.975	5.28e-05

## Sheet: Figure 2b
Figure 2b
		Temp=25		Temp=30		Temp=35		Temp=40		Temp=45
		Time (s)	DI (nA)	Time (s)	DI (nA)	Time (s)	DI (nA)	Time (s)	DI (nA)	Time (s)	DI (nA)
	Data	0	0.20895	0	0.13181	0	-0.02841	0	-0.21175	0	-3.0124
		1.74e-05	-0.03283	1.74e-05	0.22502	1.74e-05	0.0137	1.74e-05	-0.17418	1.74e-05	-2.50185
		3.47e-05	0.38952	3.47e-05	-0.00752	3.47e-05	0.60696	3.47e-05	-0.50207	3.47e-05	-2.45278
		5.21e-05	0.02208	5.21e-05	0.11038	5.21e-05	-0.01772	5.21e-05	-0.2963	5.21e-05	-2.80293
		6.94e-05	0.24724	6.94e-05	0.50737	6.94e-05	0.04116	6.94e-05	-0.05865	6.94e-05	-2.75914
		8.68e-05	-0.14629	8.68e-05	0.31998	8.68e-05	0.26506	8.68e-05	-0.05243	8.68e-05	-2.88904
		0.000104	0.05419	0.000104	0.29479	0.000104	0.16108	0.000104	0.10113	0.000104	-2.80404
		0.000122	0.85316	0.000122	0.17382	0.000122	0.1081	0.000122	0.18655	0.000122	-3.30645
		0.000139	0.18916	0.000139	0.44421	0.000139	0.08924	0.000139	0.0383	0.000139	-2.91881
		0.000156	-0.31178	0.000156	-0.12773	0.000156	0.48386	0.000156	0.28225	0.000156	-2.33595
		0.000174	-0.22799	0.000174	-0.30271	0.000174	-0.36126	0.000174	0.14578	0.000174	-2.63658
		0.000191	0.57593	0.000191	0.28749	0.000191	0.47898	0.000191	-0.34887	0.000191	-3.21621
		0.000208	-0.13844	0.000208	-0.32508	0.000208	0.1628	0.000208	-0.0969	0.000208	-2.77806
		0.000226	-0.3595	0.000226	0.30508	0.000226	0.35995	0.000226	0.37099	0.000226	-3.17117
		0.000243	-0.09214	0.000243	-0.07506	0.000243	0.61995	0.000243	-0.03247	0.000243	-2.35515
		0.00026	-0.30535	0.00026	-0.19018	0.00026	0.14399	0.00026	0.43875	0.00026	-2.58648
		0.000278	0.78437	0.000278	-0.37922	0.000278	0.61384	0.000278	0.12937	0.000278	-3.11655
		0.000295	0.39564	0.000295	0.16561	0.000295	0.19822	0.000295	-0.5432	0.000295	-3.11861
		0.000313	0.24756	0.000313	0.14773	0.000313	0.09138	0.000313	-0.07754	0.000313	-3.43404
		0.00033	3.00275	0.00033	0.13308	0.00033	-0.14932	0.00033	-0.47476	0.00033	-2.56331
		0.000347	2.74727	0.000347	-0.57896	0.000347	-0.18539	0.000347	0.32181	0.000347	-0.10052
		0.000365	3.84767	0.000365	-0.09872	0.000365	0.15461	0.000365	0.0739	0.000365	-0.23955
		0.000382	3.12483	0.000382	-0.20261	0.000382	0.16898	0.000382	-0.33158	0.000382	-0.02399
		0.000399	0.47776	0.000399	-0.3627	0.000399	0.34724	0.000399	-0.4024	0.000399	0.51546
		0.000417	-0.68363	0.000417	-0.15596	0.000417	0.08755	0.000417	-1.03687	0.000417	-0.01946
		0.000434	0.92935	0.000434	0.50248	0.000434	0.3739	0.000434	-0.51492	0.000434	0.17359
		0.000451	-0.38433	0.000451	0.1638	0.000451	-0.20066	0.000451	-0.07522	0.000451	-0.13061
		0.000469	0.03175	0.000469	-0.07622	0.000469	-0.04125	0.000469	0.34502	0.000469	-0.70327
		0.000486	0.90287	0.000486	-0.20738	0.000486	-0.12358	0.000486	-0.12119	0.000486	0.01225
		0.000504	-0.10465	0.000504	0.02013	0.000504	0.10177	0.000504	-0.25435	0.000504	-0.11142
		0.000521	0.91505	0.000521	0.22405	0.000521	-0.04496	0.000521	-0.06861	0.000521	-0.15141
		0.000538	-0.11738	0.000538	0.32924	0.000538	0.16398	0.000538	-0.35737	0.000538	-2.7869
		0.000556	0.24275	0.000556	-0.05451	0.000556	-0.3793	0.000556	-0.48301	0.000556	-2.70426
		0.000573	-0.26137	0.000573	0.15134	0.000573	0.41428	0.000573	-0.20581	0.000573	-2.90969
		0.00059	0.15582	0.00059	-0.18665	0.00059	-0.33002	0.00059	-0.12872	0.00059	-2.90488
		0.000608	0.1281	0.000608	-0.38749	0.000608	0.02968	0.000608	-0.28862	0.000608	-2.56913
		0.000625	0.31102	0.000625	0.44022	0.000625	0.71656	0.000625	0.09465	0.000625	-2.3143
		0.000642	-0.11743	0.000642	0.43619	0.000642	0.51996	0.000642	-0.31838	0.000642	-2.46965
		0.00066	0.38768	0.00066	-0.45246	0.00066	0.27991	0.00066	-0.26205	0.00066	-2.77501
		0.000677	-0.51574	0.000677	0.20457	0.000677	0.36702	0.000677	0.28644	0.000677	-2.53824
		0.000694	-0.1586	0.000694	-0.58181	0.000694	0.20872	0.000694	0.04024	0.000694	-2.92958
		0.000712	-0.00677	0.000712	0.06716	0.000712	-0.12127	0.000712	-0.02732	0.000712	-2.50794
		0.000729	0.62353	0.000729	0.09412	0.000729	0.32852	0.000729	0.08882	0.000729	-2.30412
		0.000747	0.44919	0.000747	0.04181	0.000747	0.2764	0.000747	0.20509	0.000747	-2.3031
		0.000764	-0.12064	0.000764	0.23984	0.000764	-0.10461	0.000764	-0.40464	0.000764	-2.72354
		0.000781	0.04889	0.000781	0.34036	0.000781	0.49815	0.000781	-0.79125	0.000781	-2.45244
		0.000799	-0.94404	0.000799	0.1668	0.000799	3.45511	0.000799	-0.08232	0.000799	-1.59004
		0.000816	0.04166	0.000816	0.52768	0.000816	2.59311	0.000816	0.81483	0.000816	-2.61299
		0.000833	-0.43672	0.000833	-0.16051	0.000833	2.36479	0.000833	-0.15792	0.000833	-2.90544
		0.000851	0.49853	0.000851	-0.12219	0.000851	2.73778	0.000851	-0.3451	0.000851	-2.40291
		0.000868	-0.21943	0.000868	-0.29318	0.000868	2.68806	0.000868	-0.21845	0.000868	-2.82371
		0.000885	-0.14061	0.000885	0.45837	0.000885	3.40219	0.000885	-0.16895	0.000885	-2.77397
		0.000903	0.34113	0.000903	-0.05054	0.000903	2.44734	0.000903	0.18743	0.000903	-2.59631
		0.00092	0.33318	0.00092	0.46278	0.00092	0.15211	0.00092	0.02778	0.00092	-3.10997
		0.000938	-0.10591	0.000938	0.21187	0.000938	0.47479	0.000938	0.54104	0.000938	-2.53855
		0.000955	0.17369	0.000955	0.05232	0.000955	0.18417	0.000955	-0.04805	0.000955	-2.16929
		0.000972	-0.29872	0.000972	0.44656	0.000972	0.52713	0.000972	-0.13604	0.000972	-2.43616
		0.00099	-0.50167	0.00099	0.00955	0.00099	-0.00552	0.00099	0.05005	0.00099	-2.51004
		0.00101	0.31506	0.00101	-0.39704	0.00101	0.48783	0.00101	0.01551	0.00101	-2.39487
		0.00102	-0.08023	0.00102	0.63364	0.00102	0.66329	0.00102	-0.20369	0.00102	-2.51081
		0.00104	-0.4421	0.00104	0.42684	0.00104	-0.33903	0.00104	-0.31468	0.00104	-2.66804
		0.00106	0.15423	0.00106	-0.01241	0.00106	0.34497	0.00106	-0.05648	0.00106	-0.029
		0.00108	0.54688	0.00108	3.15888	0.00108	-0.159	0.00108	0.25139	0.00108	0.26809
		0.00109	-0.02586	0.00109	2.86395	0.00109	0.27654	0.00109	0.51542	0.00109	-0.59059
		0.00111	0.10678	0.00111	2.77057	0.00111	-0.07487	0.00111	-0.2938	0.00111	0.33292
		0.00113	0.23546	0.00113	2.753	0.00113	0.31293	0.00113	-2.53149	0.00113	-0.03607
		0.00115	0.14638	0.00115	3.00848	0.00115	0.33285	0.00115	-2.51106	0.00115	0.28082
		0.00116	0.72966	0.00116	-0.36179	0.00116	-0.34754	0.00116	-2.69033	0.00116	0.20316
		0.00118	0.32469	0.00118	-0.27771	0.00118	0.14186	0.00118	-3.23417	0.00118	-0.20556
		0.0012	0.29295	0.0012	-0.28386	0.0012	-0.271	0.0012	-2.3919	0.0012	-0.06631
		0.00122	-0.10141	0.00122	2.71463	0.00122	-0.2262	0.00122	-2.22142	0.00122	-0.15146
		0.00123	-0.59311	0.00123	3.3566	0.00123	-0.07467	0.00123	-2.25752	0.00123	0.00723
		0.00125	-0.2446	0.00125	3.42714	0.00125	0.15616	0.00125	-2.62947	0.00125	0.21368
		0.00127	-0.38022	0.00127	3.00126	0.00127	0.11214	0.00127	-2.304	0.00127	-0.19113
		0.00128	0.33716	0.00128	3.31078	0.00128	-0.18596	0.00128	-2.5146	0.00128	0.01599
		0.0013	0.06254	0.0013	2.90629	0.0013	-0.0597	0.0013	-2.12173	0.0013	-0.58695
		0.00132	0.81897	0.00132	2.57538	0.00132	0.12394	0.00132	-2.46314	0.00132	-0.05481
		0.00134	-0.31657	0.00134	2.59835	0.00134	-0.21778	0.00134	-2.55554	0.00134	-0.14133
		0.00135	-0.44068	0.00135	2.79382	0.00135	0.33983	0.00135	-2.29818	0.00135	-0.35206
		0.00137	-0.0817	0.00137	2.53602	0.00137	0.33021	0.00137	-0.22667	0.00137	0.38214
		0.00139	-0.39352	0.00139	2.49587	0.00139	-0.10474	0.00139	-0.03969	0.00139	0.19042
		0.00141	0.08823	0.00141	3.2665	0.00141	-0.29249	0.00141	0.16341	0.00141	-2.62583
		0.00142	0.10622	0.00142	2.53648	0.00142	-0.07008	0.00142	-0.19563	0.00142	-2.63907
		0.00144	0.14251	0.00144	2.48771	0.00144	0.21258	0.00144	0.00492	0.00144	-2.16747
		0.00146	-0.26656	0.00146	3.22949	0.00146	-0.39716	0.00146	0.17261	0.00146	-2.76038
		0.00148	-0.11868	0.00148	2.64753	0.00148	1.26334	0.00148	-2.66545	0.00148	-2.92879
		0.00149	0.11603	0.00149	2.75826	0.00149	1.06226	0.00149	-2.95573	0.00149	-2.17811
		0.00151	-0.21088	0.00151	2.40698	0.00151	1.31706	0.00151	-2.29712	0.00151	-2.49447
		0.00153	0.17434	0.00153	3.3155	0.00153	1.09128	0.00153	-2.82124	0.00153	-2.41769
		0.00155	-0.15496	0.00155	3.07171	0.00155	1.61391	0.00155	-2.23152	0.00155	-2.58795
		0.00156	-0.71224	0.00156	2.56567	0.00156	1.2844	0.00156	-2.62309	0.00156	-2.34595
		0.00158	0.24069	0.00158	2.9645	0.00158	1.1703	0.00158	-2.1416	0.00158	-2.3626
		0.0016	0.38245	0.0016	2.84812	0.0016	0.70194	0.0016	-2.3682	0.0016	-2.72694
		0.00161	-0.21717	0.00161	2.9511	0.00161	0.83096	0.00161	-2.31616	0.00161	-2.63829
		0.00163	-0.19778	0.00163	0.20532	0.00163	1.39001	0.00163	-1.83633	0.00163	-2.52134
		0.00165	0.37642	0.00165	-0.48123	0.00165	1.19765	0.00165	-2.18405	0.00165	-2.61345
		0.00167	-0.84505	0.00167	-0.16818	0.00167	1.10014	0.00167	-1.96267	0.00167	-2.30525
		0.00168	-0.87132	0.00168	0.38734	0.00168	0.73268	0.00168	-2.88393	0.00168	-2.21553
		0.0017	0.44635	0.0017	-0.14147	0.0017	1.01754	0.0017	-2.03143	0.0017	-2.00686
		0.00172	0.13045	0.00172	-0.19879	0.00172	0.69202	0.00172	-1.96173	0.00172	-2.78129
		0.00174	0.35788	0.00174	-0.03098	0.00174	0.80621	0.00174	-2.254	0.00174	-2.85972
		0.00175	-0.26961	0.00175	0.03608	0.00175	0.45246	0.00175	0.20176	0.00175	-2.49079
		0.00177	-0.08022	0.00177	0.06332	0.00177	1.14179	0.00177	0.10859	0.00177	-2.89968
		0.00179	-0.44804	0.00179	-0.38014	0.00179	0.73472	0.00179	-0.02771	0.00179	-2.68097
		0.00181	-0.24568	0.00181	-0.32625	0.00181	1.38806	0.00181	0.1001	0.00181	-2.65993
		0.00182	-0.31046	0.00182	-0.41544	0.00182	0.73008	0.00182	0.23693	0.00182	-2.16126
		0.00184	0.33107	0.00184	0.0874	0.00184	0.04863	0.00184	-2.61946	0.00184	-2.3626
		0.00186	-0.24381	0.00186	-0.31345	0.00186	0.08606	0.00186	-1.99191	0.00186	-2.65362
		0.00188	-0.08468	0.00188	-0.26754	0.00187	0.08996	0.00187	-2.51138	0.00187	-2.60543
		0.00189	-0.17207	0.00189	0.43872	0.00189	0.56147	0.00189	-2.31028	0.00189	-2.56604
		0.00191	-0.02725	0.00191	0.11623	0.00191	2.60874	0.00191	-2.08942	0.00191	-2.15728
		0.00193	-0.38962	0.00193	0.22736	0.00193	3.17504	0.00193	-2.2014	0.00193	-2.41697
		0.00194	-0.2201	0.00194	0.66816	0.00194	2.55307	0.00194	-1.90959	0.00194	-2.76446
		0.00196	-0.2882	0.00196	0.15367	0.00196	3.31771	0.00196	-2.37124	0.00196	-1.88356
		0.00198	0.22312	0.00198	-0.08599	0.00198	3.25283	0.00198	-2.75241	0.00198	-3.04822
		0.002	0.12325	0.002	-0.29888	0.002	2.94599	0.002	-2.80383	0.002	-3.17936
		0.00201	0.43558	0.00201	-0.4017	0.00201	2.65069	0.00201	-2.29386	0.00201	-2.24266
		0.00203	0.22029	0.00203	-0.11495	0.00203	-0.35526	0.00203	-2.07648	0.00203	-2.5963
		0.00205	0.13628	0.00205	-0.06123	0.00205	-0.18124	0.00205	-2.33378	0.00205	-2.66865
		0.00207	-0.33891	0.00207	0.1554	0.00207	0.38504	0.00207	-2.13457	0.00207	-2.84835
		0.00208	-0.34044	0.00208	0.56127	0.00208	3.03166	0.00208	-2.37948	0.00208	-2.70659
		0.0021	0.12822	0.0021	-0.26982	0.0021	2.4241	0.0021	-2.2607	0.0021	-2.31491
		0.00212	0.44919	0.00212	-0.05976	0.00212	2.51406	0.00212	-2.59843	0.00212	-1.70469
		0.00214	-0.40678	0.00214	-0.18694	0.00214	3.08499	0.00214	-2.45292	0.00214	-2.70786
		0.00215	-0.34875	0.00215	-0.46861	0.00215	3.55169	0.00215	-2.44744	0.00215	-2.63415
		0.00217	0.11645	0.00217	-0.505	0.00217	3.22583	0.00217	-2.43479	0.00217	-2.52913
		0.00219	-0.23537	0.00219	0.10982	0.00219	3.30897	0.00219	-2.23566	0.00219	-2.90763
		0.0022	0.2385	0.0022	-0.2052	0.0022	2.96466	0.0022	-2.42271	0.0022	-2.62557
		0.00222	0.27987	0.00222	-0.01634	0.00222	1.60811	0.00222	-2.68034	0.00222	-2.39158
		0.00224	0.32089	0.00224	-0.33182	0.00224	1.05413	0.00224	-2.37013	0.00224	-2.94285
		0.00226	0.45925	0.00226	-0.29868	0.00226	1.27116	0.00226	-2.58345	0.00226	-2.82166
		0.00227	-0.31831	0.00227	-0.09422	0.00227	1.36788	0.00227	-2.91738	0.00227	-2.91422
		0.00229	0.74657	0.00229	-0.27124	0.00229	0.79227	0.00229	-2.28528	0.00229	-2.81517
		0.00231	0.17995	0.00231	-0.39294	0.00231	1.11562	0.00231	-2.56806	0.00231	-2.72896
		0.00233	0.09474	0.00233	-0.13164	0.00233	0.99498	0.00233	-2.29281	0.00233	-2.25005
		0.00234	-0.36971	0.00234	0.18916	0.00234	0.80214	0.00234	-2.67602	0.00234	-2.75357
		0.00236	-0.10461	0.00236	0.02637	0.00236	0.80228	0.00236	-2.02467	0.00236	-3.07168
		0.00238	3.15971	0.00238	-0.25394	0.00238	0.09092	0.00238	-2.38774	0.00238	-2.37839
		0.0024	3.16004	0.0024	0.4171	0.0024	-0.20455	0.0024	-0.21201	0.0024	-2.80002
		0.00241	2.53597	0.00241	-0.40978	0.00241	-0.20963	0.00241	-0.16375	0.00241	-2.89923
		0.00243	3.15385	0.00243	0.55672	0.00243	0.08882	0.00243	-0.06207	0.00243	-1.31958
		0.00245	2.67751	0.00245	-0.48266	0.00245	-0.13485	0.00245	0.38639	0.00245	-1.77292
		0.00247	2.48267	0.00247	0.27119	0.00247	-0.34845	0.00247	0.21246	0.00247	-2.05091
		0.00248	3.04997	0.00248	0.47998	0.00248	-0.07577	0.00248	-0.32497	0.00248	-1.62326
		0.0025	2.85312	0.0025	0.32297	0.0025	-0.34401	0.0025	0.17583	0.0025	-1.88078
		0.00252	2.58489	0.00252	-0.24854	0.00252	0.37204	0.00252	-0.44284	0.00252	-1.91246
		0.00253	2.4136	0.00253	-0.2848	0.00253	0.54219	0.00253	0.38075	0.00253	-1.58723
		0.00255	3.17203	0.00255	0.04117	0.00255	3.14556	0.00255	0.13755	0.00255	-2.44799
		0.00257	2.63216	0.00257	-0.04676	0.00257	2.92135	0.00257	0.19143	0.00257	-1.60013
		0.00259	3.01517	0.00259	3.2229	0.00259	2.79949	0.00259	-0.21737	0.00259	-1.92221
		0.0026	3.07414	0.0026	2.6913	0.0026	2.45502	0.0026	0.34271	0.0026	-1.63901
		0.00262	2.98103	0.00262	3.18835	0.00262	2.74888	0.00262	-0.1277	0.00262	-1.16473
		0.00264	2.48981	0.00264	2.89587	0.00264	2.85432	0.00264	-0.28151	0.00264	-1.52773
		0.00266	2.81456	0.00266	2.91679	0.00266	3.19353	0.00266	-0.15967	0.00266	-1.35734
		0.00267	2.58797	0.00267	2.80141	0.00267	2.67466	0.00267	0.12758	0.00267	-1.66613
		0.00269	3.14336	0.00269	3.18526	0.00269	3.56832	0.00269	0.23887	0.00269	-1.67039
		0.00271	3.66323	0.00271	3.06057	0.00271	2.55119	0.00271	-0.02474	0.00271	-1.70904
		0.00273	3.1016	0.00273	3.03306	0.00273	3.04652	0.00273	0.49293	0.00273	-1.64184
		0.00274	3.2455	0.00274	2.97461	0.00274	2.77885	0.00274	0.31406	0.00274	-1.42606
		0.00276	2.20612	0.00276	3.24863	0.00276	2.89114	0.00276	-0.03267	0.00276	-1.70522
		0.00278	2.52819	0.00278	-0.5049	0.00278	2.93735	0.00278	0.29716	0.00278	-1.48588
		0.0028	2.59798	0.0028	0.37162	0.0028	3.02238	0.0028	0.53172	0.0028	-1.86489
		0.00281	3.18389	0.00281	-0.05962	0.00281	2.55654	0.00281	0.11253	0.00281	-1.55845
		0.00283	3.32549	0.00283	0.27149	0.00283	3.0375	0.00283	0.08793	0.00283	-3.15277
		0.00285	2.81356	0.00285	0.03116	0.00285	2.59505	0.00285	0.42046	0.00285	-2.49362
		0.00286	2.92554	0.00286	0.20419	0.00286	2.2991	0.00286	-0.19721	0.00286	-2.8603
		0.00288	2.76428	0.00288	0.65094	0.00288	2.85094	0.00288	-0.16101	0.00288	-2.54045
		0.0029	3.23708	0.0029	-0.02878	0.0029	3.48906	0.0029	-0.20135	0.0029	-2.98845
		0.00292	2.73887	0.00292	0.11142	0.00292	2.95478	0.00292	-0.1944	0.00292	-3.04283
		0.00293	2.60115	0.00293	-0.18426	0.00293	3.13216	0.00293	-0.61167	0.00293	-3.21409
		0.00295	3.14919	0.00295	0.48221	0.00295	2.39144	0.00295	-0.2725	0.00295	-3.46994
		0.00297	3.058	0.00297	-0.17478	0.00297	3.68892	0.00297	0.38837	0.00297	-2.56543
		0.00299	2.88099	0.00299	0.42788	0.00299	2.91922	0.00299	-0.19412	0.00299	-2.75349
		0.003	2.83231	0.003	0.17852	0.003	-0.11739	0.003	0.04323	0.003	-2.65535
		0.00302	3.4925	0.00302	-0.14247	0.00302	0.2362	0.00302	-0.07234	0.00302	-2.79637
		0.00304	2.46523	0.00304	0.03902	0.00304	-0.04476	0.00304	0.23089	0.00304	-2.66073
		0.00306	2.13761	0.00306	0.28081	0.00306	0.18495	0.00306	0.21266	0.00306	-3.01113
		0.00307	2.84005	0.00307	0.17959	0.00307	-0.27869	0.00307	0.36837	0.00307	-2.81737
		0.00309	3.0346	0.00309	0.391	0.00309	-0.35611	0.00309	-0.09521	0.00309	-2.60028
		0.00311	3.2966	0.00311	-0.15207	0.00311	0.00847	0.00311	0.01179	0.00311	-2.50375
		0.00313	2.5154	0.00312	-0.12474	0.00313	-0.32234	0.00312	-0.22343	0.00313	-2.23893
		0.00314	2.625	0.00314	0.04333	0.00314	0.40962	0.00314	-0.40117	0.00314	-2.75051
		0.00316	1.97597	0.00316	0.05721	0.00316	0.1328	0.00316	0.29859	0.00316	-3.33501
		0.00318	3.00859	0.00318	0.65186	0.00318	0.40756	0.00318	0.24735	0.00318	-2.75243
		0.00319	0.83588	0.00319	-0.16978	0.00319	-0.4532	0.00319	-0.07475	0.00319	-2.94972
		0.00321	-0.08328	0.00321	0.60026	0.00321	0.24377	0.00321	0.11499	0.00321	-2.78807
		0.00323	0.17477	0.00323	-0.57924	0.00323	0.31162	0.00323	0.14175	0.00323	-2.52449
		0.00325	-0.89768	0.00325	-0.13486	0.00325	-0.14916	0.00325	-0.28465	0.00325	-2.99103
		0.00326	-0.21827	0.00326	0.29301	0.00326	0.76382	0.00326	-0.31631	0.00326	-2.56391
		0.00328	-0.30611	0.00328	0.27394	0.00328	0.30846	0.00328	0.38559	0.00328	-2.5243
		0.0033	0.45679	0.0033	0.22292	0.0033	2.78952	0.0033	0.19002	0.0033	-2.28225
		0.00332	0.03801	0.00332	0.05562	0.00332	2.80613	0.00332	0.01154	0.00332	-2.62053
		0.00333	-0.58754	0.00333	-0.93353	0.00333	3.50423	0.00333	0.43742	0.00333	-3.03087
		0.00335	2.72009	0.00335	0.79188	0.00335	4.01432	0.00335	0.34746	0.00335	-2.93637
		0.00337	2.48402	0.00337	0.21575	0.00337	3.2783	0.00337	0.07789	0.00337	-2.1403
		0.00339	-0.30868	0.00339	0.37661	0.00339	3.1364	0.00339	0.27696	0.00339	-2.29152
		0.0034	0.59153	0.0034	0.06598	0.0034	3.18649	0.0034	-0.01969	0.0034	-3.31078
		0.00342	-0.00541	0.00342	0.08893	0.00342	3.02199	0.00342	-0.62351	0.00342	-2.8163
		0.00344	0.04551	0.00344	0.11886	0.00344	3.09994	0.00344	0.04956	0.00344	-2.4007
		0.00345	-0.32598	0.00345	0.27736	0.00345	3.0129	0.00345	0.1201	0.00345	-3.06264
		0.00347	-0.02178	0.00347	0.0963	0.00347	2.73226	0.00347	-0.21044	0.00347	-2.52334
		0.00349	-0.07775	0.00349	0.36774	0.00349	3.5186	0.00349	0.08154	0.00349	-2.67981
		0.00351	-0.51099	0.00351	0.08964	0.00351	2.33322	0.00351	0.0289	0.00351	-2.53248
		0.00352	0.30844	0.00352	-0.15646	0.00352	3.12184	0.00352	0.58231	0.00352	-2.22803
		0.00354	-0.21687	0.00354	0.19332	0.00354	3.70697	0.00354	0.22339	0.00354	-3.19984
		0.00356	0.63428	0.00356	-0.05396	0.00356	3.1999	0.00356	0.22485	0.00356	-2.61388
		0.00358	0.84757	0.00358	-0.18044	0.00358	-0.12268	0.00358	0.20803	0.00358	-2.57558
		0.00359	0.69339	0.00359	-0.01624	0.00359	0.05541	0.00359	0.17059	0.00359	-2.54702
		0.00361	1.14992	0.00361	-0.08082	0.00361	1.41062	0.00361	0.07851	0.00361	-2.44197
		0.00363	1.15508	0.00363	0.34799	0.00363	1.22962	0.00363	-0.56526	0.00363	-2.77412
		0.00365	0.42299	0.00365	0.4428	0.00365	1.14842	0.00365	-2.54578	0.00365	-1.99591
		0.00366	1.23293	0.00366	0.11991	0.00366	1.18366	0.00366	-2.95448	0.00366	-2.22852
		0.00368	1.00746	0.00368	0.39566	0.00368	2.6571	0.00368	-2.42557	0.00368	-2.41334
		0.0037	0.69664	0.0037	-0.38973	0.0037	3.05713	0.0037	-2.21805	0.0037	-2.86584
		0.00372	1.09912	0.00372	-0.01538	0.00372	3.41801	0.00372	-2.2639	0.00372	-3.08758
		0.00373	0.33506	0.00373	0.2023	0.00373	2.56835	0.00373	-2.87169	0.00373	-2.60345
		0.00375	1.38231	0.00375	-0.00759	0.00375	2.97964	0.00375	-2.47572	0.00375	-2.316
		0.00377	0.90392	0.00377	0.46228	0.00377	2.97402	0.00377	-2.34515	0.00377	-2.78325
		0.00378	0.89043	0.00378	0.09482	0.00378	2.95023	0.00378	-2.17383	0.00378	-2.65876
		0.0038	0.7514	0.0038	0.70926	0.0038	2.69789	0.0038	-2.0799	0.0038	-2.57382
		0.00382	1.16861	0.00382	-0.10076	0.00382	3.11288	0.00382	-2.40598	0.00382	-2.32367
		0.00384	0.53787	0.00384	-0.51419	0.00384	3.44354	0.00384	-2.12154	0.00384	-2.38418
		0.00385	0.92359	0.00385	-0.51711	0.00385	3.04666	0.00385	-3.03998	0.00385	-2.73027
		0.00387	0.97272	0.00387	3.52982	0.00387	3.71388	0.00387	-2.51267	0.00387	-2.86792
		0.00389	1.09831	0.00389	2.69968	0.00389	3.21418	0.00389	-2.40226	0.00389	-2.63064
		0.00391	1.07524	0.00391	2.6204	0.00391	2.72022	0.00391	-2.38144	0.00391	-3.11856
		0.00392	1.66171	0.00392	2.51351	0.00392	2.76504	0.00392	-2.33486	0.00392	-2.09679
		0.00394	1.58265	0.00394	2.9645	0.00394	2.58789	0.00394	-1.84994	0.00394	-2.27875
		0.00396	1.20553	0.00396	2.78341	0.00396	3.21209	0.00396	-2.84105	0.00396	-3.23176
		0.00398	0.71105	0.00398	3.56867	0.00398	2.79733	0.00398	-2.96658	0.00398	-2.50825
		0.00399	1.29813	0.00399	2.6565	0.00399	3.08204	0.00399	-3.03321	0.00399	-2.26228
		0.00401	0.8491	0.00401	3.05416	0.00401	2.91256	0.00401	-2.47054	0.00401	-2.7037
		0.00403	1.37895	0.00403	3.42297	0.00403	3.03128	0.00403	-2.50212	0.00403	-3.11114
		0.00405	2.04971	0.00405	2.72802	0.00405	3.20654	0.00405	-2.17286	0.00405	-2.78908
		0.00406	1.22127	0.00406	2.78601	0.00406	3.42995	0.00406	-2.46563	0.00406	-2.59237
		0.00408	1.32092	0.00408	2.84298	0.00408	2.64516	0.00408	-2.57041	0.00408	-3.07166
		0.0041	0.53041	0.0041	3.43365	0.0041	2.93002	0.0041	-2.63438	0.0041	-2.99721
		0.00411	0.93315	0.00411	3.0364	0.00411	2.7765	0.00411	-2.53152	0.00411	-2.56361
		0.00413	0.66972	0.00413	3.02346	0.00413	2.30731	0.00413	-2.84018	0.00413	-2.57941
		0.00415	1.40567	0.00415	3.1568	0.00415	2.67934	0.00415	-2.45663	0.00415	-2.59031
		0.00417	0.43925	0.00417	3.41662	0.00417	3.09438	0.00417	-2.24423	0.00417	-2.62143
		0.00418	1.00428	0.00418	2.97105	0.00418	3.37024	0.00418	-2.34687	0.00418	-2.8232
		0.0042	1.38207	0.0042	3.32945	0.0042	2.74134	0.0042	-2.9018	0.0042	-2.68252
		0.00422	0.49287	0.00422	2.90014	0.00422	2.91925	0.00422	-2.41895	0.00422	-2.83847
		0.00424	1.31428	0.00424	2.88038	0.00424	2.65116	0.00424	-1.94762	0.00424	-2.89384
		0.00425	1.12274	0.00425	2.82874	0.00425	2.45238	0.00425	-2.5728	0.00425	-2.44165
		0.00427	1.69097	0.00427	2.66467	0.00427	2.79285	0.00427	-2.2745	0.00427	-2.60808
		0.00429	0.99225	0.00429	3.29326	0.00429	3.11987	0.00429	-3.09573	0.00429	-2.05979
		0.00431	1.31343	0.00431	2.83783	0.00431	2.76644	0.00431	-2.43002	0.00431	0.13711
		0.00432	0.81157	0.00432	2.97419	0.00432	0.04516	0.00432	-2.46275	0.00432	0.46794
		0.00434	0.78773	0.00434	3.06296	0.00434	-0.50761	0.00434	-2.08352	0.00434	-0.45445
		0.00436	1.09385	0.00436	2.61923	0.00436	-0.01614	0.00436	-2.49305	0.00436	-0.21377
		0.00438	0.53381	0.00437	2.59524	0.00437	0.19724	0.00437	-2.59185	0.00437	-0.28847
		0.00439	1.04781	0.00439	3.21231	0.00439	0.30574	0.00439	-2.19255	0.00439	0.60849
		0.00441	1.18362	0.00441	-0.15316	0.00441	0.04339	0.00441	-2.48919	0.00441	0.18478
		0.00443	0.85414	0.00443	0.2333	0.00443	0.14237	0.00443	-2.25348	0.00443	-0.38555
		0.00444	1.03247	0.00444	-0.14102	0.00444	0.06779	0.00444	-2.45754	0.00444	0.11249
		0.00446	1.46503	0.00446	-0.00786	0.00446	0.05368	0.00446	-2.00148	0.00446	0.44114
		0.00448	0.7155	0.00448	0.13954	0.00448	-0.10816	0.00448	-2.65531	0.00448	0.64357
		0.0045	0.94009	0.0045	3.63909	0.0045	-0.19769	0.0045	-2.5848	0.0045	0.25761
		0.00451	0.85873	0.00451	3.1221	0.00451	-0.41424	0.00451	-1.95599	0.00451	0.17175
		0.00453	0.17653	0.00453	3.13706	0.00453	0.36857	0.00453	-1.52406	0.00453	0.96943
		0.00455	0.85792	0.00455	3.3092	0.00455	-0.51868	0.00455	-1.2096	0.00455	0.12955
		0.00457	1.02709	0.00457	2.78327	0.00457	0.18174	0.00457	-1.13128	0.00457	-0.09642
		0.00458	1.31532	0.00458	2.68032	0.00458	-0.2453	0.00458	-1.48098	0.00458	-0.21824
		0.0046	0.91937	0.0046	3.08635	0.0046	0.02238	0.0046	-1.28151	0.0046	0.63056
		0.00462	0.91347	0.00462	3.70274	0.00462	0.1656	0.00462	-1.6929	0.00462	0.39093
		0.00464	1.32401	0.00464	2.8008	0.00464	0.12504	0.00464	-1.07895	0.00464	0.23352
		0.00465	0.24138	0.00465	-0.401	0.00465	0.42218	0.00465	-1.53068	0.00465	-0.00218
		0.00467	0.31646	0.00467	-0.39155	0.00467	0.42718	0.00467	0.17432	0.00467	-0.00208
		0.00469	-0.20976	0.00469	-0.10838	0.00469	0.52358	0.00469	0.22094	0.00469	-1.15353
		0.0047	-0.23198	0.0047	-0.0338	0.0047	-0.5309	0.0047	-0.25014	0.0047	-1.14464
		0.00472	-0.54111	0.00472	-0.0815	0.00472	0.12733	0.00472	0.26362	0.00472	-1.53322
		0.00474	-0.12116	0.00474	-0.40472	0.00474	-0.48821	0.00474	0.51188	0.00474	-1.82712
		0.00476	-0.20939	0.00476	-0.00403	0.00476	-0.56771	0.00476	-0.11544	0.00476	-2.06265
		0.00477	0.40907	0.00477	0.40142	0.00477	-0.04734	0.00477	-0.15388	0.00477	-1.68347
		0.00479	0.08764	0.00479	-0.06995	0.00479	0.54581	0.00479	-0.25006	0.00479	-1.89202
		0.00481	-0.33081	0.00481	-0.21317	0.00481	0.25914	0.00481	-0.34299	0.00481	-1.47091
		0.00483	-0.44394	0.00483	-0.16214	0.00483	0.50968	0.00483	0.37626	0.00483	-1.40616
		0.00484	2.50028	0.00484	0.43945	0.00484	0.04769	0.00484	-2.08208	0.00484	-1.76961
		0.00486	3.12051	0.00486	0.11764	0.00486	0.35557	0.00486	-2.62326	0.00486	-1.4308
		0.00488	3.15293	0.00488	0.015	0.00488	0.13322	0.00488	-2.48557	0.00488	-1.76374
		0.0049	3.69278	0.0049	0.6014	0.0049	0.26084	0.0049	-2.55426	0.0049	-1.60733
		0.00491	2.88921	0.00491	-0.06671	0.00491	0.50416	0.00491	-2.24914	0.00491	-1.21854
		0.00493	2.07661	0.00493	-0.68954	0.00493	0.47445	0.00493	0.01408	0.00493	-1.78994
		0.00495	2.97068	0.00495	0.21989	0.00495	2.43098	0.00495	0.19828	0.00495	-1.61874
		0.00497	1.36981	0.00497	-0.00862	0.00497	0.5755	0.00497	0.50631	0.00497	-2.4979
		0.00498	0.96887	0.00498	-0.43416	0.00498	-0.3548	0.00498	0.25035	0.00498	-2.66492
		0.005	0.70294	0.005	-0.06476	0.005	-0.33719	0.005	-0.11588	0.005	-1.93331
		0.00502	1.27916	0.00502	-0.33074	0.00502	0.49438	0.00502	-0.14398	0.00502	-3.09545
		0.00503	1.10742	0.00503	-0.40834	0.00503	-0.0611	0.00503	0.16613	0.00503	-2.63141
		0.00505	1.0178	0.00505	0.00716	0.00505	0.18076	0.00505	0.11375	0.00505	-2.39702
		0.00507	1.12198	0.00507	-0.48478	0.00507	0.38526	0.00507	-0.22757	0.00507	-2.31124
		0.00509	0.91781	0.00509	0.61414	0.00509	0.51097	0.00509	0.26076	0.00509	-2.46444
		0.0051	1.00126	0.0051	0.13834	0.0051	0.26042	0.0051	0.47008	0.0051	-2.48541
		0.00512	1.0277	0.00512	-0.14768	0.00512	0.12573	0.00512	-0.10706	0.00512	-2.37255
		0.00514	1.23886	0.00514	0.49074	0.00514	-0.10056	0.00514	-0.13737	0.00514	-2.14317
		0.00516	0.96286	0.00516	-0.03219	0.00516	-0.75299	0.00516	-0.03846	0.00516	-2.59071
		0.00517	0.47538	0.00517	0.09435	0.00517	0.57831	0.00517	-0.00856	0.00517	-2.65842
		0.00519	0.75777	0.00519	0.10763	0.00519	-0.32218	0.00519	-0.16407	0.00519	-2.49048
		0.00521	1.33459	0.00521	-0.13785	0.00521	0.1379	0.00521	0.52858	0.00521	-2.83011
		0.00523	0.9608	0.00523	-0.81673	0.00523	0.56362	0.00523	-0.49079	0.00523	-2.40912
		0.00524	1.80578	0.00524	0.58613	0.00524	-0.16912	0.00524	0.22508	0.00524	-2.92109
		0.00526	0.83445	0.00526	0.0816	0.00526	0.02092	0.00526	0.26634	0.00526	-3.12336
		0.00528	1.33381	0.00528	0.03488	0.00528	0.01314	0.00528	-0.44566	0.00528	-2.47171
		0.0053	1.02362	0.0053	0.00532	0.0053	2.60171	0.0053	0.18238	0.0053	-2.72347
		0.00531	0.94579	0.00531	2.96193	0.00531	2.78164	0.00531	0.04449	0.00531	-2.53051
		0.00533	1.69778	0.00533	3.0583	0.00533	2.6058	0.00533	0.28252	0.00533	-2.37516
		0.00535	-1.02448	0.00535	3.05674	0.00535	2.596	0.00535	-0.07103	0.00535	-2.63586
		0.00536	0.31651	0.00536	1.72995	0.00536	2.59743	0.00536	-0.1673	0.00536	-2.70609
		0.00538	-0.10652	0.00538	3.12912	0.00538	3.05051	0.00538	-0.24339	0.00538	-2.41116
		0.0054	0.37021	0.0054	3.28138	0.0054	2.3677	0.0054	0.08044	0.0054	-2.20852
		0.00542	-0.35356	0.00542	2.88101	0.00542	2.81682	0.00542	-0.17475	0.00542	-2.00219
		0.00543	0.02684	0.00543	2.30222	0.00543	3.47808	0.00543	0.03149	0.00543	-2.80226
		0.00545	0.24407	0.00545	3.19857	0.00545	2.29758	0.00545	-0.14809	0.00545	-2.77045
		0.00547	-0.31408	0.00547	2.56758	0.00547	2.82705	0.00547	-0.24492	0.00547	-2.66671
		0.00549	0.53585	0.00549	2.92065	0.00549	1.2665	0.00549	0.41192	0.00549	-2.34947
		0.0055	-0.55534	0.0055	3.07041	0.0055	0.91835	0.0055	0.40906	0.0055	-2.9716
		0.00552	0.11912	0.00552	2.36662	0.00552	1.30565	0.00552	0.42205	0.00552	-2.00478
		0.00554	-0.46038	0.00554	2.89861	0.00554	0.9768	0.00554	-0.22849	0.00554	-3.00465
		0.00556	-0.45388	0.00556	3.47642	0.00556	1.64495	0.00556	0.28434	0.00556	-2.93392
		0.00557	0.373	0.00557	2.87648	0.00557	0.84428	0.00557	0.01674	0.00557	-2.9128
		0.00559	-0.09087	0.00559	2.60638	0.00559	0.96828	0.00559	0.26244	0.00559	-3.13531
		0.00561	0.04184	0.00561	2.8748	0.00561	0.81838	0.00561	0.25994	0.00561	-2.68102
		0.00563	-0.32884	0.00562	2.87885	0.00563	0.738	0.00563	0.1593	0.00562	-2.24864
		0.00564	-0.2165	0.00564	2.92798	0.00564	0.90746	0.00564	-0.00262	0.00564	-2.59182
		0.00566	0.01028	0.00566	2.13335	0.00566	1.03708	0.00566	0.70557	0.00566	-2.78044
		0.00568	-0.47691	0.00568	2.93084	0.00568	1.09144	0.00568	-0.09021	0.00568	-3.05919
		0.00569	0.19214	0.00569	2.82428	0.00569	1.08576	0.00569	0.50561	0.00569	-2.10825
		0.00571	-0.5796	0.00571	2.88059	0.00571	0.92863	0.00571	0.06719	0.00571	-2.37902
		0.00573	-0.31738	0.00573	3.08608	0.00573	0.89654	0.00573	0.56273	0.00573	-2.95163
		0.00575	-0.23399	0.00575	3.21868	0.00575	0.96387	0.00575	0.75197	0.00575	-3.01439
		0.00576	0.04923	0.00576	3.28148	0.00576	0.85969	0.00576	-0.1419	0.00576	-3.22365
		0.00578	0.24452	0.00578	3.43736	0.00578	0.94852	0.00578	0.46855	0.00578	-2.8278
		0.0058	-0.93969	0.0058	2.80348	0.0058	0.57264	0.0058	-0.1745	0.0058	-2.9173
		0.00582	0.43104	0.00582	3.06241	0.00582	0.1819	0.00582	0.60564	0.00582	-2.46401
		0.00583	-0.12953	0.00583	3.55265	0.00583	-0.29974	0.00583	-0.35199	0.00583	-2.43931
		0.00585	0.53953	0.00585	2.46725	0.00585	-0.18401	0.00585	-0.44863	0.00585	-2.94126
		0.00587	-0.68676	0.00587	3.06183	0.00587	-0.21241	0.00587	-0.48973	0.00587	-2.32753
		0.00589	0.02961	0.00589	3.59031	0.00589	0.18456	0.00589	0.65994	0.00589	-2.24585
		0.0059	0.07961	0.0059	3.07228	0.0059	-0.36477	0.0059	-0.13332	0.0059	-2.61125
		0.00592	0.27317	0.00592	3.23308	0.00592	0.08691	0.00592	-0.46392	0.00592	-3.11009
		0.00594	-0.64506	0.00594	2.83425	0.00594	0.27844	0.00594	0.10746	0.00594	-2.79976
		0.00595	-0.1167	0.00595	2.9568	0.00595	0.37644	0.00595	-0.16378	0.00595	-2.82303
		0.00597	3.35296	0.00597	3.13206	0.00597	-0.16784	0.00597	-0.67192	0.00597	-2.28411
		0.00599	3.59811	0.00599	2.83099	0.00599	0.1097	0.00599	0.23748	0.00599	-2.39296
		0.00601	2.28187	0.00601	3.05372	0.00601	0.1745	0.00601	-0.07465	0.00601	-2.69147
		0.00602	2.72044	0.00602	2.55748	0.00602	0.00356	0.00602	0.47861	0.00602	-2.67397
		0.00604	2.43788	0.00604	3.12244	0.00604	0.21714	0.00604	-0.32394	0.00604	-2.54655
		0.00606	3.00635	0.00606	2.98863	0.00606	0.27562	0.00606	0.05373	0.00606	-2.29007
		0.00608	3.77787	0.00608	2.92934	0.00608	-0.28759	0.00608	-0.45776	0.00608	-2.54527
		0.00609	3.22385	0.00609	2.44025	0.00609	0.16348	0.00609	0.02207	0.00609	-2.84906
		0.00611	2.43902	0.00611	3.05426	0.00611	0.32672	0.00611	-0.37018	0.00611	-2.60568
		0.00613	3.26446	0.00613	2.91099	0.00613	-0.26559	0.00613	-0.25183	0.00613	-3.05874
		0.00615	3.38171	0.00615	3.22326	0.00615	-0.085	0.00615	-0.16181	0.00615	-2.43846
		0.00616	3.59704	0.00616	3.03716	0.00616	0.56608	0.00616	-0.2598	0.00616	-2.7195
		0.00618	2.94834	0.00618	3.00212	0.00618	0.00649	0.00618	-0.02511	0.00618	-2.66513
		0.0062	2.98755	0.0062	2.62236	0.0062	0.35228	0.0062	-0.10928	0.0062	-3.02458
		0.00622	2.84215	0.00622	3.14173	0.00622	3.14684	0.00622	-0.02736	0.00622	-2.70446
		0.00623	2.7901	0.00623	2.91559	0.00623	2.95616	0.00623	-0.08924	0.00623	-3.03958
		0.00625	2.41593	0.00625	3.33059	0.00625	2.78802	0.00625	-0.25703	0.00625	-2.96017
		0.00627	3.29921	0.00627	3.3764	0.00627	3.10178	0.00627	-0.14215	0.00627	-2.41556
		0.00628	2.64378	0.00628	3.4297	0.00628	2.66972	0.00628	0.15273	0.00628	-2.37273
		0.0063	2.90912	0.0063	2.46792	0.0063	2.66314	0.0063	0.41607	0.0063	-2.42082
		0.00632	2.01728	0.00632	2.8321	0.00632	2.67063	0.00632	-0.11673	0.00632	-2.87448
		0.00634	3.06985	0.00634	3.38124	0.00634	3.05001	0.00634	-2.46815	0.00634	-1.89357
		0.00635	2.60433	0.00635	2.6827	0.00635	3.07047	0.00635	-2.86305	0.00635	-2.97094
		0.00637	2.68878	0.00637	3.28136	0.00637	2.61562	0.00637	-2.73773	0.00637	-2.83228
		0.00639	3.06723	0.00639	3.10931	0.00639	2.5509	0.00639	-2.91838	0.00639	-2.90745
		0.00641	3.39918	0.00641	3.01824	0.00641	2.89738	0.00641	-2.37223	0.00641	-2.29534
		0.00642	2.44889	0.00642	2.9071	0.00642	2.54029	0.00642	-2.51431	0.00642	-2.65485
		0.00644	2.7146	0.00644	3.36037	0.00644	3.69128	0.00644	-2.62815	0.00644	-3.13556
		0.00646	2.67506	0.00646	3.11792	0.00646	3.69864	0.00646	-2.60914	0.00646	-2.37181
		0.00648	2.83762	0.00648	3.1411	0.00648	3.18428	0.00648	-2.5396	0.00648	-3.26233
		0.00649	3.26273	0.00649	3.05876	0.00649	2.86346	0.00649	-2.60254	0.00649	-2.82187
		0.00651	2.21744	0.00651	3.06104	0.00651	3.39724	0.00651	-2.80531	0.00651	-2.5902
		0.00653	3.33267	0.00653	2.59397	0.00653	3.34318	0.00653	-2.61066	0.00653	-2.69396
		0.00655	2.98557	0.00655	2.8625	0.00655	3.56084	0.00655	-2.88469	0.00655	-3.05434
		0.00656	3.59209	0.00656	2.81033	0.00656	3.54456	0.00656	-2.41821	0.00656	-2.68194
		0.00658	2.98017	0.00658	3.14512	0.00658	3.66263	0.00658	-2.25463	0.00658	-2.58716
		0.0066	3.27283	0.0066	2.66848	0.0066	2.8685	0.0066	-2.66714	0.0066	-2.3991
		0.00661	2.71425	0.00661	2.95929	0.00661	3.07161	0.00661	-2.64677	0.00661	-2.75666
		0.00663	2.87894	0.00663	3.31701	0.00663	3.1212	0.00663	-2.78584	0.00663	-2.11125
		0.00665	3.44864	0.00665	3.04992	0.00665	2.35994	0.00665	-0.27364	0.00665	-2.28625
		0.00667	2.80253	0.00667	3.43857	0.00667	2.51444	0.00667	0.07261	0.00667	-2.86894
		0.00668	2.55942	0.00668	2.81516	0.00668	3.13176	0.00668	0.32655	0.00668	-2.74357
		0.0067	3.23825	0.0067	3.47448	0.0067	2.07236	0.0067	0.23443	0.0067	-2.72439
		0.00672	3.0747	0.00672	2.74591	0.00672	2.95534	0.00672	-0.16739	0.00672	-3.35654
		0.00674	-0.21039	0.00674	3.40058	0.00674	2.56936	0.00674	-0.35897	0.00674	-2.88021
		0.00675	-0.19602	0.00675	2.91357	0.00675	2.75886	0.00675	-0.09471	0.00675	-2.56629
		0.00677	0.05152	0.00677	3.13496	0.00677	3.16424	0.00677	0.55714	0.00677	-2.91674
		0.00679	-0.43697	0.00679	2.76564	0.00679	3.19154	0.00679	0.08208	0.00679	-2.39852
		0.00681	-0.22012	0.00681	3.29916	0.00681	3.22192	0.00681	0.0118	0.00681	-2.59367
		0.00682	0.21619	0.00682	3.54541	0.00682	2.72042	0.00682	0.15555	0.00682	-2.06215
		0.00684	-0.14011	0.00684	2.65184	0.00684	2.9951	0.00684	-0.49666	0.00684	-2.28284
		0.00686	-0.33048	0.00686	2.14844	0.00686	3.58607	0.00686	0.15477	0.00686	-2.98332
		0.00687	0.42278	0.00688	3.39361	0.00688	2.78675	0.00687	-0.11289	0.00688	-3.4284
		0.00689	-0.07387	0.00689	3.50956	0.00689	3.05463	0.00689	0.41663	0.00689	-2.72895
		0.00691	-0.45005	0.00691	2.96429	0.00691	2.88378	0.00691	0.07572	0.00691	-3.22309
		0.00693	-0.61919	0.00693	1.11373	0.00693	3.06563	0.00693	0.058	0.00693	-2.82897
		0.00694	-0.49053	0.00694	0.68307	0.00694	3.1086	0.00694	-0.04247	0.00694	-2.96522
		0.00696	-0.40934	0.00696	1.38366	0.00696	3.12506	0.00696	-0.07423	0.00696	-2.86958
		0.00698	0.25421	0.00698	1.02942	0.00698	3.50158	0.00698	0.24714	0.00698	-2.72068
		0.007	-0.36797	0.007	1.22719	0.007	2.79899	0.007	0.30411	0.007	-1.80649
		0.00701	-0.13456	0.00701	1.15474	0.00701	2.84148	0.00701	-0.49413	0.00701	-2.51287
		0.00703	-0.98983	0.00703	0.9846	0.00703	2.65889	0.00703	-0.27766	0.00703	-3.07358
		0.00705	0.26692	0.00705	0.89612	0.00705	2.804	0.00705	-0.40463	0.00705	-2.40308
		0.00707	0.17039	0.00707	1.63503	0.00707	2.77232	0.00707	-0.29459	0.00707	-2.54746
		0.00708	-0.1681	0.00708	1.56869	0.00708	2.64306	0.00708	0.35487	0.00708	-2.1035
		0.0071	-0.23284	0.0071	0.97466	0.0071	3.11839	0.0071	0.1285	0.0071	-2.66725
		0.00712	-0.53625	0.00712	0.91434	0.00712	3.3754	0.00712	0.03542	0.00712	-2.35826
		0.00714	-0.28079	0.00714	1.41494	0.00714	2.78182	0.00714	0.16121	0.00714	-2.43133
		0.00715	0.21062	0.00715	0.73308	0.00715	3.46688	0.00715	-0.10278	0.00715	-2.58436
		0.00717	-0.01109	0.00717	1.04312	0.00717	1.95916	0.00717	-0.55383	0.00717	-2.8025
		0.00719	0.64668	0.00719	1.0299	0.00719	3.17302	0.00719	-0.47145	0.00719	-2.87112
		0.0072	-0.0538	0.0072	1.06508	0.0072	2.85716	0.0072	0.02274	0.0072	-2.78771
		0.00722	-0.78278	0.00722	1.54138	0.00722	2.40377	0.00722	0.02753	0.00722	-2.01855
		0.00724	-0.22751	0.00724	1.44972	0.00724	2.80007	0.00724	0.19069	0.00724	-2.38357
		0.00726	0.05685	0.00726	1.21415	0.00726	3.10112	0.00726	-0.22462	0.00726	-2.87515
		0.00727	-0.09693	0.00727	1.45194	0.00727	2.98905	0.00727	0.3288	0.00727	-2.22152
		0.00729	0.6175	0.00729	1.08859	0.00729	3.70293	0.00729	-0.39647	0.00729	-3.15863
		0.00731	0.01667	0.00731	1.26722	0.00731	2.77159	0.00731	0.47019	0.00731	-2.39386
		0.00733	0.47086	0.00733	1.12632	0.00733	2.84624	0.00733	-2.92357	0.00733	-2.00821
		0.00734	-0.18539	0.00734	1.31596	0.00734	2.94128	0.00734	-2.68355	0.00734	-2.59615
		0.00736	-0.25202	0.00736	1.98473	0.00736	3.22458	0.00736	-2.81849	0.00736	-2.47
		0.00738	0.11834	0.00738	1.34942	0.00738	3.1325	0.00738	-2.58592	0.00738	-2.56392
		0.0074	0.60833	0.0074	1.17561	0.0074	3.07561	0.0074	-2.91398	0.0074	-2.43031
		0.00741	-0.29809	0.00741	0.73349	0.00741	0.98608	0.00741	-2.10162	0.00741	-1.99732
		0.00743	0.50188	0.00743	1.07219	0.00743	1.40794	0.00743	-2.98111	0.00743	-2.41538
		0.00745	-0.15352	0.00745	0.83769	0.00745	1.52465	0.00745	-2.42604	0.00745	-2.19513
		0.00747	0.08282	0.00747	1.23934	0.00747	0.52616	0.00747	-2.89863	0.00747	-2.29111
		0.00748	-0.11194	0.00748	1.1331	0.00748	-0.17007	0.00748	-2.39315	0.00748	-2.30096
		0.0075	0.19237	0.0075	0.81775	0.0075	0.5593	0.0075	-2.45168	0.0075	-2.56433
		0.00752	0.37902	0.00752	1.19086	0.00752	0.04841	0.00752	-0.42981	0.00752	-2.79465
		0.00753	0.22374	0.00753	1.12586	0.00753	0.77059	0.00753	0.06505	0.00753	-2.32631
		0.00755	-0.52403	0.00755	0.74582	0.00755	0.01378	0.00755	0.27341	0.00755	-2.51743
		0.00757	0.27381	0.00757	1.1928	0.00757	0.32919	0.00757	0.18262	0.00757	0.21585
		0.00759	2.87736	0.00759	1.92036	0.00759	0.92378	0.00759	-0.10258	0.00759	0.04569
		0.0076	2.90023	0.0076	1.01263	0.0076	0.15841	0.0076	-0.14445	0.0076	0.10636
		0.00762	2.73349	0.00762	1.37792	0.00762	0.28651	0.00762	0.25115	0.00762	0.34456
		0.00764	3.47323	0.00764	1.26917	0.00764	0.43313	0.00764	-0.50673	0.00764	0.19602
		0.00766	3.25678	0.00766	0.82491	0.00766	0.17291	0.00766	-0.2042	0.00766	0.30812
		0.00767	3.39129	0.00767	0.84106	0.00767	-0.01723	0.00767	-0.4194	0.00767	-0.21554
		0.00769	3.93365	0.00769	1.30831	0.00769	0.00961	0.00769	0.05682	0.00769	0.28953
		0.00771	2.3405	0.00771	0.57225	0.00771	-0.23573	0.00771	0.22983	0.00771	-0.21563
		0.00773	2.73103	0.00773	3.09893	0.00773	0.0631	0.00773	-0.26377	0.00773	0.443
		0.00774	2.74079	0.00774	2.83235	0.00774	0.2664	0.00774	0.45308	0.00774	0.29984
		0.00776	2.47288	0.00776	3.26329	0.00776	-0.14805	0.00776	-0.24516	0.00776	0.00967
		0.00778	2.53835	0.00778	2.61363	0.00778	0.10399	0.00778	0.2992	0.00778	0.3406
		0.0078	3.10001	0.0078	2.86399	0.0078	0.37952	0.0078	-0.20355	0.0078	1.07835
		0.00781	2.34974	0.00781	2.75655	0.00781	0.79468	0.00781	0.37466	0.00781	-0.08194
		0.00783	2.78204	0.00783	3.5222	0.00783	-0.32112	0.00783	-0.02898	0.00783	-0.25753
		0.00785	2.71301	0.00785	2.66893	0.00785	0.24318	0.00785	0.17579	0.00785	-0.0084
		0.00786	3.00665	0.00786	2.76422	0.00786	-0.26298	0.00786	-0.27552	0.00786	0.32359
		0.00788	2.47132	0.00788	2.59627	0.00788	1.18924	0.00788	-0.52486	0.00788	0.53569
		0.0079	3.01949	0.0079	3.00511	0.0079	1.07721	0.0079	0.30747	0.0079	-0.05546
		0.00792	3.11199	0.00792	2.81684	0.00792	2.7151	0.00792	0.17973	0.00792	-0.38177
		0.00793	2.89742	0.00793	3.19334	0.00793	3.17244	0.00793	-1.13151	0.00793	0.50606
		0.00795	0.93374	0.00795	3.22466	0.00795	2.95314	0.00795	-1.30947	0.00795	0.26445
		0.00797	1.16963	0.00797	2.79224	0.00797	2.9794	0.00797	-1.84789	0.00797	0.08972
		0.00799	0.48237	0.00799	-0.01751	0.00799	2.42285	0.00799	-1.35892	0.00799	-0.21499
		0.008	0.97487	0.008	0.03363	0.008	3.35166	0.008	-1.54166	0.008	-0.1804
		0.00802	0.60149	0.00802	-0.30413	0.00802	3.47436	0.00802	-1.2977	0.00802	-0.15936
		0.00804	-0.46131	0.00804	0.31217	0.00804	2.95078	0.00804	-1.82862	0.00804	-0.05577
		0.00806	-0.05794	0.00806	0.0354	0.00806	3.44312	0.00806	-1.35025	0.00806	0.31652
		0.00807	0.04242	0.00807	0.06262	0.00807	3.22367	0.00807	-0.91793	0.00807	0.17892
		0.00809	-0.51207	0.00809	-0.31085	0.00809	3.16647	0.00809	-1.12878	0.00809	0.54652
		0.00811	0.23942	0.00811	-0.32977	0.00811	3.36234	0.00811	-2.27174	0.00811	0.15075
		0.00813	-0.34316	0.00812	0.43904	0.00812	2.7934	0.00812	-2.67557	0.00812	0.03082
		0.00814	-0.14385	0.00814	0.27832	0.00814	3.02462	0.00814	-2.23334	0.00814	0.00519
		0.00816	-0.11547	0.00816	-0.43824	0.00816	2.6665	0.00816	-2.68267	0.00816	-0.19132
		0.00818	0.26744	0.00818	0.01279	0.00818	2.28902	0.00818	-2.71925	0.00818	0.03101
		0.00819	0.43313	0.00819	-0.16987	0.00819	3.11368	0.00819	-2.48655	0.00819	-0.07874
		0.00821	-0.44319	0.00821	0.26473	0.00821	0.48615	0.00821	-1.78235	0.00821	0.5849
		0.00823	-0.23063	0.00823	-0.13963	0.00823	-0.59986	0.00823	-2.2935	0.00823	-0.28483
		0.00825	0.18466	0.00825	0.02065	0.00825	0.0278	0.00825	-2.39569	0.00825	0.17908
		0.00826	-0.32395	0.00826	0.00511	0.00826	-0.1263	0.00826	-2.6216	0.00826	0.19549
		0.00828	-0.11536	0.00828	-0.04572	0.00828	0.23036	0.00828	-2.49325	0.00828	0.17443
		0.0083	0.07593	0.0083	0.0772	0.0083	-0.08077	0.0083	-1.86213	0.0083	-0.41156
		0.00832	0.18995	0.00832	-0.13936	0.00832	-0.34708	0.00832	-2.967	0.00832	-0.37798
		0.00833	-0.52242	0.00833	-0.2334	0.00833	0.05843	0.00833	-1.99682	0.00833	-0.03961
		0.00835	0.03087	0.00835	0.22764	0.00835	0.31848	0.00835	-2.48683	0.00835	0.33929
		0.00837	-0.27782	0.00837	1.19295	0.00837	0.02183	0.00837	-1.82113	0.00837	-0.02837
		0.00839	-0.24912	0.00839	1.40324	0.00839	0.2619	0.00839	-2.36646	0.00839	-0.26874
		0.0084	0.73402	0.0084	1.27206	0.0084	-0.2496	0.0084	-2.31831	0.0084	-0.25827
		0.00842	0.40146	0.00842	-0.13971	0.00842	0.45424	0.00842	-1.92112	0.00842	0.60182
		0.00844	0.19691	0.00844	-0.10573	0.00844	-0.14269	0.00844	-2.34172	0.00844	-0.49628
		0.00845	-0.68087	0.00845	0.22795	0.00845	0.03798	0.00845	-2.10931	0.00845	-0.0362
		0.00847	-0.55898	0.00847	0.31917	0.00847	-0.19866	0.00847	-2.25285	0.00847	0.13759
		0.00849	0.24743	0.00849	-0.34808	0.00849	-0.32795	0.00849	-2.7921	0.00849	-0.00507
		0.00851	-0.43722	0.00851	-0.33137	0.00851	0.30222	0.00851	-0.8396	0.00851	-0.32753
		0.00852	-0.03846	0.00852	-0.20975	0.00852	-0.10583	0.00852	-1.29065	0.00852	-0.32143
		0.00854	0.24982	0.00854	0.07844	0.00854	-0.2159	0.00854	-2.02301	0.00854	-0.06387
		0.00856	0.0254	0.00856	0.15187	0.00856	0.51641	0.00856	-1.56835	0.00856	0.303
		0.00858	0.0336	0.00858	0.2774	0.00858	-0.37002	0.00858	-1.44662	0.00858	0.51621
		0.00859	-0.50259	0.00859	-0.12977	0.00859	-0.17195	0.00859	-1.43116	0.00859	-0.84951
		0.00861	0.38733	0.00861	2.91072	0.00861	0.38678	0.00861	-1.71505	0.00861	0.1843
		0.00863	0.02592	0.00863	3.3558	0.00863	-0.03299	0.00863	-1.17768	0.00863	-0.02186
		0.00865	-0.37851	0.00865	2.85459	0.00865	0.08177	0.00865	-1.3018	0.00865	-0.02111
		0.00866	-0.47511	0.00866	2.86236	0.00866	-0.025	0.00866	-1.35205	0.00866	0.41461
		0.00868	-0.61424	0.00868	2.47527	0.00868	0.17792	0.00868	-1.38463	0.00868	-0.22613
		0.0087	0.14041	0.0087	3.48492	0.0087	-0.24078	0.0087	-1.28501	0.0087	-0.19835
		0.00872	-0.50654	0.00872	3.36636	0.00872	0.34778	0.00872	-1.01434	0.00872	0.78603
		0.00873	-0.19664	0.00873	2.9989	0.00873	-0.06286	0.00873	-1.51011	0.00873	-0.36071
		0.00875	0.24034	0.00875	3.80473	0.00875	0.07272	0.00875	0.19798	0.00875	-0.4191
		0.00877	0.0668	0.00877	3.06861	0.00877	0.22918	0.00877	-0.06832	0.00877	-0.59619
		0.00878	-0.39325	0.00878	3.05728	0.00878	0.1374	0.00878	0.24366	0.00878	-0.31711
		0.0088	-0.21887	0.0088	3.59593	0.0088	0.66226	0.0088	-0.50969	0.0088	-0.42686
		0.00882	0.32968	0.00882	2.82521	0.00882	-0.20452	0.00882	0.57554	0.00882	-0.50822
		0.00884	-0.44364	0.00884	2.99144	0.00884	-0.17912	0.00884	-0.47247	0.00884	0.77529
		0.00885	-0.74729	0.00885	2.24654	0.00885	-0.28742	0.00885	0.39247	0.00885	0.13426
		0.00887	-0.18989	0.00887	3.10124	0.00887	2.8127	0.00887	0.51555	0.00887	0.10186
		0.00889	-0.05205	0.00889	3.07586	0.00889	2.99317	0.00889	0.46167	0.00889	-0.14595
		0.00891	-0.46616	0.00891	2.67837	0.00891	2.52081	0.00891	0.03352	0.00891	0.1324
		0.00892	-0.15951	0.00892	2.41604	0.00892	3.61636	0.00892	-0.2502	0.00892	-0.12861
		0.00894	-0.16624	0.00894	2.82042	0.00894	-0.02082	0.00894	-0.44755	0.00894	0.11183
		0.00896	-0.09969	0.00896	2.82701	0.00896	-0.0621	0.00896	-0.02631	0.00896	0.18378
		0.00898	0.09516	0.00898	2.6537	0.00898	0.143	0.00898	0.57201	0.00898	0.28206
		0.00899	-0.60465	0.00899	3.5163	0.00899	-0.16882	0.00899	0.24624	0.00899	-0.11574
		0.00901	-0.54276	0.00901	3.02583	0.00901	0.32479	0.00901	0.05602	0.00901	0.17227
		0.00903	-0.28475	0.00903	2.68683	0.00903	0.20797	0.00903	0.41583	0.00903	0.12464
		0.00905	-0.12304	0.00905	3.44664	0.00905	0.45623	0.00905	0.43487	0.00905	0.20144
		0.00906	0.08162	0.00906	2.80941	0.00906	0.29107	0.00906	-2.45499	0.00906	-0.1906
		0.00908	-0.62973	0.00908	3.27201	0.00908	0.29504	0.00908	-2.72559	0.00908	-0.03902
		0.0091	-0.47422	0.0091	2.54319	0.0091	-0.41168	0.0091	-1.86664	0.0091	-0.12304
		0.00911	-0.35141	0.00911	2.7554	0.00911	-0.22194	0.00911	-2.58414	0.00911	-0.4419
		0.00913	-0.14404	0.00913	3.22333	0.00913	0.31672	0.00913	-2.81336	0.00913	-0.41717
		0.00915	0.1267	0.00915	3.34541	0.00915	0.33884	0.00915	-2.38213	0.00915	0.04101
		0.00917	0.00785	0.00917	0.23161	0.00917	0.45729	0.00917	-2.3917	0.00917	0.20165
		0.00918	-0.15678	0.00918	-0.31883	0.00918	-0.32243	0.00918	-1.74768	0.00918	-0.54912
		0.0092	0.2831	0.0092	-0.11263	0.0092	0.10345	0.0092	-2.23686	0.0092	0.26684
		0.00922	-0.47747	0.00922	-0.10832	0.00922	-0.43002	0.00922	-2.36222	0.00922	0.29927
		0.00924	-0.06808	0.00924	0.4898	0.00924	-0.16265	0.00924	-2.0064	0.00924	0.49919
		0.00925	0.13066	0.00925	-0.03886	0.00925	0.37529	0.00925	-2.52256	0.00925	-0.40971
		0.00927	-0.00168	0.00927	0.55921	0.00927	0.46134	0.00927	-2.02244	0.00927	0.74264
		0.00929	-0.2594	0.00929	0.26448	0.00929	0.12035	0.00929	-2.60918	0.00929	0.38411
		0.00931	-0.24603	0.00931	0.73325	0.00931	-0.22202	0.00931	-2.4901	0.00931	0.63708
		0.00932	0.15214	0.00932	0.17143	0.00932	0.43253	0.00932	-2.06291	0.00932	-0.01043
		0.00934	-0.48502	0.00934	0.25724	0.00934	0.04224	0.00934	-2.99111	0.00934	0.12434
		0.00936	-0.06208	0.00936	0.22165	0.00936	-0.3167	0.00936	-2.13949	0.00936	-0.07481
		0.00937	0.26342	0.00937	-0.07052	0.00938	0.56539	0.00938	-2.27132	0.00937	-0.49338
		0.00939	-0.27644	0.00939	0.41378	0.00939	-0.17951	0.00939	-2.34474	0.00939	0.40141
		0.00941	-0.55436	0.00941	0.46121	0.00941	0.39283	0.00941	-2.35505	0.00941	0.35969
		0.00943	0.40423	0.00943	0.35487	0.00943	0.50844	0.00943	-2.26115	0.00943	-1.02987
		0.00944	0.25463	0.00944	-0.10774	0.00944	0.39526	0.00944	-2.30446	0.00944	-1.43252
		0.00946	-0.36714	0.00946	0.02094	0.00946	0.27482	0.00946	-2.48282	0.00946	-1.64416
		0.00948	-0.22637	0.00948	0.17641	0.00948	0.17358	0.00948	-2.77971	0.00948	-1.63496
		0.0095	-0.39942	0.0095	0.25344	0.0095	0.41552	0.0095	-2.01319	0.0095	-1.44499
		0.00951	-0.48143	0.00951	0.03948	0.00951	0.82495	0.00951	-2.76942	0.00951	-1.8259
		0.00953	-0.14391	0.00953	-0.00179	0.00953	0.20841	0.00953	-2.32219	0.00953	-1.27051
		0.00955	0.05229	0.00955	0.04913	0.00955	0.40314	0.00955	-2.47837	0.00955	-1.80129
		0.00957	-0.33045	0.00957	0.33368	0.00957	-0.12492	0.00957	-2.43828	0.00957	-1.25902
		0.00958	-0.08013	0.00958	0.333	0.00958	-0.061	0.00958	-2.42723	0.00958	-1.43939
		0.0096	0.06655	0.0096	-0.50401	0.0096	0.1781	0.0096	-2.44522	0.0096	-2.00851
		0.00962	-0.19205	0.00962	0.42065	0.00962	3.39653	0.00962	-2.60177	0.00962	-1.33506
		0.00964	0.6894	0.00964	-0.18984	0.00964	3.54405	0.00964	-0.11184	0.00964	-3.24487
		0.00965	0.69876	0.00965	-0.47191	0.00965	-0.0099	0.00965	0.47871	0.00965	-2.361
		0.00967	-0.58585	0.00967	0.23652	0.00967	0.26398	0.00967	-0.15361	0.00967	-2.1168
		0.00969	0.40998	0.00969	0.69464	0.00969	0.12901	0.00969	0.342	0.00969	-2.46293
		0.0097	-0.15936	0.0097	-0.15876	0.0097	-0.32106	0.0097	-0.06674	0.0097	-2.1538
		0.00972	-0.09142	0.00972	0.10118	0.00972	0.27514	0.00972	-0.07072	0.00972	-0.20972
		0.00974	-0.62574	0.00974	-0.2092	0.00974	0.3061	0.00974	0.16133	0.00974	0.09205
		0.00976	-0.54667	0.00976	-0.20746	0.00976	0.49635	0.00976	-0.16506	0.00976	-0.00153
		0.00977	-0.33757	0.00977	0.18574	0.00977	0.45132	0.00977	-0.14713	0.00977	-0.23096
		0.00979	-0.20756	0.00979	0.39782	0.00979	0.12818	0.00979	-0.42857	0.00979	-0.30232
		0.00981	0.33679	0.00981	0.35631	0.00981	0.20696	0.00981	-0.09986	0.00981	-0.08883
		0.00983	-0.61342	0.00983	-0.16347	0.00983	0.15541	0.00983	-0.01273	0.00983	0.41618
		0.00984	-0.28794	0.00984	0.18891	0.00984	0.31244	0.00984	0.27468	0.00984	0.29597
		0.00986	-0.51768	0.00986	-0.00461	0.00986	0.16832	0.00986	0.22035	0.00986	-0.22285
		0.00988	-0.42476	0.00988	-0.48127	0.00988	0.26341	0.00988	-0.47369	0.00988	0.88181
		0.0099	-0.13298	0.0099	-0.07849	0.0099	0.35855	0.0099	0.51077	0.0099	0.4184
		0.00991	-0.37218	0.00991	-0.0113	0.00991	0.05833	0.00991	-0.21519	0.00991	-0.07427
		0.00993	0.1411	0.00993	0.23148	0.00993	0.6988	0.00993	0.29153	0.00993	0.07352
		0.00995	-0.42997	0.00995	0.35101	0.00995	-0.0771	0.00995	0.17578	0.00995	-2.42028
		0.00997	-0.00503	0.00997	0.15218	0.00997	0.37018	0.00997	-0.10627	0.00997	-2.62844
		0.00998	0.07255	0.00998	0.27406	0.00998	0.16374	0.00998	-0.03336	0.00998	-2.15046
		0.01	0.02729	0.01	0.76193	0.01	-0.06746	0.01	-0.50729	0.01	-2.85123
		0.01002	-0.44492	0.01002	-0.3423	0.01002	0.2794	0.01002	-0.07602	0.01002	-2.12624
		0.01003	-0.91802	0.01003	0.00707	0.01003	0.01833	0.01003	0.04277	0.01003	-2.72249
		0.01005	0.50269	0.01005	0.25695	0.01005	0.33682	0.01005	0.10852	0.01005	-2.58303
		0.01007	0.16141	0.01007	-0.18585	0.01007	0.67766	0.01007	-0.36781	0.01007	-2.52756
		0.01009	-0.6856	0.01009	0.23918	0.01009	0.18563	0.01009	0.51494	0.01009	-2.53759
		0.0101	-0.3229	0.0101	0.2253	0.0101	1.03077	0.0101	0.05325	0.0101	-1.77466
		0.01012	-0.67144	0.01012	0.60547	0.01012	0.14303	0.01012	-2.497	0.01012	-3.33132
		0.01014	-0.28668	0.01014	-0.25381	0.01014	-0.17233	0.01014	-2.62794	0.01014	-2.66566
		0.01016	-0.05754	0.01016	-0.22188	0.01016	0.02332	0.01016	-2.77256	0.01016	-2.63753
		0.01017	-0.51605	0.01017	-0.03872	0.01017	0.18416	0.01017	-2.70826	0.01017	-2.29774
		0.01019	0.36721	0.01019	-0.01586	0.01019	0.43115	0.01019	-2.92369	0.01019	-2.64758
		0.01021	-0.23872	0.01021	0.30697	0.01021	0.12772	0.01021	-2.31325	0.01021	-2.53985
		0.01023	0.0273	0.01023	-0.06016	0.01023	0.10712	0.01023	-2.45475	0.01023	-2.85209
		0.01024	-0.80993	0.01024	-0.12737	0.01024	0.43905	0.01024	-2.94694	0.01024	-2.6551
		0.01026	-0.54214	0.01026	-0.10124	0.01026	0.37406	0.01026	-2.26209	0.01026	-2.63556
		0.01028	-0.43161	0.01028	0.00181	0.01028	0.55843	0.01028	-2.50057	0.01028	-2.87782
		0.0103	0.02982	0.0103	0.3002	0.0103	0.08934	0.0103	-1.12739	0.0103	-3.03639
		0.01031	0.63673	0.01031	0.16569	0.01031	0.42939	0.01031	-1.36666	0.01031	-2.89318
		0.01033	-0.37111	0.01033	0.34024	0.01033	0.28257	0.01033	-1.1971	0.01033	-2.27535
		0.01035	-0.39903	0.01035	1.24797	0.01035	-0.06789	0.01035	0.30782	0.01035	-2.17417
		0.01036	0.36269	0.01036	0.85386	0.01036	0.10986	0.01036	0.176	0.01036	-2.7705
		0.01038	-0.26522	0.01038	1.79759	0.01038	0.12331	0.01038	0.08255	0.01038	-2.24339
		0.0104	-0.36168	0.0104	1.22418	0.0104	0.04311	0.0104	-1.64602	0.0104	-2.47212
		0.01042	-0.33082	0.01042	0.81623	0.01042	0.54587	0.01042	0.01769	0.01042	-2.80775
		0.01043	-0.77512	0.01043	0.84038	0.01043	-0.04642	0.01043	0.58281	0.01043	-2.53321
		0.01045	0.11129	0.01045	1.32704	0.01045	0.32664	0.01045	0.0045	0.01045	-2.60188
		0.01047	0.38003	0.01047	0.65318	0.01047	0.16131	0.01047	0.53984	0.01047	-2.09528
		0.01049	0.00519	0.01049	1.15644	0.01049	0.36904	0.01049	0.20052	0.01049	-2.16215
		0.0105	-0.42323	0.0105	1.01474	0.0105	0.15168	0.0105	-0.40611	0.0105	-2.56184
		0.01052	-0.7659	0.01052	1.41647	0.01052	-0.60915	0.01052	-0.18056	0.01052	-2.72246
		0.01054	-0.27285	0.01054	1.473	0.01054	0.1209	0.01054	0.02004	0.01054	-2.06264
		0.01056	-0.29041	0.01056	1.66061	0.01056	0.17785	0.01056	-0.50958	0.01056	-2.69382
		0.01057	0.41159	0.01057	1.16209	0.01057	-0.0597	0.01057	0.11306	0.01057	-2.56148
		0.01059	-0.06801	0.01059	0.92993	0.01059	-0.42388	0.01059	-0.562	0.01059	-2.26855
		0.01061	-0.24719	0.01061	3.62599	0.01061	0.1121	0.01061	0.19817	0.01061	-2.84222
		0.01063	-0.10761	0.01063	2.95284	0.01062	-0.01377	0.01062	-0.08693	0.01063	-2.25707
		0.01064	0.17709	0.01064	2.8352	0.01064	-0.01013	0.01064	0.04241	0.01064	-3.15518
		0.01066	-0.13089	0.01066	-0.1133	0.01066	0.08658	0.01066	-0.26345	0.01066	-2.551
		0.01068	0.00788	0.01068	0.05654	0.01068	-0.12786	0.01068	-2.64301	0.01068	-2.05808
		0.01069	-0.3787	0.01069	0.21732	0.01069	0.1728	0.01069	-2.16423	0.01069	-2.53877
		0.01071	0.29704	0.01071	-0.0828	0.01071	-0.50632	0.01071	-2.40596	0.01071	-2.39325
		0.01073	0.01349	0.01073	-0.1761	0.01073	0.39467	0.01073	-2.38352	0.01073	-2.64133
		0.01075	0.16098	0.01075	0.22469	0.01075	0.1862	0.01075	-2.33205	0.01075	-3.008
		0.01076	0.04665	0.01076	0.04216	0.01076	0.03438	0.01076	-2.67518	0.01076	-2.18538
		0.01078	-0.06026	0.01078	0.43918	0.01078	0.11789	0.01078	-2.38293	0.01078	-2.37808
		0.0108	-0.59304	0.0108	-0.23924	0.0108	0.12952	0.0108	-1.4656	0.0108	-2.68316
		0.01082	-0.2059	0.01082	0.25056	0.01082	-0.03858	0.01082	-1.63663	0.01082	-2.28044
		0.01083	0.10992	0.01083	-0.56588	0.01083	0.34696	0.01083	-0.65723	0.01083	-2.26161
		0.01085	-0.39637	0.01085	0.26609	0.01085	-0.26906	0.01085	-1.86471	0.01085	-2.19342
		0.01087	-0.24865	0.01087	-0.30074	0.01087	-0.04836	0.01087	-1.09242	0.01087	-2.37054
		0.01089	0.30687	0.01089	0.20682	0.01089	0.29206	0.01089	-1.44975	0.01089	-2.57535
		0.0109	0.44398	0.0109	-0.43275	0.0109	0.15481	0.0109	-0.70555	0.0109	-2.2049
		0.01092	-0.15146	0.01092	0.59664	0.01092	-0.49982	0.01092	-1.86402	0.01092	-2.22337
		0.01094	0.49617	0.01094	0.23896	0.01094	0.49789	0.01094	-1.29542	0.01094	-2.99848
		0.01095	0.26644	0.01095	0.01144	0.01095	-0.15565	0.01095	-1.28833	0.01095	-2.66516
		0.01097	-0.0105	0.01097	-0.12959	0.01097	0.0238	0.01097	-1.49648	0.01097	-2.56156
		0.01099	-0.02096	0.01099	-0.01116	0.01099	0.27975	0.01099	-1.70313	0.01099	-2.46712
		0.01101	-0.05787	0.01101	0.39741	0.01101	-0.10789	0.01101	-1.89593	0.01101	-2.56393
		0.01102	-0.13683	0.01102	-0.24012	0.01102	0.11616	0.01102	-1.72136	0.01102	-2.49712
		0.01104	3.09877	0.01104	-0.11822	0.01104	-0.07726	0.01104	-1.39994	0.01104	0.11957
		0.01106	2.91803	0.01106	0.42086	0.01106	0.21451	0.01106	-1.40119	0.01106	0.56918
		0.01108	3.08405	0.01108	-0.04797	0.01108	0.02723	0.01108	-1.69671	0.01108	0.54048
		0.01109	3.08514	0.01109	0.13332	0.01109	-0.06373	0.01109	-0.82045	0.01109	-0.14255
		0.01111	2.41619	0.01111	-0.67405	0.01111	-0.54845	0.01111	-1.2551	0.01111	0.58659
		0.01113	2.8551	0.01113	-0.34584	0.01113	-0.52363	0.01113	-1.62191	0.01113	0.39073
		0.01115	3.17336	0.01115	-0.2905	0.01115	0.38488	0.01115	-1.35297	0.01115	0.10071
		0.01116	3.71897	0.01116	0.57266	0.01116	-0.13881	0.01116	-1.46593	0.01116	-0.0369
		0.01118	2.71916	0.01118	-0.03343	0.01118	0.42124	0.01118	-0.71605	0.01118	-0.13563
		0.0112	3.04135	0.0112	-0.35364	0.0112	0.97702	0.0112	-1.52464	0.0112	-0.35556
		0.01122	2.93044	0.01122	0.29246	0.01122	0.9269	0.01122	-1.58296	0.01122	0.28368
		0.01123	2.43957	0.01123	-0.25172	0.01123	1.19318	0.01123	-1.34316	0.01123	0.35129
		0.01125	2.55105	0.01125	0.60937	0.01125	1.19574	0.01125	-0.02676	0.01125	0.66408
		0.01127	3.65947	0.01127	-0.27882	0.01127	0.88688	0.01127	0.16148	0.01127	0.54713
		0.01128	2.68502	0.01128	0.14702	0.01128	1.16278	0.01128	0.20664	0.01128	-0.09085
		0.0113	2.95448	0.0113	0.33208	0.0113	1.2558	0.0113	0.27725	0.0113	0.17454
		0.01132	2.01952	0.01132	0.47272	0.01132	0.91191	0.01132	0.08688	0.01132	-0.69212
		0.01134	2.74318	0.01134	0.33534	0.01134	0.93139	0.01134	0.19847	0.01134	-0.16867
		0.01135	2.88133	0.01135	0.46406	0.01135	0.8806	0.01135	-0.13616	0.01135	0.18509
		0.01137	3.34702	0.01137	0.05018	0.01137	0.93495	0.01137	0.1302	0.01137	-0.31739
		0.01139	3.10491	0.01139	0.05854	0.01139	0.06631	0.01139	0.61905	0.01139	-0.20988
		0.01141	3.08963	0.01141	0.52628	0.01141	-0.21781	0.01141	0.69622	0.01141	-0.25283
		0.01142	2.61473	0.01142	-0.06047	0.01142	0.01151	0.01142	0.15559	0.01142	-0.06852
		0.01144	3.17262	0.01144	0.15725	0.01144	0.25456	0.01144	-2.19879	0.01144	-0.50699
		0.01146	3.41555	0.01146	0.33824	0.01146	0.05659	0.01146	-2.41013	0.01146	0.47804
		0.01148	2.71771	0.01148	-0.27383	0.01148	-0.08052	0.01148	-2.8693	0.01148	-0.42881
		0.01149	2.8628	0.01149	0.06056	0.01149	-0.27902	0.01149	-2.51659	0.01149	-0.3092
		0.01151	3.49039	0.01151	-0.08083	0.01151	0.48597	0.01151	-2.02197	0.01151	0.3121
		0.01153	2.73347	0.01153	-0.28566	0.01153	-0.30126	0.01153	-1.82523	0.01153	-0.09187
		0.01155	2.97817	0.01155	0.0538	0.01155	-0.22108	0.01155	-2.276	0.01155	-0.09758
		0.01156	3.01504	0.01156	0.34356	0.01156	0.28884	0.01156	-1.51542	0.01156	0.31639
		0.01158	2.99362	0.01158	0.17219	0.01158	0.18066	0.01158	-0.95863	0.01158	0.03763
		0.0116	2.88255	0.0116	-0.0193	0.0116	-0.44504	0.0116	-1.37172	0.0116	0.13595
		0.01161	3.15396	0.01161	0.11881	0.01161	0.00508	0.01161	-0.70399	0.01161	-0.21749
		0.01163	2.36057	0.01163	0.03797	0.01163	0.63686	0.01163	-0.99415	0.01163	-0.37739
		0.01165	3.13451	0.01165	-0.20471	0.01165	0.36851	0.01165	-2.61505	0.01165	-0.05587
		0.01167	2.46694	0.01167	-0.26092	0.01167	-0.18539	0.01167	-2.30508	0.01167	-0.23891
		0.01168	2.74638	0.01168	0.00306	0.01168	0.27891	0.01168	-3.07521	0.01168	-0.37903
		0.0117	2.49964	0.0117	0.22172	0.0117	-0.54084	0.0117	-2.33723	0.0117	-0.27252
		0.01172	2.91998	0.01172	-0.08436	0.01172	0.35216	0.01172	-1.82697	0.01172	0.28843
		0.01174	2.1695	0.01174	-0.16803	0.01174	0.37793	0.01174	-2.3991	0.01174	-0.08238
		0.01175	2.69214	0.01175	-0.17447	0.01175	-0.17242	0.01175	-2.23708	0.01175	-0.29437
		0.01177	3.64507	0.01177	-0.15307	0.01177	0.3321	0.01177	-2.19799	0.01177	-0.26604
		0.01179	2.44874	0.01179	0.15116	0.01179	-0.03808	0.01179	-2.51328	0.01179	0.36133
		0.01181	3.25024	0.01181	-0.25202	0.01181	0.23332	0.01181	-2.30171	0.01181	0.13624
		0.01182	3.02788	0.01182	-0.09124	0.01182	-0.25389	0.01182	-1.88442	0.01182	-0.2194
		0.01184	3.10017	0.01184	-0.06855	0.01184	-0.24842	0.01184	-2.57946	0.01184	-0.45182
		0.01186	2.53538	0.01186	0.24724	0.01186	0.3156	0.01186	-2.46301	0.01186	-0.12642
		0.01188	2.87139	0.01188	-0.11007	0.01187	0.29812	0.01187	-2.67774	0.01187	-0.28665
		0.01189	2.41743	0.01189	0.11902	0.01189	0.5268	0.01189	-1.65347	0.01189	-0.27631
		0.01191	1.98724	0.01191	0.36793	0.01191	-0.22321	0.01191	-1.87678	0.01191	-0.24959
		0.01193	2.47951	0.01193	-0.48184	0.01193	0.09009	0.01193	-2.34647	0.01193	-2.44572
		0.01194	2.64676	0.01194	0.02231	0.01194	0.31776	0.01194	-1.30883	0.01194	-2.86099
		0.01196	1.91996	0.01196	0.53432	0.01196	-0.01442	0.01196	-1.44378	0.01196	-2.14402
		0.01198	3.09382	0.01198	0.03103	0.01198	0.29993	0.01198	-1.65799	0.01198	-3.0427
		0.012	2.47311	0.012	-0.14224	0.012	-0.11855	0.012	-0.91123	0.012	-2.69928
		0.01201	3.34042	0.01201	-0.08673	0.01201	0.02534	0.01201	-2.00189	0.01201	-2.05717
		0.01203	3.16668	0.01203	0.33414	0.01203	-0.05919	0.01203	-1.40374	0.01203	-3.01914
		0.01205	3.23723	0.01205	-0.10419	0.01205	-0.23306	0.01205	-1.40575	0.01205	-2.5178
		0.01207	2.81792	0.01207	-0.06034	0.01207	2.68802	0.01207	-1.74471	0.01207	-2.0032
		0.01208	2.80885	0.01208	-0.06504	0.01208	3.25374	0.01208	-1.88444	0.01208	-2.49309
		0.0121	3.06994	0.0121	0.03578	0.0121	2.76318	0.0121	-0.93663	0.0121	-3.19528
		0.01212	2.21942	0.01212	0.42625	0.01212	2.42856	0.01212	-1.84194	0.01212	-2.5227
		0.01214	3.07484	0.01214	-0.0174	0.01214	3.06542	0.01214	-1.44601	0.01214	-3.05673
		0.01215	-0.12201	0.01215	0.30267	0.01215	2.59344	0.01215	-1.33217	0.01215	-2.38679
		0.01217	-0.74644	0.01217	0.59337	0.01217	3.65644	0.01217	0.01272	0.01217	-2.80446
		0.01219	0.25632	0.01219	-0.08908	0.01219	3.15251	0.01219	0.23585	0.01219	-3.22154
		0.0122	0.20771	0.0122	0.02511	0.0122	2.9242	0.0122	0.06558	0.0122	-2.49593
		0.01222	0.12281	0.01222	0.00806	0.01222	2.9058	0.01222	0.04731	0.01222	-2.48566
		0.01224	-0.24042	0.01224	0.45398	0.01224	3.68388	0.01224	0.021	0.01224	-3.26215
		0.01226	-0.29321	0.01226	-0.31954	0.01226	2.78948	0.01226	0.1349	0.01226	-2.69168
		0.01227	3.14243	0.01227	0.15826	0.01227	3.16126	0.01227	0.33377	0.01227	-2.23356
		0.01229	2.37859	0.01229	0.27432	0.01229	2.47329	0.01229	0.02198	0.01229	-2.4694
		0.01231	3.49481	0.01231	-0.48646	0.01231	2.30464	0.01231	-0.12718	0.01231	-3.20651
		0.01233	1.78375	0.01233	0.06487	0.01233	2.41837	0.01233	0.44981	0.01233	-2.80836
		0.01234	3.20484	0.01234	-0.50238	0.01234	2.46546	0.01234	0.10121	0.01234	-2.7287
		0.01236	2.98573	0.01236	-0.0818	0.01236	2.92256	0.01236	-0.62234	0.01236	-3.01491
		0.01238	2.58615	0.01238	-0.13818	0.01238	2.59851	0.01238	0.35531	0.01238	-2.53745
		0.0124	3.71259	0.0124	0.11535	0.0124	2.96917	0.0124	-0.04953	0.0124	-2.98944
		0.01241	-1.01379	0.01241	-0.16289	0.01241	2.56176	0.01241	-0.35084	0.01241	-2.56573
		0.01243	-0.42123	0.01243	-0.07169	0.01243	2.60222	0.01243	0.34885	0.01243	-0.05923
		0.01245	-0.0182	0.01245	0.98267	0.01245	3.18302	0.01245	-0.09509	0.01245	-0.24073
		0.01247	-0.11425	0.01247	1.50162	0.01247	3.1787	0.01247	-0.34928	0.01247	-0.01316
		0.01248	-0.3964	0.01248	-0.54048	0.01248	2.37601	0.01248	-0.0521	0.01248	-0.53696
		0.0125	0.16368	0.0125	-0.08926	0.0125	3.50611	0.0125	0.12606	0.0125	0.50226
		0.01252	0.15628	0.01252	0.21092	0.01252	2.81116	0.01252	-0.59952	0.01252	-0.59006
		0.01253	-0.68309	0.01253	0.55321	0.01253	3.01224	0.01253	0.14936	0.01253	-0.28169
		0.01255	-0.25866	0.01255	0.08853	0.01255	2.64251	0.01255	-0.29543	0.01255	0.04071
		0.01257	3.05808	0.01257	0.0549	0.01257	2.45652	0.01257	0.07348	0.01257	0.40665
		0.01259	2.95626	0.01259	-0.41488	0.01259	2.46146	0.01259	-0.00269	0.01259	-0.3267
		0.0126	3.24627	0.0126	0.70108	0.0126	2.34733	0.0126	0.5735	0.0126	0.0332
		0.01262	2.6	0.01262	0.29099	0.01262	3.2646	0.01262	0.02375	0.01262	0.40118
		0.01264	2.95694	0.01264	0.4525	0.01264	2.64874	0.01264	0.22642	0.01264	-0.08825
		0.01266	3.00464	0.01266	-0.08962	0.01266	3.02633	0.01266	0.04487	0.01266	0.05538
		0.01267	2.18972	0.01267	0.38504	0.01267	2.75206	0.01267	-0.09288	0.01267	-0.66175
		0.01269	3.42581	0.01269	0.56724	0.01269	2.77796	0.01269	-0.34051	0.01269	-0.22869
		0.01271	3.82129	0.01271	-0.59786	0.01271	2.27063	0.01271	0.11503	0.01271	-0.19664
		0.01273	2.16786	0.01273	0.59399	0.01273	3.54726	0.01273	-0.34253	0.01273	-0.44947
		0.01274	3.34973	0.01274	0.016	0.01274	3.06535	0.01274	-0.18137	0.01274	0.04254
		0.01276	3.75314	0.01276	0.40662	0.01276	2.84784	0.01276	-2.17291	0.01276	0.01312
		0.01278	2.50903	0.01278	0.4984	0.01278	2.25712	0.01278	-2.91269	0.01278	-0.09022
		0.0128	2.81112	0.0128	0.24894	0.0128	2.36908	0.0128	-2.45996	0.0128	0.04982
		0.01281	2.92577	0.01281	0.24836	0.01281	3.09144	0.01281	-1.8518	0.01281	0.24339
		0.01283	2.65471	0.01283	0.02942	0.01283	3.3257	0.01283	-2.79496	0.01283	-0.10078
		0.01285	2.93729	0.01285	0.04365	0.01285	3.22916	0.01285	-0.32007	0.01285	-0.31311
		0.01286	3.95389	0.01286	-0.0644	0.01286	3.01287	0.01286	-0.15936	0.01286	-0.2158
		0.01288	2.66692	0.01288	0.51523	0.01288	3.38016	0.01288	-0.04516	0.01288	-2.45105
		0.0129	1.77202	0.0129	-0.27689	0.0129	3.17423	0.0129	-0.13616	0.0129	-2.57204
		0.01292	3.51473	0.01292	0.49686	0.01292	2.82878	0.01292	0.20594	0.01292	-2.5538
		0.01293	2.91479	0.01293	-0.15258	0.01293	3.06772	0.01293	0.30773	0.01293	-2.28131
		0.01295	2.8556	0.01295	0.02366	0.01295	3.20132	0.01295	0.47606	0.01295	-2.03786
		0.01297	3.4546	0.01297	0.48272	0.01297	2.83508	0.01297	0.15726	0.01297	-2.68002
		0.01299	3.60189	0.01299	0.26777	0.01299	2.63279	0.01299	-0.00221	0.01299	-2.30923
		0.013	3.29137	0.013	-0.01714	0.013	2.68545	0.013	-0.31401	0.013	-2.72287
		0.01302	2.46825	0.01302	0.24887	0.01302	2.75045	0.01302	-0.00892	0.01302	-2.13235
		0.01304	2.28798	0.01304	-0.74113	0.01304	3.41364	0.01304	0.01216	0.01304	-2.5459
		0.01306	3.00371	0.01306	0.32352	0.01306	3.19434	0.01306	0.23857	0.01306	-0.18739
		0.01307	2.96239	0.01307	-0.21652	0.01307	2.5776	0.01307	-0.08736	0.01307	-0.04952
		0.01309	3.11872	0.01309	-0.14237	0.01309	2.98826	0.01309	-0.27977	0.01309	-0.46677
		0.01311	3.7889	0.01311	-0.18331	0.01311	3.14422	0.01311	-0.50408	0.01311	-0.60862
		0.01313	3.11323	0.01312	0.09262	0.01313	2.82669	0.01313	-0.35552	0.01313	-0.14968
		0.01314	3.51799	0.01314	-0.16315	0.01314	3.55269	0.01314	0.20056	0.01314	0.25721
		0.01316	3.45484	0.01316	0.44555	0.01316	3.28066	0.01316	-0.09562	0.01316	0.17273
		0.01318	3.81906	0.01318	-0.11501	0.01318	3.45752	0.01318	0.43401	0.01318	-0.44402
		0.01319	3.47724	0.01319	-0.00513	0.01319	2.86251	0.01319	0.12515	0.01319	-0.17017
		0.01321	2.24745	0.01321	0.12488	0.01321	2.51433	0.01321	0.07946	0.01321	0.88167
		0.01323	3.77052	0.01323	0.71618	0.01323	0.40746	0.01323	0.03078	0.01323	-0.24336
		0.01325	3.0621	0.01325	0.55556	0.01325	0.66911	0.01325	0.12949	0.01325	-0.67446
		0.01326	2.71858	0.01326	-0.59128	0.01326	0.16468	0.01326	-0.32911	0.01326	-0.41006
		0.01328	3.35421	0.01328	0.15365	0.01328	-0.36584	0.01328	-0.02499	0.01328	-0.33739
		0.0133	2.2557	0.0133	-0.09984	0.0133	0.14968	0.0133	-0.04049	0.0133	-0.59985
		0.01332	3.41869	0.01332	-0.13041	0.01332	0.36331	0.01332	-0.26444	0.01332	0.72436
		0.01333	3.36485	0.01333	0.38688	0.01333	0.20778	0.01333	0.06974	0.01333	-0.31395
		0.01335	3.16694	0.01335	1.04206	0.01335	0.39437	0.01335	0.00103	0.01335	-0.33137
		0.01337	2.55474	0.01337	1.45754	0.01337	0.20093	0.01337	-0.23413	0.01337	0.7111
		0.01339	3.18633	0.01339	1.04334	0.01339	-0.18276	0.01339	0.75747	0.01339	0.59071
		0.0134	1.68878	0.0134	1.62367	0.0134	3.42587	0.0134	-0.46253	0.0134	-0.06581
		0.01342	1.49198	0.01342	3.46127	0.01342	3.0684	0.01342	-0.30109	0.01342	0.57348
		0.01344	1.80664	0.01344	3.14371	0.01344	0.33137	0.01344	0.04601	0.01344	-0.40514
		0.01345	1.04125	0.01345	2.40082	0.01345	-0.12306	0.01345	0.5842	0.01345	0.02598
		0.01347	1.3019	0.01347	3.19721	0.01347	0.5633	0.01347	0.31651	0.01347	0.18065
		0.01349	0.27129	0.01349	1.32889	0.01349	0.53632	0.01349	0.35338	0.01349	-0.08437
		0.01351	-0.19419	0.01351	0.90021	0.01351	-0.46117	0.01351	-0.22044	0.01351	-0.07551
		0.01352	0.75157	0.01352	1.1227	0.01352	-0.47384	0.01352	0.03166	0.01352	-0.25451
		0.01354	-0.24017	0.01354	1.33581	0.01354	-0.08272	0.01354	0.000575	0.01354	-0.55003
		0.01356	0.55429	0.01356	1.44513	0.01356	0.14908	0.01356	-2.47622	0.01356	0.38116
		0.01358	0.14956	0.01358	0.6949	0.01358	0.11625	0.01358	-2.62724	0.01358	0.19463
		0.01359	0.56209	0.01359	1.09255	0.01359	0.06125	0.01359	-0.3414	0.01359	-0.26242
		0.01361	0.47878	0.01361	1.02961	0.01361	-0.16744	0.01361	0.16608	0.01361	0.43598
		0.01363	-0.1077	0.01363	1.21723	0.01363	-0.14239	0.01363	0.20467	0.01363	0.13441
		0.01365	0.50624	0.01365	1.19684	0.01365	-0.29078	0.01365	-0.23559	0.01365	0.16687
		0.01366	0.36121	0.01366	1.67419	0.01366	0.36923	0.01366	-0.4793	0.01366	0.27486
		0.01368	0.31638	0.01368	0.61012	0.01368	0.22703	0.01368	-0.26167	0.01368	-0.10344
		0.0137	0.08576	0.0137	0.13533	0.0137	0.20676	0.0137	0.36818	0.0137	-2.8896
		0.01372	0.61798	0.01372	-0.61689	0.01372	-0.12057	0.01372	-0.10911	0.01372	-2.03784
		0.01373	-0.25114	0.01373	0.1357	0.01373	-0.00764	0.01373	-0.00186	0.01373	-2.31369
		0.01375	0.12441	0.01375	0.38491	0.01375	0.15631	0.01375	-0.23471	0.01375	-2.07161
		0.01377	0.49017	0.01377	-0.21654	0.01377	0.42984	0.01377	-0.48004	0.01377	-3.54094
		0.01378	-0.32659	0.01378	-0.20793	0.01378	2.80652	0.01378	-0.14823	0.01378	-2.4414
		0.0138	0.30053	0.0138	-0.13863	0.0138	2.48583	0.0138	0.1696	0.0138	-2.72275
		0.01382	-0.07322	0.01382	-0.38013	0.01382	3.34372	0.01382	-0.05193	0.01382	-2.50859
		0.01384	0.25249	0.01384	0.45524	0.01384	2.92774	0.01384	-0.21989	0.01384	-2.4688
		0.01385	0.62593	0.01385	0.21752	0.01385	3.07165	0.01385	-0.19426	0.01385	-1.76757
		0.01387	0.08535	0.01387	0.2727	0.01387	2.90944	0.01387	-0.28681	0.01387	-2.54785
		0.01389	1.6869	0.01389	-0.0875	0.01389	2.82546	0.01389	-2.77199	0.01389	-2.54067
		0.01391	0.817	0.01391	0.27939	0.01391	0.16727	0.01391	-2.51101	0.01391	-2.23246
		0.01392	1.02517	0.01392	-0.08566	0.01392	0.35464	0.01392	-2.57126	0.01392	-2.31658
		0.01394	1.64545	0.01394	0.03428	0.01394	0.10895	0.01394	-2.70783	0.01394	-2.51957
		0.01396	1.232	0.01396	0.61347	0.01396	-0.44674	0.01396	-2.50672	0.01396	-2.19003
		0.01398	1.20111	0.01398	-0.03889	0.01398	-0.01001	0.01398	-2.406	0.01398	-2.52585
		0.01399	1.34458	0.01399	0.04034	0.01399	-0.50386	0.01399	-2.42469	0.01399	-2.04203
		0.01401	0.35098	0.01401	-0.17775	0.01401	2.97706	0.01401	-2.28533	0.01401	-2.51303
		0.01403	0.92071	0.01403	-0.16336	0.01403	2.41874	0.01403	-1.85804	0.01403	-2.4046
		0.01405	1.44965	0.01405	0.90352	0.01405	2.95894	0.01405	-3.00101	0.01405	-2.20494
		0.01406	1.15262	0.01406	0.77072	0.01406	2.91742	0.01406	-2.36451	0.01406	-2.90819
		0.01408	0.41829	0.01408	1.50035	0.01408	2.73723	0.01408	-2.27544	0.01408	-2.22726
		0.0141	0.06512	0.0141	1.15332	0.0141	3.39402	0.0141	-2.43414	0.0141	-2.52771
		0.01411	-0.37421	0.01411	0.78852	0.01411	2.77129	0.01411	0.44944	0.01411	-2.46024
		0.01413	-0.25111	0.01413	1.07773	0.01413	2.94138	0.01413	0.13744	0.01413	-2.96121
		0.01415	0.10032	0.01415	1.03816	0.01415	3.06036	0.01415	-0.04183	0.01415	-2.80587
		0.01417	0.36555	0.01417	1.18998	0.01417	3.0754	0.01417	-0.16859	0.01417	-3.03907
		0.01418	0.85798	0.01418	1.21162	0.01418	2.34953	0.01418	0.35451	0.01418	-2.49808
		0.0142	0.2386	0.0142	-0.4276	0.0142	2.85369	0.0142	-0.27256	0.0142	-2.56462
		0.01422	-0.05174	0.01422	0.13581	0.01422	3.20336	0.01422	0.50997	0.01422	-2.67048
		0.01424	0.26379	0.01424	-0.08501	0.01424	3.26756	0.01424	-0.28459	0.01424	-2.81301
		0.01425	-0.52655	0.01425	0.38556	0.01425	2.22736	0.01425	0.58851	0.01425	-2.46045
		0.01427	0.45781	0.01427	-0.22878	0.01427	3.17034	0.01427	0.05788	0.01427	-2.78109
		0.01429	0.20511	0.01429	-0.2192	0.01429	3.22945	0.01429	-0.50499	0.01429	-2.2905
		0.01431	3.80214	0.01431	-0.0073	0.01431	2.74636	0.01431	0.15993	0.01431	-2.49814
		0.01432	3.02979	0.01432	0.00827	0.01432	3.1862	0.01432	-1.28516	0.01432	-3.18776
		0.01434	3.29242	0.01434	-0.15814	0.01434	2.92817	0.01434	-1.01028	0.01434	-1.75967
		0.01436	2.71964	0.01436	0.33227	0.01436	2.21271	0.01436	-1.38905	0.01436	-1.94365
		0.01437	3.11319	0.01438	-0.38624	0.01437	2.61894	0.01438	-1.60112	0.01438	-2.76673
		0.01439	2.53242	0.01439	-0.72372	0.01439	0.15228	0.01439	-1.09252	0.01439	-2.82431
		0.01441	2.25172	0.01441	-0.78013	0.01441	-0.41229	0.01441	-1.6848	0.01441	-2.8833
		0.01443	3.35272	0.01443	-0.50546	0.01443	-0.36144	0.01443	-0.90866	0.01443	-2.78197
		0.01444	3.07302	0.01444	0.02174	0.01444	-0.01498	0.01444	-1.66995	0.01444	-2.62191
		0.01446	3.06771	0.01446	-0.19318	0.01446	-0.0527	0.01446	-2.48847	0.01446	-2.60622
		0.01448	3.45068	0.01448	0.09597	0.01448	-0.37313	0.01448	-2.22441	0.01448	-2.81669
		0.0145	2.69303	0.0145	-0.50274	0.0145	0.30622	0.0145	-2.63103	0.0145	-2.80378
		0.01451	3.12277	0.01451	0.30091	0.01451	3.2723	0.01451	-2.2643	0.01451	-2.31278
		0.01453	3.44859	0.01453	0.10623	0.01453	2.87261	0.01453	-1.62318	0.01453	-2.36405
		0.01455	2.91651	0.01455	0.31219	0.01455	2.78528	0.01455	-2.52589	0.01455	-2.67276
		0.01457	2.89177	0.01457	0.04682	0.01457	2.9053	0.01457	-2.26266	0.01457	-2.47408
		0.01458	3.08236	0.01458	0.44545	0.01458	3.23077	0.01458	-2.23695	0.01458	-2.83024
		0.0146	3.2969	0.0146	-0.07464	0.0146	3.03334	0.0146	-2.54111	0.0146	-2.92435
		0.01462	2.54967	0.01462	-0.52477	0.01462	2.57848	0.01462	-2.65192	0.01462	-2.69968
		0.01464	3.62448	0.01464	-0.32774	0.01464	3.17373	0.01464	-2.46828	0.01464	-2.94649
		0.01465	3.41716	0.01465	-0.54818	0.01465	2.81752	0.01465	-2.13245	0.01465	-2.31326
		0.01467	2.82042	0.01467	0.10102	0.01467	2.19074	0.01467	-2.32212	0.01467	-2.76471
		0.01469	2.6417	0.01469	-0.07594	0.01469	2.41526	0.01469	-2.30383	0.01469	-2.88133
		0.0147	3.93426	0.0147	-0.36258	0.0147	2.90167	0.0147	-2.56698	0.0147	-2.643
		0.01472	2.44198	0.01472	-0.01714	0.01472	2.6654	0.01472	-2.51952	0.01472	-3.15616
		0.01474	3.19044	0.01474	-0.07651	0.01474	2.99198	0.01474	-2.76976	0.01474	-2.60613
		0.01476	2.86244	0.01476	-0.05648	0.01476	2.1559	0.01476	-2.46058	0.01476	0.23334
		0.01477	3.62037	0.01477	0.25494	0.01477	2.7897	0.01477	-1.70312	0.01477	0.56015
		0.01479	2.9826	0.01479	0.10218	0.01479	2.59832	0.01479	-2.4571	0.01479	-0.05434
		0.01481	3.79812	0.01481	-0.14675	0.01481	2.85708	0.01481	-1.88797	0.01481	-0.20583
		0.01483	3.17481	0.01483	0.24332	0.01483	3.0463	0.01483	-2.79196	0.01483	-0.17142
		0.01484	3.05732	0.01484	-0.03452	0.01484	3.26222	0.01484	-2.84623	0.01484	0.06234
		0.01486	3.30503	0.01486	-0.20558	0.01486	3.17471	0.01486	-0.05602	0.01486	0.37885
		0.01488	2.75058	0.01488	-0.14678	0.01488	3.16512	0.01488	0.15415	0.01488	-0.4561
		0.0149	2.88885	0.0149	-0.06107	0.0149	2.74754	0.0149	-0.09188	0.0149	0.08868
		0.01491	3.10786	0.01491	-0.1561	0.01491	3.61242	0.01491	0.11815	0.01491	-0.25735
		0.01493	2.85758	0.01493	-0.10209	0.01493	3.07558	0.01493	0.09314	0.01493	0.14618
		0.01495	2.53263	0.01495	0.2033	0.01495	3.17279	0.01495	-0.03713	0.01495	-0.24316
		0.01497	3.56083	0.01497	-0.49532	0.01497	3.07328	0.01497	-0.14079	0.01497	-0.09932
		0.01498	3.14703	0.01498	-0.41937	0.01498	2.80205	0.01498	-0.48081	0.01498	-0.17784
		0.015	2.55783	0.015	-0.3333	0.015	2.53781	0.015	0.256	0.015	0.53435
		0.01502	3.73387	0.01502	-0.43251	0.01502	3.72188	0.01502	0.11676	0.01502	-0.02889
		0.01503	3.1214	0.01503	-0.06544	0.01503	2.07945	0.01503	-0.0709	0.01503	0.1071
		0.01505	2.80756	0.01505	-0.33961	0.01505	3.23245	0.01505	0.46555	0.01505	-0.33604
		0.01507	3.75867	0.01507	-0.14202	0.01507	2.49572	0.01507	-0.08327	0.01507	-1.70635
		0.01509	3.29941	0.01509	-0.17624	0.01509	3.44277	0.01509	0.01368	0.01509	-1.55991
		0.0151	3.25079	0.0151	-0.23176	0.0151	2.50112	0.0151	0.50651	0.0151	-2.70804
		0.01512	3.01123	0.01512	0.10465	0.01512	3.12761	0.01512	-0.0168	0.01512	-3.0368
		0.01514	4.07655	0.01514	-0.26788	0.01514	2.70071	0.01514	0.26551	0.01514	-2.81809
		0.01516	3.29514	0.01516	0.19095	0.01516	2.6432	0.01516	0.20078	0.01516	-2.38394
		0.01517	2.56558	0.01517	-1.07283	0.01517	2.74869	0.01517	-0.02941	0.01517	-2.60429
		0.01519	3.44744	0.01519	-0.00728	0.01519	3.52645	0.01519	0.27018	0.01519	-2.73348
		0.01521	2.92726	0.01521	0.3507	0.01521	2.32216	0.01521	-2.42957	0.01521	-2.60556
		0.01523	3.34699	0.01523	0.2915	0.01523	-0.07579	0.01523	-2.38134	0.01523	-2.60378
		0.01524	3.08575	0.01524	0.35065	0.01524	-0.49531	0.01524	-2.74745	0.01524	-2.92319
		0.01526	2.56297	0.01526	0.28786	0.01526	0.05345	0.01526	-2.34203	0.01526	-2.65577
		0.01528	3.38557	0.01528	-0.03828	0.01528	0.17239	0.01528	-1.92956	0.01528	-3.0581
		0.0153	2.44109	0.0153	-0.32976	0.0153	0.09031	0.0153	-2.2225	0.0153	-2.83064
		0.01531	3.41841	0.01531	-0.39289	0.01531	-0.37634	0.01531	-1.9875	0.01531	-3.09142
		0.01533	2.51939	0.01533	-0.61983	0.01533	0.29757	0.01533	-1.89979	0.01533	-2.40816
		0.01535	3.7162	0.01535	0.01574	0.01535	-0.0398	0.01535	-1.97212	0.01535	-2.89144
		0.01536	2.17359	0.01536	-0.48959	0.01536	0.19831	0.01536	-2.89278	0.01536	-2.46955
		0.01538	3.20282	0.01538	-0.21812	0.01538	0.06864	0.01538	-2.62616	0.01538	-3.01324
		0.0154	3.42403	0.0154	0.09511	0.0154	-0.39556	0.0154	-2.71873	0.0154	-3.02032
		0.01542	1.9854	0.01542	0.01312	0.01542	0.04027	0.01542	-2.56427	0.01542	-2.7667
		0.01543	3.05317	0.01543	-0.22245	0.01543	0.31449	0.01543	-2.24205	0.01543	-2.98278
		0.01545	2.93179	0.01545	-0.10215	0.01545	0.19317	0.01545	-2.26449	0.01545	-2.22531
		0.01547	3.14938	0.01547	0.43575	0.01547	0.03485	0.01547	-2.58067	0.01547	-2.6414
		0.01549	3.22402	0.01549	0.08673	0.01549	0.00451	0.01549	-2.44764	0.01549	-2.47341
		0.0155	3.20249	0.0155	0.23709	0.0155	0.3622	0.0155	-2.55411	0.0155	-3.03326
		0.01552	3.50698	0.01552	0.18019	0.01552	-0.27172	0.01552	-2.40388	0.01552	-3.14432
		0.01554	2.39234	0.01554	-0.10184	0.01554	-0.03422	0.01554	-2.68051	0.01554	-2.33359
		0.01556	2.82003	0.01556	-0.46324	0.01556	0.40558	0.01556	-1.85871	0.01556	-2.37705
		0.01557	2.26475	0.01557	-0.50848	0.01557	0.01717	0.01557	-2.55335	0.01557	-2.30362
		0.01559	3.32923	0.01559	-0.1071	0.01559	0.32823	0.01559	-2.51292	0.01559	-3.05201
		0.01561	3.27356	0.01561	-0.06479	0.01561	-0.13498	0.01561	-2.40673	0.01561	-2.9419
		0.01563	2.47889	0.01563	-0.49651	0.01562	-0.02344	0.01562	-2.63591	0.01562	-3.06139
		0.01564	3.69441	0.01564	-0.35187	0.01564	0.29553	0.01564	-2.30904	0.01564	-3.00422
		0.01566	3.16527	0.01566	0.02543	0.01566	2.6265	0.01566	0.71807	0.01566	-3.15967
		0.01568	3.21153	0.01568	-0.12054	0.01568	3.19504	0.01568	0.28897	0.01568	-2.36758
		0.01569	2.40736	0.01569	0.17107	0.01569	2.73477	0.01569	-0.3479	0.01569	-2.25997
		0.01571	2.56957	0.01571	-0.46526	0.01571	3.03692	0.01571	-0.37899	0.01571	-2.09484
		0.01573	3.79151	0.01573	0.64141	0.01573	3.58243	0.01573	-0.0065	0.01573	-2.13991
		0.01575	3.66153	0.01575	0.21024	0.01575	2.97904	0.01575	-0.05405	0.01575	-2.95311
		0.01576	3.31499	0.01576	0.28508	0.01576	2.68343	0.01576	0.17977	0.01576	-2.55895
		0.01578	3.19797	0.01578	0.92477	0.01578	3.40899	0.01578	-0.34147	0.01578	-2.61073
		0.0158	2.14724	0.0158	0.29622	0.0158	2.99808	0.0158	0.57559	0.0158	-3.17868
		0.01582	3.21133	0.01582	0.22057	0.01582	2.68826	0.01582	0.00865	0.01582	-2.67428
		0.01583	2.73134	0.01583	0.52272	0.01583	3.28881	0.01583	-0.4106	0.01583	-2.33516
		0.01585	3.16631	0.01585	0.00505	0.01585	3.13219	0.01585	0.29116	0.01585	-2.83432
		0.01587	2.59488	0.01587	0.14955	0.01587	2.66951	0.01587	-0.52301	0.01587	-2.59027
		0.01589	3.45036	0.01589	0.2371	0.01589	2.63081	0.01589	0.0832	0.01589	-2.2464
		0.0159	3.3022	0.0159	0.41773	0.0159	2.12035	0.0159	-0.31511	0.0159	-2.98625
		0.01592	2.43158	0.01592	0.03314	0.01592	2.80605	0.01592	0.15748	0.01592	-2.48176
		0.01594	2.73499	0.01594	0.36202	0.01594	3.00462	0.01594	0.01259	0.01594	-2.56904
		0.01595	2.63705	0.01595	0.45488	0.01595	3.20543	0.01595	0.494	0.01595	-2.80627
		0.01597	4.14969	0.01597	0.00752	0.01597	2.6265	0.01597	-0.08843	0.01597	-2.723
		0.01599	2.43638	0.01599	0.32903	0.01599	3.0881	0.01599	-0.20899	0.01599	-2.38669
		0.01601	3.14934	0.01601	-0.1145	0.01601	2.5821	0.01601	-2.62056	0.01601	-3.22706
		0.01602	-0.14213	0.01602	-0.155	0.01602	2.51003	0.01602	-2.69725	0.01602	-2.70786
		0.01604	-0.68926	0.01604	-0.03099	0.01604	3.3534	0.01604	-2.69677	0.01604	-2.69915
		0.01606	0.28499	0.01606	0.24677	0.01606	2.75543	0.01606	-2.54592	0.01606	-2.35949
		0.01608	-0.11069	0.01608	-0.0362	0.01608	3.4694	0.01608	-2.45105	0.01608	-2.74124
		0.01609	-0.20855	0.01609	0.66253	0.01609	-0.0735	0.01609	-2.54013	0.01609	-2.34031
		0.01611	-0.80369	0.01611	0.31416	0.01611	-0.21808	0.01611	-2.18	0.01611	-2.35842
		0.01613	-0.35243	0.01613	0.0573	0.01613	0.30012	0.01613	-2.83431	0.01613	-2.96355
		0.01615	0.19867	0.01615	0.10114	0.01615	0.21573	0.01615	-2.32736	0.01615	-2.95193
		0.01616	-0.38194	0.01616	-0.07226	0.01616	0.6135	0.01616	-3.00891	0.01616	-2.6468
		0.01618	0.8776	0.01618	0.52622	0.01618	0.40433	0.01618	-2.29073	0.01618	-2.11762
		0.0162	-0.43973	0.0162	0.09326	0.0162	3.33671	0.0162	-2.47234	0.0162	-2.36989
		0.01622	0.46127	0.01622	1.29925	0.01622	2.95916	0.01622	-2.26268	0.01622	-2.75021
		0.01623	-0.07608	0.01623	0.98867	0.01623	2.90335	0.01623	-2.62224	0.01623	-2.31276
		0.01625	0.09782	0.01625	0.74744	0.01625	2.97409	0.01625	-3.20005	0.01625	-2.54893
		0.01627	0.55646	0.01627	1.39839	0.01627	2.61495	0.01627	-2.0656	0.01627	-2.19297
		0.01628	-0.38968	0.01628	1.5356	0.01628	2.01008	0.01628	-2.9132	0.01628	-2.75628
		0.0163	-0.34141	0.0163	0.86738	0.0163	2.84778	0.0163	-2.86283	0.0163	-2.75709
		0.01632	-0.08292	0.01632	1.71577	0.01632	0.1507	0.01632	-2.33873	0.01632	-2.31395
		0.01634	-0.36702	0.01634	1.2087	0.01634	-0.41625	0.01634	-3.09051	0.01634	-2.55875
		0.01635	0.37394	0.01635	1.79876	0.01635	-0.57344	0.01635	-2.27867	0.01635	-2.32869
		0.01637	0.42071	0.01637	1.00998	0.01637	0.50976	0.01637	-2.81779	0.01637	-1.96754
		0.01639	0.08828	0.01639	1.13806	0.01639	0.24856	0.01639	-1.74352	0.01639	-2.07089
		0.01641	-0.27611	0.01641	1.23876	0.01641	-0.15394	0.01641	-0.43309	0.01641	-2.96747
		0.01642	0.07496	0.01642	0.43942	0.01642	-0.63392	0.01642	-0.16403	0.01642	-2.50635
		0.01644	-0.38962	0.01644	1.29317	0.01644	-0.09563	0.01644	0.00494	0.01644	-2.74826
		0.01646	0.45572	0.01646	1.62602	0.01646	-0.1299	0.01646	-0.15471	0.01646	-2.69704
		0.01648	1.46579	0.01648	1.14832	0.01648	0.47919	0.01648	-0.32128	0.01648	-2.6109
		0.01649	0.69358	0.01649	1.12855	0.01649	0.11124	0.01649	0.14669	0.01649	-1.24151
		0.01651	1.0857	0.01651	1.30676	0.01651	0.09401	0.01651	-0.52266	0.01651	-1.50237
		0.01653	1.4092	0.01653	-0.13026	0.01653	0.31046	0.01653	-2.07356	0.01653	-1.75064
		0.01655	1.61394	0.01655	0.40534	0.01655	-0.35444	0.01655	-2.9792	0.01655	-1.70837
		0.01656	1.01925	0.01656	0.30377	0.01656	0.38973	0.01656	-2.7865	0.01656	-1.85918
		0.01658	1.16244	0.01658	0.10481	0.01658	0.09304	0.01658	-2.03465	0.01658	-1.36099
		0.0166	0.74223	0.0166	0.51703	0.0166	0.21655	0.0166	-2.17694	0.0166	-1.08636
		0.01661	0.97662	0.01661	-0.11885	0.01661	0.10924	0.01661	-2.9376	0.01661	-1.23535
		0.01663	1.10782	0.01663	0.04245	0.01663	0.26849	0.01663	-3.10358	0.01663	-1.52103
		0.01665	1.1409	0.01665	-0.29944	0.01665	-0.25965	0.01665	-2.78289	0.01665	-1.47247
		0.01667	1.06219	0.01667	0.06757	0.01667	0.15235	0.01667	-2.55279	0.01667	-1.14251
		0.01668	1.20841	0.01668	0.00303	0.01668	-0.09064	0.01668	-2.50371	0.01668	-2.20921
		0.0167	0.77209	0.0167	0.10585	0.0167	0.18061	0.0167	-2.23379	0.0167	-1.62839
		0.01672	1.10556	0.01672	-0.53438	0.01672	0.12941	0.01672	-2.18107	0.01672	-1.28636
		0.01674	2.00789	0.01674	0.4329	0.01674	-0.01897	0.01674	-2.84501	0.01674	-1.60575
		0.01675	0.70847	0.01675	-0.26144	0.01675	-0.09732	0.01675	-2.0821	0.01675	-1.23586
		0.01677	1.41738	0.01677	-0.19148	0.01677	0.47242	0.01677	-2.38052	0.01677	-1.45779
		0.01679	1.52535	0.01679	-0.55531	0.01679	0.10287	0.01679	-2.93526	0.01679	-1.30474
		0.01681	1.56592	0.01681	0.66988	0.01681	0.2056	0.01681	-2.15237	0.01681	-1.63259
		0.01682	0.97732	0.01682	0.16458	0.01682	-0.18242	0.01682	-2.09118	0.01682	-1.88268
		0.01684	0.76943	0.01684	0.11039	0.01684	1.01664	0.01684	-2.4667	0.01684	-1.61173
		0.01686	1.05285	0.01686	-0.35698	0.01686	1.15442	0.01686	-2.46346	0.01686	-1.12812
		0.01688	1.52096	0.01687	0.15142	0.01688	1.3477	0.01687	-2.46652	0.01688	-1.54507
		0.01689	1.2867	0.01689	-0.23892	0.01689	1.6501	0.01689	-2.59823	0.01689	-1.80055
		0.01691	-0.34372	0.01691	0.05281	0.01691	0.84354	0.01691	-2.31609	0.01691	-2.10033
		0.01693	0.57836	0.01693	0.1034	0.01693	0.95292	0.01693	-2.21435	0.01693	-1.41782
		0.01694	-0.25927	0.01694	-0.266	0.01694	1.44772	0.01694	-1.48301	0.01694	-1.74114
		0.01696	0.77971	0.01696	0.10662	0.01696	0.94598	0.01696	-1.12148	0.01696	-1.89052
		0.01698	-0.03189	0.01698	-0.02062	0.01698	1.07911	0.01698	-1.14281	0.01698	-1.43008
		0.017	0.6174	0.017	-0.2738	0.017	1.19802	0.017	-1.37669	0.017	-1.13159
		0.01701	-0.0405	0.01701	-0.25818	0.01701	0.95502	0.01701	-0.46905	0.01701	-1.33303
		0.01703	-0.49645	0.01703	0.64804	0.01703	0.86331	0.01703	-1.09139	0.01703	-1.50137
		0.01705	0.32529	0.01705	-0.29533	0.01705	1.60522	0.01705	-1.23308	0.01705	-1.40772
		0.01707	0.24781	0.01707	0.08335	0.01707	0.68267	0.01707	-1.93623	0.01707	-1.72547
		0.01708	-0.47498	0.01708	-0.16826	0.01708	1.02857	0.01708	-1.27304	0.01708	-1.81953
		0.0171	0.6144	0.0171	0.34336	0.0171	1.25711	0.0171	-0.98058	0.0171	-1.66964
		0.01712	0.93358	0.01712	0.1789	0.01712	1.37769	0.01712	-3.09282	0.01712	-1.108
		0.01714	1.86718	0.01714	-0.19848	0.01714	1.12454	0.01714	0.08753	0.01714	-2.22175
		0.01715	1.25928	0.01715	-0.10311	0.01715	0.96182	0.01715	-0.2142	0.01715	-1.37165
		0.01717	1.4648	0.01717	-0.67326	0.01717	0.68126	0.01717	-0.04159	0.01717	-1.10086
		0.01719	1.24673	0.01719	-0.49466	0.01719	0.84317	0.01719	0.20691	0.01719	-1.17934
		0.0172	1.27189	0.0172	-0.30046	0.0172	0.51756	0.0172	0.29181	0.0172	-1.45241
		0.01722	0.96229	0.01722	0.08479	0.01722	0.57945	0.01722	0.18188	0.01722	-1.96088
		0.01724	1.50641	0.01724	-0.35803	0.01724	1.57994	0.01724	0.32917	0.01724	-1.33942
		0.01726	1.20896	0.01726	-0.14332	0.01726	1.3961	0.01726	-0.04067	0.01726	-0.76001
		0.01727	1.25943	0.01727	-0.3122	0.01727	1.12062	0.01727	0.28943	0.01727	-1.66246
		0.01729	0.14593	0.01729	-0.19722	0.01729	0.8292	0.01729	0.49509	0.01729	-1.69651
		0.01731	1.43483	0.01731	0.39202	0.01731	1.0434	0.01731	0.11095	0.01731	-1.16765
		0.01733	1.16171	0.01733	0.14527	0.01733	0.42535	0.01733	0.05814	0.01733	-2.05616
		0.01734	2.16135	0.01734	0.08672	0.01734	0.00772	0.01734	0.36682	0.01734	-1.99608
		0.01736	2.2759	0.01736	0.03038	0.01736	0.26014	0.01736	0.04046	0.01736	-1.74612
		0.01738	-0.07393	0.01738	0.01253	0.01738	-0.25136	0.01738	-2.39925	0.01738	-1.18597
		0.0174	0.42516	0.0174	1.20945	0.0174	-0.30907	0.0174	-2.87144	0.0174	-1.83529
		0.01741	-0.65411	0.01741	1.28221	0.01741	0.00795	0.01741	-2.29087	0.01741	-2.31607
		0.01743	0.42742	0.01743	-0.80099	0.01743	-0.00234	0.01743	-2.59391	0.01743	-1.87779
		0.01745	-0.30383	0.01745	0.23909	0.01745	0.14623	0.01745	-2.72645	0.01745	-1.85394
		0.01747	0.28483	0.01747	-0.40239	0.01747	-0.27657	0.01747	-2.05529	0.01747	-1.66221
		0.01748	0.41922	0.01748	-0.2178	0.01748	0.25512	0.01748	-2.81157	0.01748	-1.61824
		0.0175	0.09299	0.0175	-0.81467	0.0175	0.06227	0.0175	-3.03724	0.0175	-1.64247
		0.01752	0.17509	0.01752	-0.25523	0.01752	-0.22894	0.01752	-2.6101	0.01752	-1.45524
		0.01753	-0.19075	0.01753	0.15551	0.01753	0.14027	0.01753	-2.64765	0.01753	-1.75447
		0.01755	0.2055	0.01755	0.02009	0.01755	-0.17174	0.01755	-2.38801	0.01755	-1.84244
		0.01757	-0.27231	0.01757	0.22591	0.01757	0.3427	0.01757	-2.05242	0.01757	-1.59578
		0.01759	-0.09852	0.01759	0.09694	0.01759	2.74566	0.01759	-2.41902	0.01759	-1.41043
		0.0176	-0.06657	0.0176	-0.10467	0.0176	2.59727	0.0176	-2.42393	0.0176	-1.1721
		0.01762	-0.07938	0.01762	0.27302	0.01762	2.6995	0.01762	-2.48559	0.01762	-1.73773
		0.01764	0.33151	0.01764	0.35404	0.01764	3.1295	0.01764	-2.20579	0.01764	-1.61242
		0.01766	-0.56069	0.01766	0.1018	0.01766	-0.13533	0.01766	-1.75912	0.01766	-1.15503
		0.01767	-0.37364	0.01767	-0.03744	0.01767	0.11158	0.01767	-2.28263	0.01767	-1.73417
		0.01769	0.1709	0.01769	0.87629	0.01769	0.3717	0.01769	-1.07694	0.01769	-1.44956
		0.01771	-0.39056	0.01771	0.15102	0.01771	-0.31267	0.01771	-1.27755	0.01771	-1.42918
		0.01773	-0.18866	0.01773	-0.57076	0.01773	-0.27348	0.01773	0.14304	0.01773	-1.01652
		0.01774	-0.48049	0.01774	-0.18748	0.01774	0.2146	0.01774	-0.03689	0.01774	-1.31401
		0.01776	-0.31126	0.01776	-0.11462	0.01776	-0.1424	0.01776	0.40193	0.01776	-1.13718
		0.01778	-0.05141	0.01778	-0.26194	0.01778	-0.55512	0.01778	0.32092	0.01778	-1.79927
		0.0178	0.29333	0.0178	0.09901	0.0178	0.4795	0.0178	-0.35398	0.0178	-2.22224
		0.01781	-0.27808	0.01781	0.34853	0.01781	0.66321	0.01781	0.04683	0.01781	-1.28675
		0.01783	-0.14282	0.01783	-0.07461	0.01783	-0.19835	0.01783	-0.20718	0.01783	-1.94832
		0.01785	-0.11637	0.01785	0.56852	0.01785	-0.46042	0.01785	0.65817	0.01785	-1.46396
		0.01786	0.01922	0.01786	0.14083	0.01786	0.37744	0.01786	0.18366	0.01786	-1.27671
		0.01788	-0.00799	0.01788	0.74487	0.01788	-0.2865	0.01788	-0.09426	0.01788	-1.72206
		0.0179	-0.81654	0.0179	-0.30808	0.0179	-0.10157	0.0179	0.15327	0.0179	-1.40622
		0.01792	0.50242	0.01792	0.48145	0.01792	-0.61553	0.01792	0.24372	0.01792	-1.88017
		0.01793	0.43183	0.01793	-0.19974	0.01793	-0.15222	0.01793	0.36397	0.01793	-1.33389
		0.01795	-0.41992	0.01795	0.3568	0.01795	-0.55876	0.01795	0.108	0.01795	-1.9768
		0.01797	-0.38881	0.01797	-0.02341	0.01797	0.3131	0.01797	0.18045	0.01797	-1.33987
		0.01799	0.29052	0.01799	0.1965	0.01799	-0.02906	0.01799	0.08333	0.01799	-1.93479
		0.018	-0.68801	0.018	-0.69156	0.018	0.15588	0.018	-0.44622	0.018	-1.31548
		0.01802	-0.13055	0.01802	-0.69221	0.01802	-0.13939	0.01802	-0.11857	0.01802	-1.14418
		0.01804	0.1252	0.01804	-0.1469	0.01804	-0.14722	0.01804	0.05817	0.01804	-1.6166
		0.01806	-0.43509	0.01806	0.09623	0.01806	0.18838	0.01806	0.44458	0.01806	-1.30081
		0.01807	0.45943	0.01807	-0.26672	0.01807	-0.03113	0.01807	0.21502	0.01807	-1.47954
		0.01809	-0.52477	0.01809	2.94032	0.01809	-0.01516	0.01809	0.05287	0.01809	-1.60134
		0.01811	0.02847	0.01811	2.92605	0.01811	-0.10933	0.01811	0.11374	0.01811	-1.76798
		0.01812	-0.26911	0.01812	3.1217	0.01812	0.40116	0.01813	-0.1048	0.01812	-1.4505
		0.01814	0.47252	0.01814	3.24048	0.01814	0.06785	0.01814	0.1908	0.01814	-1.46489
		0.01816	-0.0468	0.01816	3.00036	0.01816	0.51296	0.01816	-0.16383	0.01816	-1.25476
		0.01818	0.14394	0.01818	2.6371	0.01818	0.18034	0.01818	0.00711	0.01818	-1.21354
		0.01819	0.23666	0.01819	3.04382	0.01819	-0.02138	0.01819	0.62274	0.01819	-1.68686
		0.01821	-0.61716	0.01821	2.60641	0.01821	0.30533	0.01821	-0.49396	0.01821	-1.89757
		0.01823	-0.24493	0.01823	3.14182	0.01823	0.06122	0.01823	0.04081	0.01823	-1.8288
		0.01825	-0.08442	0.01825	2.64262	0.01825	0.64005	0.01825	-2.71062	0.01825	-1.505
		0.01826	0.15498	0.01826	2.60151	0.01826	-0.0673	0.01826	-2.36677	0.01826	-1.77161
		0.01828	-0.1325	0.01828	2.9664	0.01828	0.09712	0.01828	-2.73126	0.01828	-1.44766
		0.0183	-0.02477	0.0183	3.49513	0.0183	-0.01961	0.0183	-2.03557	0.0183	-1.37688
		0.01832	0.01343	0.01832	2.8851	0.01832	-0.07722	0.01832	-1.92834	0.01832	-1.60696
		0.01833	-0.06765	0.01833	2.80065	0.01833	-0.13561	0.01833	-2.07752	0.01833	-1.63863
		0.01835	0.2013	0.01835	3.00358	0.01835	0.24182	0.01835	-2.357	0.01835	-2.01722
		0.01837	0.25927	0.01837	3.32083	0.01837	0.37718	0.01837	-2.35662	0.01837	-1.91389
		0.01839	-0.0208	0.01839	3.16783	0.01839	0.23387	0.01839	-2.55286	0.01839	-1.58499
		0.0184	0.24459	0.0184	2.60038	0.0184	-0.1347	0.0184	-2.37457	0.0184	-1.38492
		0.01842	-0.15554	0.01842	3.23669	0.01842	0.26291	0.01842	-0.1531	0.01842	-1.54004
		0.01844	-0.00501	0.01844	2.70927	0.01844	0.19714	0.01844	0.45838	0.01844	-1.90792
		0.01845	0.35741	0.01845	3.0664	0.01845	-0.36081	0.01845	-2.39292	0.01845	-1.34103
		0.01847	-0.58676	0.01847	2.95651	0.01847	0.52549	0.01847	-2.67223	0.01847	-1.91798
		0.01849	-0.46873	0.01849	2.88126	0.01849	0.53526	0.01849	-2.42251	0.01849	-1.7641
		0.01851	-0.51205	0.01851	3.47833	0.01851	0.25815	0.01851	-2.2119	0.01851	-2.22809
		0.01852	0.25149	0.01852	3.08839	0.01852	-0.00952	0.01852	-2.57382	0.01852	-1.76312
		0.01854	-0.5321	0.01854	2.92377	0.01854	0.49414	0.01854	-2.35705	0.01854	-2.26443
		0.01856	0.29976	0.01856	3.23753	0.01856	0.24245	0.01856	-2.45496	0.01856	-1.26819
		0.01858	-0.60678	0.01858	3.14598	0.01858	0.32663	0.01858	-2.62864	0.01858	-1.87543
		0.01859	0.36745	0.01859	2.85052	0.01859	0.05256	0.01859	-2.38775	0.01859	-2.14108
		0.01861	-0.10161	0.01861	3.02319	0.01861	0.09242	0.01861	-2.41368	0.01861	-1.82713
		0.01863	0.51836	0.01863	2.95826	0.01863	0.25911	0.01863	-2.55317	0.01863	-1.79694
		0.01865	0.04697	0.01865	2.33973	0.01865	0.42152	0.01865	-2.44041	0.01865	-1.67209
		0.01866	-0.2714	0.01866	3.43212	0.01866	-0.40779	0.01866	-2.57816	0.01866	-1.83116
		0.01868	-0.03746	0.01868	3.15732	0.01868	-0.37091	0.01868	-2.11203	0.01868	-1.32871
		0.0187	-0.6276	0.0187	3.05992	0.0187	0.11709	0.0187	-2.26112	0.0187	-1.34403
		0.01872	-0.02243	0.01872	3.39182	0.01872	0.21607	0.01872	-2.52944	0.01872	-1.42745
		0.01873	0.38901	0.01873	2.95081	0.01873	2.86322	0.01873	-2.44537	0.01873	-2.56891
		0.01875	0.00948	0.01875	3.17673	0.01875	3.02295	0.01875	-2.22961	0.01875	-1.20186
		0.01877	0.43204	0.01877	2.32089	0.01877	2.67995	0.01877	-2.21651	0.01877	-1.30329
		0.01878	0.14008	0.01878	2.77852	0.01878	2.86425	0.01878	-2.76544	0.01878	-1.74443
		0.0188	-0.53557	0.0188	3.51796	0.0188	2.53935	0.0188	-2.73718	0.0188	-1.47676
		0.01882	-0.51	0.01882	3.38419	0.01882	2.88377	0.01882	-2.4145	0.01882	-1.58919
		0.01884	-0.11971	0.01884	2.91481	0.01884	3.0466	0.01884	0.26812	0.01884	-1.29739
		0.01885	1.02794	0.01885	2.4712	0.01885	2.75026	0.01885	0.16733	0.01885	-1.64736
		0.01887	-0.158	0.01887	2.62786	0.01887	3.13682	0.01887	-0.33865	0.01887	-1.54395
		0.01889	0.0786	0.01889	3.34638	0.01889	3.097	0.01889	-0.27542	0.01889	-1.22033
		0.01891	0.40586	0.01891	2.98356	0.01891	3.05067	0.01891	-0.3073	0.01891	-1.84428
		0.01892	0.18798	0.01892	3.09934	0.01892	3.3716	0.01892	0.12757	0.01892	-2.06951
		0.01894	-0.43338	0.01894	3.50885	0.01894	3.23924	0.01894	0.47153	0.01894	-1.36378
		0.01896	0.0261	0.01896	2.92963	0.01896	3.15784	0.01896	0.05673	0.01896	-1.70618
		0.01898	3.29756	0.01898	2.90178	0.01898	3.66897	0.01898	0.07584	0.01898	-1.67487
		0.01899	3.52238	0.01899	3.33971	0.01899	3.09818	0.01899	-0.06102	0.01899	-1.72419
		0.01901	3.52364	0.01901	2.75325	0.01901	3.15802	0.01901	0.40451	0.01901	-1.70329
		0.01903	3.25094	0.01903	3.46405	0.01903	2.53699	0.01903	0.20624	0.01903	-1.40983
		0.01905	2.95215	0.01905	2.89564	0.01905	2.87971	0.01905	-0.26331	0.01905	-1.42957
		0.01906	2.67772	0.01906	2.92213	0.01906	3.20734	0.01906	-0.22939	0.01906	-1.7431
		0.01908	2.76879	0.01908	2.92376	0.01908	3.09186	0.01908	-0.4744	0.01908	-1.7729
		0.0191	2.82314	0.0191	2.64313	0.0191	3.65113	0.0191	0.15764	0.0191	-1.90553
		0.01911	3.33576	0.01911	2.98527	0.01911	2.90612	0.01911	-0.27621	0.01911	-1.65979
		0.01913	3.29671	0.01913	2.99995	0.01913	3.50036	0.01913	-0.10124	0.01913	-1.22378
		0.01915	2.90103	0.01915	3.69267	0.01915	2.79415	0.01915	0.09208	0.01915	-1.45438
		0.01917	2.19979	0.01917	3.08766	0.01917	2.88839	0.01917	-0.2084	0.01917	-1.92067
		0.01918	3.00623	0.01918	3.07365	0.01918	3.18124	0.01918	-0.59431	0.01918	-1.89963
		0.0192	3.1857	0.0192	3.59173	0.0192	3.57414	0.0192	-0.08749	0.0192	-1.47594
		0.01922	2.44872	0.01922	3.14341	0.01922	2.6263	0.01922	-0.50001	0.01922	-1.79506
		0.01924	2.61026	0.01924	3.39457	0.01924	2.82692	0.01924	0.3053	0.01924	-1.99739
		0.01925	3.14838	0.01925	3.41492	0.01925	3.43037	0.01925	0.11653	0.01925	-2.03667
		0.01927	2.91317	0.01927	3.34642	0.01927	3.44004	0.01927	0.62437	0.01927	-1.54788
		0.01929	3.06794	0.01929	2.99294	0.01929	3.52986	0.01929	0.31752	0.01929	-1.79437
		0.01931	3.76188	0.01931	2.71149	0.01931	2.72982	0.01931	-0.20138	0.01931	-1.50642
		0.01932	2.85793	0.01932	2.64368	0.01932	2.92779	0.01932	-0.04963	0.01932	-1.84293
		0.01934	3.29228	0.01934	3.31137	0.01934	2.68963	0.01934	-0.05932	0.01934	-1.43027
		0.01936	2.75881	0.01936	2.78201	0.01936	3.30275	0.01936	0.01705	0.01936	-1.4461
		0.01938	2.85672	0.01938	3.21096	0.01937	2.32794	0.01937	-0.05678	0.01937	-1.8901
		0.01939	2.06321	0.01939	3.42835	0.01939	2.81704	0.01939	0.00528	0.01939	-1.42668
		0.01941	2.78129	0.01941	3.35148	0.01941	2.99271	0.01941	0.19343	0.01941	-1.34902
		0.01943	3.02727	0.01943	3.03664	0.01943	2.44337	0.01943	-0.19792	0.01943	-1.92332
		0.01944	3.28209	0.01944	2.6383	0.01944	3.0657	0.01944	-0.34244	0.01944	-1.63287
		0.01946	3.34798	0.01946	3.53416	0.01946	2.59345	0.01946	-0.42982	0.01946	-1.4947
		0.01948	2.09837	0.01948	2.54697	0.01948	2.85335	0.01948	-0.04849	0.01948	-1.18574
		0.0195	3.49355	0.0195	3.39152	0.0195	1.01187	0.0195	-0.14612	0.0195	-1.68986
		0.01951	3.8145	0.01951	3.73694	0.01951	1.28145	0.01951	-0.10885	0.01951	-1.88148
		0.01953	2.49755	0.01953	2.89089	0.01953	1.21137	0.01953	-0.56934	0.01953	-1.44304
		0.01955	4.15098	0.01955	3.19263	0.01955	1.37494	0.01955	-0.40752	0.01955	-1.48256
		0.01957	3.39049	0.01957	2.98122	0.01957	1.29155	0.01957	0.2888	0.01957	-1.0993
		0.01958	3.00078	0.01958	2.91402	0.01958	1.3518	0.01958	0.22416	0.01958	-1.25442
		0.0196	3.75712	0.0196	2.19398	0.0196	1.00922	0.0196	-0.28753	0.0196	-2.06407
		0.01962	3.64082	0.01962	2.6687	0.01962	0.24602	0.01962	0.05256	0.01962	-1.39052
		0.01964	2.97226	0.01964	3.08536	0.01964	-0.20751	0.01964	-0.14721	0.01964	-1.70359
		0.01965	2.73063	0.01965	3.25798	0.01965	0.53048	0.01965	-0.17654	0.01965	-1.43302
		0.01967	2.44942	0.01967	3.29008	0.01967	-0.15887	0.01967	-0.13091	0.01967	-2.05854
		0.01969	3.96007	0.01969	2.95759	0.01969	0.60247	0.01969	-0.15654	0.01969	-1.53661
		0.0197	2.94017	0.0197	3.12256	0.0197	-0.04464	0.0197	0.08355	0.0197	-1.46076
		0.01972	3.39405	0.01972	3.0911	0.01972	0.81604	0.01972	-0.62998	0.01972	-1.68501
		0.01974	2.85626	0.01974	3.01033	0.01974	-0.13753	0.01974	-0.86604	0.01974	-1.58127
		0.01976	2.73381	0.01976	3.05557	0.01976	0.54855	0.01976	0.18137	0.01976	-1.1412
		0.01977	3.3817	0.01977	2.70824	0.01977	-0.23386	0.01977	-0.09102	0.01977	-1.2411
		0.01979	3.76081	0.01979	3.11199	0.01979	0.23926	0.01979	-3.05644	0.01979	-1.71234
		0.01981	2.69174	0.01981	2.82313	0.01981	0.54064	0.01981	-2.37971	0.01981	-1.45097
		0.01983	3.54344	0.01983	2.90214	0.01983	0.08258	0.01983	0.20047	0.01983	-1.97294
		0.01984	3.15268	0.01984	3.62573	0.01984	0.41588	0.01984	-0.10022	0.01984	-1.60897
		0.01986	2.83086	0.01986	2.75256	0.01986	2.629	0.01986	-0.01831	0.01986	-1.65774
		0.01988	3.17987	0.01988	3.34204	0.01988	2.56498	0.01988	0.13681	0.01988	-2.74059
		0.0199	2.49164	0.0199	3.17103	0.0199	3.10872	0.0199	0.01408	0.0199	-2.44323
		0.01991	2.41847	0.01991	2.92262	0.01991	2.30958	0.01991	-0.06248	0.01991	-2.28894
		0.01993	3.0783	0.01993	2.3572	0.01993	3.09215	0.01993	0.20778	0.01993	-2.97578
		0.01995	2.88743	0.01995	3.19671	0.01995	2.79697	0.01995	0.13124	0.01995	-2.21341
		0.01997	2.81753	0.01997	2.4464	0.01997	2.85963	0.01997	0.23186	0.01997	-2.66075
		0.01998	2.93324	0.01998	2.75456	0.01998	3.34084	0.01998	-0.10271	0.01998	-2.25404
		0.02	2.05593	0.02	3.10357	0.02	0.4562	0.02	0.29441	0.02	-2.3721
		0.02002	3.4097	0.02002	3.06284	0.02002	-0.47868	0.02002	-0.07682	0.02002	-2.5306
		0.02003	2.05036	0.02003	3.04259	0.02003	-0.13399	0.02003	-0.62724	0.02003	-2.27519
		0.02005	3.68361	0.02005	0.6348	0.02005	0.22901	0.02005	0.24121	0.02005	-2.35125
		0.02007	2.00247	0.02007	0.43229	0.02007	0.37928	0.02007	0.04751	0.02007	-1.97633
		0.02009	2.42612	0.02009	-0.11254	0.02009	-0.19027	0.02009	-0.14089	0.02009	-2.76079
		0.0201	2.38233	0.0201	-0.53861	0.0201	-0.21774	0.0201	0.83168	0.0201	-2.8159
		0.02012	2.65466	0.02012	0.26999	0.02012	0.51786	0.02012	-0.18656	0.02012	-2.60356
		0.02014	3.4664	0.02014	0.16455	0.02014	0.07769	0.02014	-0.469	0.02014	-2.17627
		0.02016	2.51558	0.02016	-0.09257	0.02016	0.27098	0.02016	-0.20627	0.02016	-2.24626
		0.02017	2.47926	0.02017	-0.23339	0.02017	-0.03997	0.02017	0.3975	0.02017	-2.94006
		0.02019	3.79596	0.02019	0.05291	0.02019	-0.23936	0.02019	-0.31103	0.02019	-3.22836
		0.02021	2.54494	0.02021	-0.10619	0.02021	-0.18657	0.02021	0.04437	0.02021	-2.09794
		0.02023	3.78748	0.02023	2.8592	0.02023	-0.33161	0.02023	-0.00909	0.02023	-2.47603
		0.02024	3.17098	0.02024	3.56891	0.02024	0.25386	0.02024	0.3249	0.02024	-1.9995
		0.02026	2.23077	0.02026	3.11568	0.02026	0.07256	0.02026	0.1558	0.02026	-2.40442
		0.02028	2.09195	0.02028	2.69998	0.02028	0.2531	0.02028	0.63244	0.02028	-2.42643
		0.0203	2.54531	0.0203	-0.29656	0.0203	0.21738	0.0203	0.29901	0.0203	-2.46797
		0.02031	3.38176	0.02031	-0.14809	0.02031	-0.06918	0.02031	-2.26412	0.02031	-2.11466
		0.02033	2.5922	0.02033	-0.11933	0.02033	-0.13441	0.02033	-2.65525	0.02033	-2.86167
		0.02035	3.65749	0.02035	-0.10872	0.02035	-0.30826	0.02035	-2.32434	0.02035	-1.8386
		0.02036	2.42536	0.02036	0.34329	0.02036	-0.042	0.02036	-1.89374	0.02036	-2.89635
		0.02038	3.39103	0.02038	0.13276	0.02038	-0.14211	0.02038	-2.19611	0.02038	-2.60673
		0.0204	3.2292	0.0204	0.14249	0.0204	-0.18644	0.0204	-1.22521	0.0204	-2.93883
		0.02042	2.72347	0.02042	0.6606	0.02042	0.36734	0.02042	-1.15911	0.02042	-2.64525
		0.02043	2.54238	0.02043	-0.19146	0.02043	-0.32536	0.02043	-1.61925	0.02043	-2.03323
		0.02045	3.20063	0.02045	0.29582	0.02045	-0.37615	0.02045	-1.47896	0.02045	-1.46631
		0.02047	2.76058	0.02047	-0.42466	0.02047	-0.1238	0.02047	-1.66765	0.02047	-1.18623
		0.02049	3.01317	0.02049	0.15587	0.02049	-0.16593	0.02049	-0.99081	0.02049	-2.17519
		0.0205	2.88242	0.0205	-0.12525	0.0205	-0.40543	0.0205	-1.94231	0.0205	-1.63368
		0.02052	2.79134	0.02052	-0.1306	0.02052	0.26001	0.02052	-1.67711	0.02052	-1.31977
		0.02054	3.37691	0.02054	-0.24502	0.02054	-0.00272	0.02054	-1.69285	0.02054	-2.58474
		0.02056	3.98957	0.02056	0.16262	0.02056	-0.09397	0.02056	-1.50675	0.02056	-1.65566
		0.02057	3.21545	0.02057	-0.14937	0.02057	0.1027	0.02057	0.6933	0.02057	-1.26533
		0.02059	3.05754	0.02059	-0.08288	0.02059	0.93006	0.02059	0.28857	0.02059	-1.51797
		0.02061	2.90243	0.02061	0.14958	0.02061	0.85294	0.02061	-0.62238	0.02061	-1.16797
		0.02062	2.52521	0.02063	0.64114	0.02063	0.80901	0.02062	-0.20313	0.02063	-1.92787
		0.02064	2.8743	0.02064	0.06503	0.02064	1.17675	0.02064	-0.13826	0.02064	-1.67809
		0.02066	-0.3542	0.02066	0.62119	0.02066	1.17191	0.02066	-0.04276	0.02066	-1.77612
		0.02068	0.32349	0.02068	-0.0762	0.02068	1.23896	0.02068	0.07167	0.02068	-1.16885
		0.02069	-0.65506	0.02069	0.01627	0.02069	0.39174	0.02069	-2.13954	0.02069	-1.22294
		0.02071	0.43124	0.02071	-0.19498	0.02071	0.22281	0.02071	-2.13227	0.02071	-1.66676
		0.02073	0.81725	0.02073	-0.21053	0.02073	0.18744	0.02073	-2.50028	0.02073	-1.36753
		0.02075	0.92397	0.02075	0.46268	0.02075	-0.42415	0.02075	-2.49855	0.02075	-1.66314
		0.02076	2.186	0.02076	0.96558	0.02076	0.03388	0.02076	-2.60433	0.02076	-1.99607
		0.02078	0.7996	0.02078	0.40847	0.02078	0.04744	0.02078	-2.01428	0.02078	-2.34392
		0.0208	1.54312	0.0208	-0.47767	0.0208	-0.24242	0.0208	-2.39702	0.0208	-1.67821
		0.02082	0.74715	0.02082	-0.11081	0.02082	-0.04306	0.02082	-0.20341	0.02082	-2.04166
		0.02083	3.3578	0.02083	0.05183	0.02083	-0.1444	0.02083	-0.13099	0.02083	-2.21448
		0.02085	3.46936	0.02085	0.37633	0.02085	-0.29916	0.02085	0.40922	0.02085	-1.46786
		0.02087	3.33176	0.02087	-0.08558	0.02087	-0.13987	0.02087	0.07018	0.02087	-1.4159
		0.02089	2.75479	0.02089	-0.3921	0.02089	0.07861	0.02089	0.13949	0.02089	-1.1297
		0.0209	3.74569	0.0209	-0.34337	0.0209	-0.04634	0.0209	-0.0068	0.0209	-2.0363
		0.02092	3.43469	0.02092	0.44772	0.02092	0.03478	0.02092	-0.15731	0.02092	-2.00031
		0.02094	3.54348	0.02094	0.23499	0.02094	2.57574	0.02094	0.201	0.02094	-1.48921
		0.02095	2.62248	0.02095	0.07182	0.02095	2.54583	0.02095	0.48878	0.02095	-1.89626
		0.02097	3.0636	0.02097	0.42324	0.02097	3.18282	0.02097	0.24202	0.02097	-1.6847
		0.02099	3.45215	0.02099	0.29324	0.02099	2.93415	0.02099	0.09345	0.02099	-1.66232
		0.02101	3.00957	0.02101	0.16458	0.02101	2.36873	0.02101	0.60112	0.02101	-1.56653
		0.02102	2.89674	0.02102	0.17926	0.02102	2.26154	0.02102	0.15059	0.02102	-2.28131
		0.02104	2.82151	0.02104	0.4717	0.02104	2.66281	0.02104	0.41883	0.02104	-1.64389
		0.02106	3.60266	0.02106	-0.40713	0.02106	2.63154	0.02106	-0.28389	0.02106	-1.36794
		0.02108	3.13646	0.02108	3.00654	0.02108	2.91927	0.02108	-0.11802	0.02108	-1.50351
		0.02109	2.81123	0.02109	2.86518	0.02109	2.55868	0.02109	0.27742	0.02109	-1.39684
		0.02111	3.49523	0.02111	3.37436	0.02111	3.19657	0.02111	0.267	0.02111	-1.4695
		0.02113	2.95481	0.02113	2.91481	0.02113	2.58361	0.02113	0.03039	0.02113	-2.02558
		0.02115	2.7848	0.02115	2.68988	0.02115	2.08765	0.02115	0.02405	0.02115	-1.82035
		0.02116	3.80807	0.02116	3.38058	0.02116	2.52082	0.02116	0.29086	0.02116	-1.54384
		0.02118	3.71525	0.02118	2.82332	0.02118	3.06791	0.02118	0.15656	0.02118	-1.72008
		0.0212	2.64084	0.0212	2.80868	0.0212	2.93601	0.0212	-0.47244	0.0212	-1.93703
		0.02122	2.76126	0.02122	3.34056	0.02122	2.81538	0.02122	0.35421	0.02122	-1.80162
		0.02123	2.98616	0.02123	3.03247	0.02123	2.30781	0.02123	0.79466	0.02123	-1.67709
		0.02125	3.13845	0.02125	3.52245	0.02125	3.37368	0.02125	0.29582	0.02125	-2.07933
		0.02127	3.35734	0.02127	0.13254	0.02127	2.57952	0.02127	-0.18171	0.02127	-1.92184
		0.02128	3.14945	0.02128	-0.64192	0.02128	3.34476	0.02128	0.13826	0.02128	-1.70093
		0.0213	3.42238	0.0213	-0.0922	0.0213	3.66709	0.0213	0.22913	0.0213	-1.51107
		0.02132	2.85511	0.02132	0.46048	0.02132	2.71552	0.02132	-0.61106	0.02132	-2.21875
		0.02134	2.84808	0.02134	-0.38244	0.02134	3.2184	0.02134	-0.04346	0.02134	-1.17665
		0.02135	2.70137	0.02135	0.12547	0.02135	2.85627	0.02135	0.3171	0.02135	-1.74595
		0.02137	2.96333	0.02137	-0.08079	0.02137	2.85332	0.02137	0.18408	0.02137	-1.49449
		0.02139	3.25846	0.02139	-0.17231	0.02139	3.10371	0.02139	-0.00579	0.02139	-2.11157
		0.02141	3.5632	0.02141	0.54492	0.02141	3.09953	0.02141	-2.7104	0.02141	-1.76419
		0.02142	2.95018	0.02142	-0.13209	0.02142	2.76771	0.02142	-2.38469	0.02142	-1.8107
		0.02144	-0.21087	0.02144	-0.25887	0.02144	3.0543	0.02144	-2.85853	0.02144	-1.86898
		0.02146	0.12996	0.02146	0.31539	0.02146	2.87608	0.02146	-2.08208	0.02146	-1.49411
		0.02148	-0.56114	0.02148	-0.1461	0.02148	2.80758	0.02148	-2.80579	0.02148	-1.55406
		0.02149	-0.14001	0.02149	0.01945	0.02149	2.96714	0.02149	-2.46353	0.02149	-1.88423
		0.02151	0.29276	0.02151	-0.32869	0.02151	2.87092	0.02151	-2.69231	0.02151	-1.78107
		0.02153	0.00625	0.02153	0.21005	0.02153	2.71917	0.02153	-2.34181	0.02153	-1.25661
		0.02155	-0.33095	0.02155	-0.46696	0.02155	2.94029	0.02155	-2.16246	0.02155	-2.14564
		0.02156	0.36946	0.02156	0.30709	0.02156	2.72521	0.02156	-2.42433	0.02156	-2.04551
		0.02158	-0.57024	0.02158	-0.34722	0.02158	3.37784	0.02158	-2.52224	0.02158	-1.67259
		0.0216	0.3429	0.0216	0.12304	0.0216	3.12577	0.0216	-2.12131	0.0216	-1.94112
		0.02161	-0.2298	0.02161	0.16801	0.02161	2.70499	0.02161	-2.12387	0.02161	-1.28468
		0.02163	-0.08749	0.02163	0.1002	0.02163	2.28081	0.02163	-2.16493	0.02163	-1.69391
		0.02165	0.20348	0.02165	0.30746	0.02165	2.95154	0.02165	-2.53359	0.02165	-2.16001
		0.02167	-0.06073	0.02167	0.22657	0.02167	3.39876	0.02167	-2.60964	0.02167	-1.83273
		0.02168	0.08391	0.02168	0.13338	0.02168	2.31368	0.02168	-2.50617	0.02168	-1.72124
		0.0217	3.27321	0.0217	0.10836	0.0217	2.88925	0.0217	-2.62979	0.0217	-1.55752
		0.02172	2.96525	0.02172	0.94546	0.02172	2.83489	0.02172	-2.26294	0.02172	-1.94831
		0.02174	3.71623	0.02174	-0.28237	0.02174	3.1949	0.02174	-2.27156	0.02174	-1.91553
		0.02175	2.65569	0.02175	0.00062	0.02175	2.84761	0.02175	-2.85873	0.02175	-1.34781
		0.02177	2.25342	0.02177	0.09364	0.02177	3.30151	0.02177	-2.26506	0.02177	-1.45719
		0.02179	2.49003	0.02179	-0.05419	0.02179	2.74142	0.02179	-3.09449	0.02179	-1.88625
		0.02181	2.97271	0.02181	0.10135	0.02181	1.37282	0.02181	-2.81919	0.02181	-1.64022
		0.02182	3.22627	0.02182	0.9168	0.02182	1.34739	0.02182	-2.81689	0.02182	-1.6307
		0.02184	2.99322	0.02184	-0.1413	0.02184	1.37584	0.02184	-2.04468	0.02184	-1.73885
		0.02186	3.3919	0.02186	-0.23653	0.02186	0.68848	0.02186	-2.78398	0.02186	-1.48263
		0.02188	2.20764	0.02187	0.35265	0.02187	1.12558	0.02187	-2.77927	0.02187	-1.7012
		0.02189	2.49041	0.02189	-0.2688	0.02189	2.87456	0.02189	-3.0405	0.02189	-1.96798
		0.02191	2.99518	0.02191	0.70542	0.02191	2.76703	0.02191	-1.88928	0.02191	-1.53797
		0.02193	3.48699	0.02193	-0.02138	0.02193	2.10506	0.02193	-2.26758	0.02193	-1.21233
		0.02194	3.18093	0.02194	-0.14817	0.02194	2.69939	0.02194	-3.19883	0.02194	-2.26727
		0.02196	3.16715	0.02196	0.41906	0.02196	2.49642	0.02196	-0.0469	0.02196	-1.76616
		0.02198	2.05844	0.02198	-0.05658	0.02198	2.26013	0.02198	-0.02428	0.02198	-1.86025
		0.022	2.65733	0.022	-0.70957	0.022	2.92609	0.022	-0.46921	0.022	-1.65955
		0.02201	3.49222	0.02201	0.00669	0.02201	3.28936	0.02201	0.20284	0.02201	-2.12735
		0.02203	2.77666	0.02203	0.68564	0.02203	3.38661	0.02203	-0.54707	0.02203	-1.82631
		0.02205	3.62684	0.02205	0.0364	0.02205	3.25606	0.02205	-0.30706	0.02205	-1.41432
		0.02207	2.51884	0.02207	0.22854	0.02207	2.58875	0.02207	0.06573	0.02207	-1.35231
		0.02208	2.79989	0.02208	-0.19093	0.02208	2.69966	0.02208	-0.04062	0.02208	-1.66826
		0.0221	2.79811	0.0221	-0.19595	0.0221	2.57868	0.0221	0.25724	0.0221	-1.39336
		0.02212	3.6035	0.02212	3.71076	0.02212	2.65377	0.02212	0.17203	0.02212	-1.94558
		0.02214	3.96159	0.02214	3.00944	0.02214	3.06168	0.02214	-0.31055	0.02214	-1.52807
		0.02215	2.8096	0.02215	3.17004	0.02215	3.18791	0.02215	-0.42207	0.02215	-1.24572
		0.02217	2.86606	0.02217	2.66258	0.02217	3.35062	0.02217	-0.6426	0.02217	-2.09948
		0.02219	3.21715	0.02219	2.69819	0.02219	2.9787	0.02219	0.14771	0.02219	-1.90263
		0.0222	2.87428	0.0222	2.93629	0.0222	2.94796	0.0222	-0.22208	0.0222	-1.60569
		0.02222	3.43825	0.02222	3.07706	0.02222	3.44371	0.02222	-2.16499	0.02222	-1.19118
		0.02224	2.92283	0.02224	3.49735	0.02224	-0.54887	0.02224	-2.65595	0.02224	-2.01561
		0.02226	2.34185	0.02226	3.05344	0.02226	0.0679	0.02226	-2.0287	0.02226	-1.02841
		0.02227	2.5052	0.02227	2.80307	0.02227	-0.32007	0.02227	-2.80158	0.02227	-1.50366
		0.02229	2.92004	0.02229	3.07041	0.02229	0.37154	0.02229	-2.28712	0.02229	-1.28309
		0.02231	2.99889	0.02231	3.08732	0.02231	0.03716	0.02231	-2.65822	0.02231	-2.40029
		0.02233	3.39694	0.02233	2.87613	0.02233	0.32633	0.02233	-2.00177	0.02233	-1.90044
		0.02234	2.48222	0.02234	2.6071	0.02234	-0.26532	0.02234	-2.27778	0.02234	-2.15258
		0.02236	3.17204	0.02236	3.73637	0.02236	-0.26723	0.02236	-0.25985	0.02236	-2.36813
		0.02238	3.10844	0.02238	3.06322	0.02238	-0.0727	0.02238	-0.09422	0.02238	-2.64113
		0.0224	2.31158	0.0224	2.86864	0.0224	0.64675	0.0224	0.1039	0.0224	-2.12674
		0.02241	2.22037	0.02241	2.94158	0.02241	0.27833	0.02241	0.23837	0.02241	-1.9947
		0.02243	3.27846	0.02243	2.75374	0.02243	-0.0188	0.02243	0.13029	0.02243	-2.34897
		0.02245	2.62042	0.02245	2.76511	0.02245	0.38012	0.02245	-0.42845	0.02245	-2.58013
		0.02247	2.54477	0.02247	2.92896	0.02247	0.31531	0.02247	-0.46271	0.02247	-2.83042
		0.02248	2.66497	0.02248	3.04537	0.02248	0.10799	0.02248	-0.24568	0.02248	-2.69476
		0.0225	2.57316	0.0225	3.53756	0.0225	-0.00896	0.0225	-0.22491	0.0225	-2.79084
		0.02252	2.90635	0.02252	2.91756	0.02252	0.0566	0.02252	0.35601	0.02252	-2.25281
		0.02253	2.33791	0.02253	3.50004	0.02253	0.56574	0.02253	-0.02832	0.02253	-2.06009
		0.02255	3.42631	0.02255	3.3302	0.02255	0.16211	0.02255	-0.05717	0.02255	-2.34641
		0.02257	2.88327	0.02257	3.06732	0.02257	-0.13242	0.02257	-0.01411	0.02257	-2.58848
		0.02259	2.56181	0.02259	3.26984	0.02259	-0.04707	0.02259	-0.02403	0.02259	-2.54447
		0.0226	2.33899	0.0226	3.35664	0.0226	-0.21098	0.0226	-2.49945	0.0226	-2.67672
		0.02262	3.33667	0.02262	3.19764	0.02262	-0.08309	0.02262	-2.25628	0.02262	-2.23637
		0.02264	3.52802	0.02264	3.3977	0.02264	0.58246	0.02264	-2.99909	0.02264	-2.46073
		0.02266	3.21688	0.02266	-0.23875	0.02266	0.51482	0.02266	-3.27133	0.02266	-2.71855
		0.02267	2.67403	0.02267	0.21258	0.02267	0.25336	0.02267	-2.36838	0.02267	-3.06581
		0.02269	2.65764	0.02269	-0.20318	0.02269	-0.04105	0.02269	-2.35887	0.02269	-2.34899
		0.02271	2.3461	0.02271	0.00114	0.02271	-0.18246	0.02271	-2.83139	0.02271	-2.83983
		0.02273	3.14203	0.02273	0.35498	0.02273	0.66204	0.02273	-2.23358	0.02273	-2.35838
		0.02274	2.87019	0.02274	0.39329	0.02274	0.19044	0.02274	-2.57129	0.02274	-2.31886
		0.02276	3.58059	0.02276	0.4984	0.02276	0.15304	0.02276	-2.8231	0.02276	-2.40111
		0.02278	2.74834	0.02278	0.17522	0.02278	0.37216	0.02278	-2.5899	0.02278	-2.70642
		0.0228	2.22786	0.0228	0.48337	0.0228	0.32686	0.0228	-2.77964	0.0228	-2.61149
		0.02281	3.29479	0.02281	0.332	0.02281	0.20354	0.02281	-2.49087	0.02281	-2.62937
		0.02283	2.5873	0.02283	0.21104	0.02283	0.36113	0.02283	-2.21797	0.02283	-2.97322
		0.02285	3.33566	0.02285	-0.20412	0.02285	-0.0216	0.02285	-2.2857	0.02285	-2.29207
		0.02286	2.99009	0.02286	-0.12982	0.02286	0.29637	0.02286	-2.58466	0.02286	-3.02926
		0.02288	2.92356	0.02288	0.49713	0.02288	-0.0439	0.02288	-2.10671	0.02288	-2.50218
		0.0229	3.8047	0.0229	0.11773	0.0229	-0.21347	0.0229	-2.87209	0.0229	-2.39386
		0.02292	3.33208	0.02292	1.10276	0.02292	0.07882	0.02292	-2.38059	0.02292	-2.93031
		0.02293	3.05927	0.02293	0.05517	0.02293	0.01324	0.02293	-2.45926	0.02293	-2.66874
		0.02295	3.1564	0.02295	0.23632	0.02295	2.5299	0.02295	-2.75298	0.02295	-3.00738
		0.02297	3.01428	0.02297	-0.02108	0.02297	2.38109	0.02297	0.16259	0.02297	-2.40363
		0.02299	3.13765	0.02299	0.20639	0.02299	2.9286	0.02299	-0.49142	0.02299	-2.60815
		0.023	2.32302	0.023	-0.43946	0.023	3.19292	0.023	0.12108	0.023	-1.91969
		0.02302	3.32569	0.02302	-0.09044	0.02302	3.20203	0.02302	0.64098	0.02302	-1.70741
		0.02304	3.25675	0.02304	0.17221	0.02304	2.25648	0.02304	-0.13362	0.02304	-1.46083
		0.02306	2.57808	0.02306	0.08206	0.02306	3.23549	0.02306	0.13547	0.02306	-1.44958
		0.02307	2.44319	0.02307	0.56888	0.02307	3.2487	0.02307	-0.05279	0.02307	-1.27479
		0.02309	3.14208	0.02309	0.1801	0.02309	2.80671	0.02309	0.47777	0.02309	-1.90316
		0.02311	2.97506	0.02311	-0.17874	0.02311	2.38992	0.02311	-0.21111	0.02311	-1.3305
		0.02312	3.441	0.02312	0.30104	0.02313	3.07883	0.02313	0.53489	0.02312	-1.90487
		0.02314	3.38633	0.02314	-0.519	0.02314	2.6729	0.02314	-0.23394	0.02314	-1.07987
		0.02316	2.70039	0.02316	0.29498	0.02316	1.62508	0.02316	-0.01493	0.02316	-0.22185
		0.02318	-0.62742	0.02318	0.07665	0.02318	2.85438	0.02318	0.37431	0.02318	-0.28253
		0.02319	-0.46788	0.02319	-0.01523	0.02319	2.14113	0.02319	-2.21214	0.02319	0.58468
		0.02321	-0.65	0.02321	-0.03547	0.02321	3.6935	0.02321	-2.22453	0.02321	0.44195
		0.02323	0.56036	0.02323	0.0245	0.02323	2.77863	0.02323	-2.00363	0.02323	-0.00195
		0.02325	0.15675	0.02325	-0.01018	0.02325	3.10516	0.02325	-2.93069	0.02325	-0.1974
		0.02326	0.32809	0.02326	0.05787	0.02326	0.10182	0.02326	-2.34728	0.02326	0.30472
		0.02328	-0.25392	0.02328	0.62981	0.02328	0.05406	0.02328	-2.98338	0.02328	0.52735
		0.0233	0.00481	0.0233	0.06645	0.0233	0.15392	0.0233	-1.97646	0.0233	-0.14625
		0.02332	-0.18396	0.02332	-0.7071	0.02332	0.00278	0.02332	-2.0154	0.02332	0.19069
		0.02333	-0.09655	0.02333	0.03921	0.02333	-0.53164	0.02333	-2.4136	0.02333	0.39332
		0.02335	0.10833	0.02335	-0.80675	0.02335	0.26643	0.02335	-2.26341	0.02335	0.33137
		0.02337	-0.1874	0.02337	0.02436	0.02337	0.01679	0.02337	-2.97844	0.02337	0.16752
		0.02339	0.16291	0.02339	0.06914	0.02339	0.13354	0.02339	-2.04667	0.02339	0.19126
		0.0234	-0.60895	0.0234	0.14063	0.0234	0.12534	0.0234	-2.34922	0.0234	0.21721
		0.02342	-0.71499	0.02342	0.01746	0.02342	-0.24346	0.02342	-2.69151	0.02342	0.20328
		0.02344	0.54869	0.02344	0.36642	0.02344	0.12805	0.02344	-2.85409	0.02344	0.62458
		0.02345	-0.33425	0.02345	-0.54347	0.02345	-0.28292	0.02345	-2.49803	0.02345	0.13245
		0.02347	0.01983	0.02347	3.33793	0.02347	-0.0417	0.02347	-2.09265	0.02347	0.39055
		0.02349	-0.29371	0.02349	3.23448	0.02349	-0.31906	0.02349	-2.87502	0.02349	0.365
		0.02351	0.42583	0.02351	3.16357	0.02351	-0.04279	0.02351	-1.87514	0.02351	0.31214
		0.02352	0.17331	0.02352	2.29167	0.02352	-0.12678	0.02352	-0.02541	0.02352	-0.02995
		0.02354	-0.08249	0.02354	3.23138	0.02354	0.31592	0.02354	-0.26034	0.02354	-0.81894
		0.02356	-0.48167	0.02356	3.60018	0.02356	0.45143	0.02356	-0.59917	0.02356	0.22589
		0.02358	-0.52077	0.02358	3.38059	0.02358	-0.07066	0.02358	0.05567	0.02358	0.4527
		0.02359	0.08957	0.02359	2.97611	0.02359	0.38484	0.02359	-0.32753	0.02359	-0.15905
		0.02361	0.13315	0.02361	3.3687	0.02361	0.19162	0.02361	0.08919	0.02361	0.20858
		0.02363	0.01144	0.02363	2.72971	0.02363	-0.30842	0.02363	0.16831	0.02363	-0.0432
		0.02365	-0.51953	0.02365	3.33866	0.02365	0.22692	0.02365	-0.12934	0.02365	-0.32275
		0.02366	-0.2769	0.02366	2.90533	0.02366	0.74716	0.02366	0.52476	0.02366	0.33698
		0.02368	0.30288	0.02368	3.03097	0.02368	1.08667	0.02368	-0.35162	0.02368	0.48923
		0.0237	-0.58433	0.0237	3.48492	0.0237	0.51039	0.0237	0.52732	0.0237	0.121
		0.02372	0.24723	0.02372	2.77592	0.02372	1.40506	0.02372	-0.18999	0.02372	-2.80737
		0.02373	-0.42936	0.02373	2.93998	0.02373	0.6482	0.02373	-0.14276	0.02373	-2.5253
		0.02375	-0.1301	0.02375	2.80787	0.02375	0.92428	0.02375	-0.03463	0.02375	-3.07395
		0.02377	0.26981	0.02377	3.11296	0.02377	1.03884	0.02377	-0.11142	0.02377	-2.45745
		0.02378	-0.53542	0.02378	3.23166	0.02378	1.20539	0.02378	0.06933	0.02378	-2.14138
		0.0238	-0.53937	0.0238	2.739	0.0238	1.28504	0.0238	-0.06134	0.0238	-2.55519
		0.02382	-0.48608	0.02382	3.3391	0.02382	0.66978	0.02382	0.34336	0.02382	-3.05239
		0.02384	0.42341	0.02384	2.24141	0.02384	0.78482	0.02384	0.05045	0.02384	-2.35357
		0.02385	-0.1857	0.02385	2.69087	0.02385	0.78367	0.02385	-0.00862	0.02385	-2.66243
		0.02387	-0.409	0.02387	3.15096	0.02387	1.00033	0.02387	0.41462	0.02387	-2.81352
		0.02389	3.21125	0.02389	2.7463	0.02389	1.49589	0.02389	-0.11908	0.02389	-2.378
		0.02391	1.9409	0.02391	3.03716	0.02391	1.16342	0.02391	-2.73755	0.02391	-2.5286
		0.02392	2.74611	0.02392	2.86905	0.02392	1.38388	0.02392	-2.22279	0.02392	-2.34364
		0.02394	2.40645	0.02394	3.3395	0.02394	0.83868	0.02394	-2.29812	0.02394	-2.76075
		0.02396	2.38922	0.02396	2.81682	0.02396	1.55559	0.02396	-2.22599	0.02396	-3.02801
		0.02398	2.59346	0.02398	3.69887	0.02398	1.04753	0.02398	-0.02449	0.02398	-2.8461
		0.02399	2.25067	0.02399	2.98064	0.02399	0.98655	0.02399	0.31352	0.02399	-3.03243
		0.02401	3.20436	0.02401	3.03844	0.02401	1.68727	0.02401	0.27457	0.02401	-1.94317
		0.02403	2.77961	0.02403	3.54038	0.02403	-0.17536	0.02403	0.15162	0.02403	-2.53739
		0.02405	3.36186	0.02405	2.92988	0.02405	0.05179	0.02405	0.24182	0.02405	-2.21542
		0.02406	1.76172	0.02406	2.7798	0.02406	-0.19512	0.02406	-0.25287	0.02406	-3.3669
		0.02408	3.38484	0.02408	2.74607	0.02408	0.20535	0.02408	-0.14404	0.02408	-2.47992
		0.0241	2.54709	0.0241	2.76481	0.0241	0.16094	0.0241	0.38153	0.0241	-2.39941
		0.02411	2.5447	0.02411	3.40019	0.02411	2.6132	0.02411	0.12859	0.02411	-2.52028
		0.02413	3.29742	0.02413	3.85236	0.02413	3.4985	0.02413	-0.48784	0.02413	-2.54166
		0.02415	1.93092	0.02415	2.64414	0.02415	2.54481	0.02415	-0.23651	0.02415	-2.86567
		0.02417	2.58608	0.02417	2.82574	0.02417	2.6888	0.02417	-0.06771	0.02417	-2.85347
		0.02418	2.30936	0.02418	2.99419	0.02418	3.23668	0.02418	0.0562	0.02418	-3.1697
		0.0242	2.3643	0.0242	2.5985	0.0242	3.44677	0.0242	0.17712	0.0242	-2.5856
		0.02422	3.42754	0.02422	3.10904	0.02422	2.98579	0.02422	-0.18062	0.02422	-2.99156
		0.02424	3.2638	0.02424	3.10793	0.02424	2.65684	0.02424	0.17444	0.02424	-3.07994
		0.02425	2.95153	0.02425	2.61024	0.02425	1.10707	0.02425	0.13356	0.02425	-2.05785
		0.02427	2.8112	0.02427	3.20103	0.02427	1.34826	0.02427	0.37328	0.02427	-2.33415
		0.02429	2.32569	0.02429	3.62904	0.02429	1.23	0.02429	-0.03531	0.02429	-2.37737
		0.02431	3.63843	0.02431	3.18711	0.02431	0.95898	0.02431	-0.08355	0.02431	-3.05966
		0.02432	2.71569	0.02432	3.01328	0.02432	0.87385	0.02432	-0.10279	0.02432	-2.72937
		0.02434	2.50736	0.02434	3.77182	0.02434	1.84976	0.02434	-0.03536	0.02434	-2.39486
		0.02436	2.52845	0.02436	2.79022	0.02436	0.99686	0.02436	0.1981	0.02436	-2.1514
		0.02438	2.79249	0.02438	2.45925	0.02437	0.82789	0.02437	0.17683	0.02438	-2.82844
		0.02439	3.7519	0.02439	-0.10759	0.02439	0.77228	0.02439	-0.25495	0.02439	-2.7432
		0.02441	2.68661	0.02441	0.7081	0.02441	1.48348	0.02441	-0.4053	0.02441	-2.77803
		0.02443	3.13364	0.02443	-0.0862	0.02443	0.46488	0.02443	-0.07086	0.02443	-2.68062
		0.02444	2.19319	0.02444	-0.14535	0.02444	0.05885	0.02444	0.71744	0.02444	-2.43168
		0.02446	-0.27493	0.02446	0.11597	0.02446	0.10175	0.02446	-0.03705	0.02446	-3.47732
		0.02448	0.31827	0.02448	-0.71354	0.02448	-0.38856	0.02448	-0.54934	0.02448	-3.04061
		0.0245	-0.37872	0.0245	0.1584	0.0245	0.1815	0.0245	0.02979	0.0245	0.04461
		0.02451	-0.35875	0.02451	-0.09556	0.02451	0.11416	0.02451	-2.31285	0.02451	0.18819
		0.02453	-0.20548	0.02453	-0.07968	0.02453	3.25797	0.02453	-2.42447	0.02453	-0.01999
		0.02455	-0.63734	0.02455	0.15886	0.02455	3.70695	0.02455	-2.32255	0.02455	0.15317
		0.02457	0.05369	0.02457	0.13429	0.02457	2.73398	0.02457	-2.3937	0.02457	-0.01539
		0.02458	0.0939	0.02458	0.43611	0.02458	3.5282	0.02458	-3.28473	0.02458	-0.33663
		0.0246	-0.21779	0.0246	0.32141	0.0246	2.40654	0.0246	-2.23485	0.0246	0.27265
		0.02462	-0.05593	0.02462	0.16211	0.02462	2.38273	0.02462	-2.34689	0.02462	-0.37221
		0.02464	0.50156	0.02464	0.14135	0.02464	3.00059	0.02464	-2.72126	0.02464	-0.79993
		0.02465	-0.22778	0.02465	0.18723	0.02465	3.36744	0.02465	-2.92273	0.02465	-0.09632
		0.02467	-0.06296	0.02467	-0.10229	0.02467	2.46902	0.02467	-2.50541	0.02467	-0.22412
		0.02469	-0.52098	0.02469	0.53173	0.02469	2.67029	0.02469	-2.51865	0.02469	-0.13633
		0.0247	-0.27809	0.0247	0.06188	0.0247	2.67169	0.0247	-2.61999	0.0247	-0.59886
		0.02472	0.19343	0.02472	0.01719	0.02472	3.04682	0.02472	-2.29073	0.02472	-0.05063
		0.02474	-0.57617	0.02474	0.6187	0.02474	2.96038	0.02474	-2.3441	0.02474	-3.14571
		0.02476	0.12082	0.02476	-0.18746	0.02476	2.98574	0.02476	-2.34137	0.02476	-2.78736
		0.02477	0.00533	0.02477	-0.14896	0.02477	2.59666	0.02477	-2.06415	0.02477	-2.36763
		0.02479	-0.43007	0.02479	0.16696	0.02479	3.42516	0.02479	-2.96558	0.02479	-3.07435
		0.02481	0.16568	0.02481	0.3671	0.02481	2.5459	0.02481	-2.54866	0.02481	-2.54325
		0.02483	-0.50948	0.02483	0.04524	0.02483	3.57091	0.02483	-1.90489	0.02483	-2.53715
		0.02484	0.32349	0.02484	-0.22748	0.02484	2.21288	0.02484	-2.85358	0.02484	-2.39029
		0.02486	-0.28859	0.02486	0.07705	0.02486	3.03311	0.02486	-2.72566	0.02486	-2.91704
		0.02488	-0.6469	0.02488	0.82096	0.02488	2.96229	0.02488	-2.27007	0.02488	-2.33509
		0.0249	-0.18219	0.0249	3.35995	0.0249	2.35985	0.0249	-2.65601	0.0249	-3.08501
		0.02491	-0.51738	0.02491	3.4212	0.02491	3.7387	0.02491	-2.2995	0.02491	-2.43495
		0.02493	-0.13714	0.02493	2.59994	0.02493	2.96893	0.02493	-2.34715	0.02493	-2.10087
		0.02495	-0.93067	0.02495	3.28417	0.02495	3.23186	0.02495	-2.61655	0.02495	-2.72433
		0.02497	-0.06942	0.02497	3.39191	0.02497	3.67408	0.02497	-2.75874	0.02497	-2.19265
		0.02498	-0.28328	0.02498	3.33318	0.02498	3.0787	0.02498	-2.66901	0.02498	-2.80338
		0.025	-0.59398	0.025	3.34026	0.025	3.3053	0.025	-2.72335	0.025	-2.44549
		0.02502	-0.06314	0.02502	2.99788	0.02502	3.31418	0.02502	-2.72904	0.02502	-2.70622
		0.02503	-0.05955	0.02503	2.69604	0.02503	2.99414	0.02503	-2.56778	0.02503	-2.82979
		0.02505	-0.1282	0.02505	3.46677	0.02505	3.16708	0.02505	-2.07241	0.02505	-2.35597
		0.02507	-0.45572	0.02507	3.15399	0.02507	3.23062	0.02507	-2.38509	0.02507	-2.9528
		0.02509	-0.16509	0.02509	3.34336	0.02509	3.07972	0.02509	-2.85254	0.02509	-2.55001
		0.0251	0.10207	0.0251	3.34583	0.0251	3.4349	0.0251	-2.60925	0.0251	-2.79004
		0.02512	0.13602	0.02512	2.85391	0.02512	2.61419	0.02512	-2.63964	0.02512	-1.73553
		0.02514	3.23642	0.02514	2.71693	0.02514	2.68642	0.02514	-2.31062	0.02514	-1.59682
		0.02516	2.82591	0.02516	2.9592	0.02516	3.41022	0.02516	-2.13813	0.02516	-2.96963
		0.02517	3.01492	0.02517	2.76055	0.02517	3.38736	0.02517	-2.2049	0.02517	-2.57437
		0.02519	3.5065	0.02519	2.85109	0.02519	2.99096	0.02519	-2.14709	0.02519	-2.46594
		0.02521	3.1864	0.02521	3.08361	0.02521	2.50776	0.02521	-2.31025	0.02521	-2.23181
		0.02523	3.02988	0.02523	3.36742	0.02523	2.90492	0.02523	-1.94387	0.02523	-2.01577
		0.02524	2.40767	0.02524	3.05672	0.02524	2.97722	0.02524	-2.6517	0.02524	-1.43349
		0.02526	3.09386	0.02526	2.85309	0.02526	2.92311	0.02526	-0.08767	0.02526	-1.49788
		0.02528	2.33435	0.02528	3.2518	0.02528	3.10696	0.02528	-0.11801	0.02528	-1.51634
		0.0253	3.02528	0.0253	2.81708	0.0253	2.21466	0.0253	0.44196	0.0253	-1.26106
		0.02531	2.15757	0.02531	3.07161	0.02531	2.93391	0.02531	-0.5407	0.02531	-1.47765
		0.02533	2.82124	0.02533	3.21971	0.02533	2.89758	0.02533	-0.40685	0.02533	-1.78317
		0.02535	2.78958	0.02535	3.46588	0.02535	3.31147	0.02535	0.0152	0.02535	-1.79392
		0.02536	3.28707	0.02536	3.10573	0.02536	2.8878	0.02536	-0.33073	0.02536	-1.07988
		0.02538	3.03113	0.02538	2.62765	0.02538	2.92081	0.02538	-0.05334	0.02538	-1.92548
		0.0254	3.33548	0.0254	2.52784	0.0254	2.75674	0.0254	0.30262	0.0254	-1.37321
		0.02542	2.56938	0.02542	2.94717	0.02542	3.61611	0.02542	-0.37674	0.02542	-1.05809
		0.02543	2.23551	0.02543	2.81029	0.02543	2.80829	0.02543	0.4026	0.02543	-1.44636
		0.02545	2.86008	0.02545	3.51564	0.02545	3.00732	0.02545	-0.30456	0.02545	-1.62705
		0.02547	3.05855	0.02547	2.91004	0.02547	3.21522	0.02547	-0.79137	0.02547	-1.47041
		0.02549	2.74028	0.02549	2.80408	0.02549	2.70751	0.02549	0.20735	0.02549	-1.19862
		0.0255	2.78682	0.0255	3.19642	0.0255	3.46186	0.0255	-0.30981	0.0255	-2.04634
		0.02552	3.42966	0.02552	3.31764	0.02552	2.99245	0.02552	0.23939	0.02552	-2.18805
		0.02554	2.427	0.02554	3.0057	0.02554	3.23894	0.02554	0.26507	0.02554	-1.60039
		0.02556	2.61244	0.02556	3.12368	0.02556	2.60815	0.02556	0.1686	0.02556	-1.33332
		0.02557	2.96259	0.02557	3.01268	0.02557	3.11124	0.02557	-0.55659	0.02557	-1.29826
		0.02559	2.81176	0.02559	3.36813	0.02559	2.83086	0.02559	0.21866	0.02559	-1.4117
		0.02561	2.62014	0.02561	2.59236	0.02561	2.26993	0.02561	0.39072	0.02561	-1.59117
		0.02563	1.93703	0.02562	3.23285	0.02562	3.05382	0.02562	0.23614	0.02562	-1.9578
		0.02564	2.3297	0.02564	3.16652	0.02564	3.02692	0.02564	0.46157	0.02564	-1.44568
		0.02566	2.70867	0.02566	3.00042	0.02566	1.00616	0.02566	0.41179	0.02566	-1.29503
		0.02568	3.25338	0.02568	2.44225	0.02568	0.71788	0.02568	-2.60642	0.02568	-1.52561
		0.02569	2.73171	0.02569	3.13008	0.02569	0.90278	0.02569	-2.92513	0.02569	-1.40267
		0.02571	3.99464	0.02571	2.80008	0.02571	0.29163	0.02571	-2.78295	0.02571	-1.70132
		0.02573	2.55767	0.02573	2.70043	0.02573	-0.1394	0.02573	-2.57128	0.02573	-1.16666
		0.02575	2.66175	0.02575	3.39569	0.02575	0.49899	0.02575	-2.01163	0.02575	-1.68254
		0.02576	2.79404	0.02576	3.10856	0.02576	-0.0546	0.02576	-2.82065	0.02576	-1.71603
		0.02578	3.17527	0.02578	2.67682	0.02578	-0.25382	0.02578	-2.81438	0.02578	-1.54226
		0.0258	2.50697	0.0258	3.38393	0.0258	0.04014	0.0258	-2.35186	0.0258	-1.92318
		0.02582	2.6036	0.02582	3.30858	0.02582	-0.11576	0.02582	-3.05201	0.02582	-1.86771
		0.02583	2.5018	0.02583	3.13938	0.02583	0.03942	0.02583	-2.13783	0.02583	-2.30556
		0.02585	3.07661	0.02585	3.12158	0.02585	-0.15836	0.02585	-0.07105	0.02585	-1.94816
		0.02587	2.31382	0.02587	3.02766	0.02587	0.44125	0.02587	-0.14876	0.02587	-1.96145
		0.02589	3.56835	0.02589	2.7034	0.02589	0.05093	0.02589	0.25457	0.02589	-1.88078
		0.0259	2.27453	0.0259	3.245	0.0259	0.63865	0.0259	-0.26123	0.0259	-1.45686
		0.02592	2.78047	0.02592	3.03799	0.02592	-0.26785	0.02592	-0.20905	0.02592	-1.23735
		0.02594	3.25778	0.02594	3.11904	0.02594	0.4495	0.02594	-0.20614	0.02594	-1.19843
		0.02595	2.84818	0.02595	2.62492	0.02595	0.3213	0.02595	-0.17004	0.02595	-1.82513
		0.02597	2.01261	0.02597	2.11237	0.02597	0.23105	0.02597	-0.17369	0.02597	-1.71069
		0.02599	2.51765	0.02599	3.26592	0.02599	0.13727	0.02599	0.19772	0.02599	-0.80656
		0.02601	3.71889	0.02601	2.30445	0.02601	0.45331	0.02601	-0.03635	0.02601	-0.95288
		0.02602	2.50691	0.02602	3.05732	0.02602	-0.08442	0.02602	0.02697	0.02602	-1.07912
		0.02604	3.03127	0.02604	3.52764	0.02604	0.79541	0.02604	0.27276	0.02604	-1.35424
		0.02606	2.34121	0.02606	3.04603	0.02606	0.0348	0.02606	0.12554	0.02606	-1.32848
		0.02608	2.51007	0.02608	2.95063	0.02608	1.18076	0.02608	-0.1635	0.02608	-1.49695
		0.02609	3.23786	0.02609	2.48973	0.02609	1.21119	0.02609	0.33559	0.02609	-1.2611
		0.02611	2.42472	0.02611	2.96562	0.02611	1.1099	0.02611	-0.3312	0.02611	-1.51154
		0.02613	2.3598	0.02613	2.85261	0.02613	1.10569	0.02613	0.03748	0.02613	-1.81886
		0.02615	2.57381	0.02615	3.58204	0.02615	-0.0341	0.02615	-0.26291	0.02615	-1.68228
		0.02616	3.22595	0.02616	3.16903	0.02616	-0.32761	0.02616	0.42848	0.02616	-1.95867
		0.02618	2.9559	0.02618	2.0277	0.02618	0.09597	0.02618	-0.0628	0.02618	-1.95173
		0.0262	1.94955	0.0262	3.03444	0.0262	0.0052	0.0262	-0.00255	0.0262	-1.60124
		0.02622	2.62932	0.02622	3.35579	0.02622	0.5232	0.02622	-0.14326	0.02622	-1.37924
		0.02623	2.73664	0.02623	3.12071	0.02623	-0.32131	0.02623	0.28346	0.02623	-1.5087
		0.02625	2.50688	0.02625	3.0478	0.02625	0.37147	0.02625	0.77905	0.02625	-1.66767
		0.02627	3.23893	0.02627	2.72189	0.02627	0.0921	0.02627	-0.34372	0.02627	-1.51465
		0.02628	3.44775	0.02628	2.67963	0.02628	-0.44308	0.02628	-0.16363	0.02628	-1.89203
		0.0263	2.69803	0.0263	2.73784	0.0263	0.0665	0.0263	0.07217	0.0263	-1.8944
		0.02632	2.39247	0.02632	3.31152	0.02632	0.36322	0.02632	0.20716	0.02632	-0.9467
		0.02634	3.76261	0.02634	2.85879	0.02634	0.03583	0.02634	0.068	0.02634	-1.55525
		0.02635	2.87268	0.02635	2.81607	0.02635	0.11603	0.02635	0.37446	0.02635	-1.57944
		0.02637	2.73687	0.02637	2.50404	0.02637	0.15243	0.02637	-0.08064	0.02637	-1.67167
		0.02639	3.10218	0.02639	2.20148	0.02639	0.42796	0.02639	-0.17258	0.02639	-1.83345
		0.02641	2.39807	0.02641	3.19682	0.02641	0.01122	0.02641	-0.00525	0.02641	-1.21463
		0.02642	2.41574	0.02642	0.6089	0.02642	0.59507	0.02642	-0.19335	0.02642	-0.99383
		0.02644	2.85502	0.02644	-0.09184	0.02644	-0.35453	0.02644	0.23791	0.02644	-1.48449
		0.02646	2.33494	0.02646	-0.26368	0.02646	-0.49057	0.02646	0.21443	0.02646	-1.86539
		0.02648	3.02376	0.02648	0.18832	0.02648	-0.247	0.02648	-2.37379	0.02648	-1.29057
		0.02649	2.64293	0.02649	0.12489	0.02649	-0.07017	0.02649	-2.37266	0.02649	-1.45014
		0.02651	3.97767	0.02651	0.41931	0.02651	0.08723	0.02651	-2.28254	0.02651	-1.37459
		0.02653	2.67867	0.02653	-0.11361	0.02653	-0.17158	0.02653	-2.78799	0.02653	-0.86433
		0.02655	2.3955	0.02655	0.09606	0.02655	0.0993	0.02655	-2.36265	0.02655	-1.8483
		0.02656	2.98057	0.02656	-0.19354	0.02656	-0.03896	0.02656	-2.41798	0.02656	-1.69661
		0.02658	2.70965	0.02658	-0.3976	0.02658	3.15986	0.02658	-2.06167	0.02658	-1.64318
		0.0266	2.73677	0.0266	0.42855	0.0266	2.86061	0.0266	-2.65781	0.0266	-1.43364
		0.02661	2.69427	0.02661	-0.06276	0.02661	3.15037	0.02661	-2.4552	0.02661	-1.46272
		0.02663	2.60563	0.02663	-0.22149	0.02663	2.84656	0.02663	-2.49975	0.02663	-1.92102
		0.02665	2.25664	0.02665	-0.18387	0.02665	2.83312	0.02665	-1.96908	0.02665	-1.79301
		0.02667	3.53318	0.02667	-0.11862	0.02667	3.33022	0.02667	-2.24958	0.02667	-1.30234
		0.02668	2.6117	0.02668	-0.17221	0.02668	2.94277	0.02668	-2.38882	0.02668	-1.40559
		0.0267	3.06105	0.0267	0.36001	0.0267	2.37317	0.0267	-2.08424	0.0267	-1.61695
		0.02672	2.11454	0.02672	-0.18803	0.02672	2.80938	0.02672	-2.52816	0.02672	-1.49672
		0.02674	2.44643	0.02674	-0.46343	0.02674	2.85548	0.02674	-2.53985	0.02674	-1.71575
		0.02675	2.28646	0.02675	3.07374	0.02675	2.74151	0.02675	-2.46929	0.02675	-1.35205
		0.02677	3.22318	0.02677	2.93304	0.02677	2.61315	0.02677	0.13715	0.02677	-1.47526
		0.02679	2.74878	0.02679	3.09342	0.02679	3.15584	0.02679	-0.2161	0.02679	-1.68369
		0.02681	2.76625	0.02681	3.50818	0.02681	2.69689	0.02681	0.09464	0.02681	-1.07792
		0.02682	2.7704	0.02682	2.9527	0.02682	3.32797	0.02682	0.2443	0.02682	-0.92322
		0.02684	2.01285	0.02684	2.95992	0.02684	3.33962	0.02684	0.04599	0.02684	-1.67507
		0.02686	3.22331	0.02686	2.9613	0.02686	3.27733	0.02686	0.15488	0.02686	-1.40339
		0.02688	3.06573	0.02687	3.04588	0.02688	2.65613	0.02688	-0.02992	0.02687	-1.52139
		0.02689	3.15632	0.02689	3.11268	0.02689	2.7918	0.02689	0.23179	0.02689	-1.6959
		0.02691	3.13609	0.02691	3.1386	0.02691	2.48086	0.02691	-0.46544	0.02691	-1.63708
		0.02693	2.98237	0.02693	0.20238	0.02693	2.72209	0.02693	-0.01903	0.02693	-1.5967
		0.02694	2.62367	0.02694	0.0666	0.02694	3.2176	0.02694	0.29405	0.02694	-1.3623
		0.02696	2.83814	0.02696	0.05333	0.02696	3.23343	0.02696	-0.13181	0.02696	-1.86899
		0.02698	2.26794	0.02698	0.2104	0.02698	2.99835	0.02698	0.29211	0.02698	-1.0798
		0.027	2.53009	0.027	0.2587	0.027	2.82126	0.027	0.45317	0.027	-2.01209
		0.02701	2.85615	0.02701	0.26663	0.02701	2.71753	0.02701	0.11807	0.02701	-1.21935
		0.02703	2.70227	0.02703	-0.48834	0.02703	2.76753	0.02703	0.24975	0.02703	-1.41005
		0.02705	2.62506	0.02705	0.64994	0.02705	3.21218	0.02705	0.0035	0.02705	-1.67406
		0.02707	2.91205	0.02707	-0.521	0.02707	2.19794	0.02707	0.18643	0.02707	-1.2729
		0.02708	3.29753	0.02708	0.29603	0.02708	3.29655	0.02708	-0.09196	0.02708	-1.66139
		0.0271	3.63875	0.0271	2.81286	0.0271	3.09845	0.0271	-0.01534	0.0271	-1.87229
		0.02712	2.09167	0.02712	2.50973	0.02712	2.41978	0.02712	-0.25704	0.02712	-2.16951
		0.02714	3.06371	0.02714	2.71536	0.02714	2.912	0.02714	0.27242	0.02714	-1.78224
		0.02715	-0.51659	0.02715	2.14074	0.02715	2.06357	0.02715	-0.10415	0.02715	-1.97337
		0.02717	-0.88371	0.02717	2.16502	0.02717	2.96882	0.02717	-0.1181	0.02717	-2.01461
		0.02719	-0.49754	0.02719	3.25939	0.02719	2.71353	0.02719	-0.12593	0.02719	-1.53661
		0.0272	0.34608	0.0272	1.26566	0.0272	3.68405	0.0272	-0.16341	0.0272	-1.29007
		0.02722	-0.25677	0.02722	0.80834	0.02722	2.76295	0.02722	-0.0504	0.02722	-1.19601
		0.02724	-0.19468	0.02724	1.63625	0.02724	2.7292	0.02724	0.62992	0.02724	-2.20731
		0.02726	-0.69478	0.02726	1.36956	0.02726	2.38351	0.02726	0.3587	0.02726	-1.30027
		0.02727	-0.84827	0.02727	0.89279	0.02727	2.32177	0.02727	0.04079	0.02727	-2.4467
		0.02729	-0.60946	0.02729	1.15018	0.02729	3.37214	0.02729	0.22283	0.02729	-1.02113
		0.02731	0.2171	0.02731	1.39105	0.02731	3.31693	0.02731	0.01568	0.02731	-1.60239
		0.02733	0.16845	0.02733	1.40141	0.02733	2.76106	0.02733	-0.34913	0.02733	-1.69901
		0.02734	-0.45918	0.02734	1.37058	0.02734	2.18793	0.02734	-0.36046	0.02734	-1.63404
		0.02736	-0.39749	0.02736	1.48029	0.02736	3.13371	0.02736	0.29569	0.02736	-1.39869
		0.02738	0.02624	0.02738	1.61675	0.02738	3.10052	0.02738	-0.2999	0.02738	-1.79254
		0.0274	-0.08633	0.0274	0.97684	0.0274	3.0042	0.0274	0.12821	0.0274	-1.98288
		0.02741	-0.60643	0.02741	1.21269	0.02741	2.42657	0.02741	-0.10269	0.02741	-1.19996
		0.02743	0.34965	0.02743	1.06428	0.02743	0.06243	0.02743	-0.10255	0.02743	-1.57111
		0.02745	-0.21592	0.02745	1.19606	0.02745	0.70282	0.02745	-2.46632	0.02745	-1.61466
		0.02747	-0.63782	0.02747	1.28837	0.02747	0.41472	0.02747	-2.14055	0.02747	-1.69318
		0.02748	-0.59362	0.02748	0.95223	0.02748	0.14658	0.02748	-1.8951	0.02748	-1.62442
		0.0275	0.0487	0.0275	1.63491	0.0275	0.36248	0.0275	-2.85767	0.0275	-1.80612
		0.02752	0.28293	0.02752	1.11511	0.02752	-0.16887	0.02752	-1.63738	0.02752	-1.70331
		0.02753	-0.50485	0.02753	1.33771	0.02753	-0.32615	0.02753	-2.54913	0.02753	-1.74529
		0.02755	-0.1245	0.02755	1.02838	0.02755	0.2287	0.02755	-2.72908	0.02755	-1.67725
		0.02757	-0.31633	0.02757	1.37392	0.02757	0.62597	0.02757	-2.54467	0.02757	-1.53173
		0.02759	-0.36961	0.02759	1.21794	0.02759	-0.08245	0.02759	-2.3212	0.02759	-0.81358
		0.0276	0.41399	0.0276	1.50231	0.0276	0.08416	0.0276	-2.41875	0.0276	-1.55505
		0.02762	-0.12561	0.02762	0.47203	0.02762	-0.23452	0.02762	-1.89159	0.02762	-1.92396
		0.02764	1.27409	0.02764	0.60368	0.02764	1.3354	0.02764	-2.4288	0.02764	-1.4394
		0.02766	0.04905	0.02766	0.87347	0.02766	0.86966	0.02766	-2.28119	0.02766	-2.07424
		0.02767	2.47352	0.02767	1.4406	0.02767	1.48584	0.02767	-1.98245	0.02767	-1.75416
		0.02769	3.04866	0.02769	1.35422	0.02769	1.38517	0.02769	-2.52788	0.02769	-1.72445
		0.02771	2.60999	0.02771	0.99604	0.02771	-0.18446	0.02771	-2.16365	0.02771	-1.69755
		0.02773	2.69249	0.02773	1.14635	0.02773	-0.02581	0.02773	-2.57227	0.02773	-1.39974
		0.02774	2.86602	0.02774	1.29147	0.02774	-0.5269	0.02774	-2.26814	0.02774	-1.66554
		0.02776	2.79418	0.02776	1.61034	0.02776	0.2699	0.02776	-2.65618	0.02776	-2.12072
		0.02778	1.93676	0.02778	0.93399	0.02778	-0.5726	0.02778	-2.50633	0.02778	-2.00441
		0.0278	2.45056	0.0278	1.3032	0.0278	-0.04244	0.0278	-2.42055	0.0278	-1.55609
		0.02781	2.66541	0.02781	1.62924	0.02781	-0.30552	0.02781	-2.72625	0.02781	-2.01097
		0.02783	2.65287	0.02783	1.61367	0.02783	-0.09758	0.02783	-2.12649	0.02783	-0.95127
		0.02785	2.14057	0.02785	1.38109	0.02785	-0.33924	0.02785	-2.31988	0.02785	-1.82081
		0.02786	2.88495	0.02786	0.91145	0.02786	0.23866	0.02786	-2.52654	0.02786	-1.64135
		0.02788	2.86565	0.02788	1.26021	0.02788	0.16743	0.02788	-2.0209	0.02788	-1.53487
		0.0279	2.50473	0.0279	1.12976	0.0279	0.37694	0.0279	-2.42499	0.0279	-1.6197
		0.02792	2.74634	0.02792	1.80474	0.02792	0.18731	0.02792	-2.65349	0.02792	-1.66895
		0.02793	2.31239	0.02793	1.19774	0.02793	0.6638	0.02793	-2.25161	0.02793	-1.60857
		0.02795	2.73319	0.02795	0.97596	0.02795	3.10153	0.02795	-2.62763	0.02795	-1.51958
		0.02797	2.12473	0.02797	0.56644	0.02797	3.58368	0.02797	-2.05032	0.02797	-1.19715
		0.02799	3.96169	0.02799	1.83604	0.02799	2.86863	0.02799	-2.66554	0.02799	-1.7447
		0.028	3.3245	0.028	1.25942	0.028	2.99685	0.028	-2.43253	0.028	-1.54059
		0.02802	2.86491	0.02802	1.02882	0.02802	2.73945	0.02802	-1.99861	0.02802	-1.68272
		0.02804	3.29146	0.02804	1.28122	0.02804	3.30588	0.02804	-2.80806	0.02804	-1.19464
		0.02806	3.17597	0.02806	0.90398	0.02806	3.04185	0.02806	-2.29205	0.02806	-1.38017
		0.02807	2.45511	0.02807	1.04849	0.02807	-0.09506	0.02807	-2.24637	0.02807	-1.59246
		0.02809	3.06755	0.02809	1.10052	0.02809	0.15458	0.02809	-2.34773	0.02809	-1.95908
		0.02811	3.46201	0.02811	1.32904	0.02811	0.17072	0.02811	-2.98019	0.02811	-1.53181
		0.02813	0.1725	0.02813	0.76896	0.02812	0.16028	0.02813	-2.77235	0.02813	-1.66186
		0.02814	-0.22934	0.02814	1.81715	0.02814	0.33501	0.02814	-2.02839	0.02814	-2.1122
		0.02816	-0.70073	0.02816	0.92726	0.02816	0.48922	0.02816	-2.46897	0.02816	-1.74834
		0.02818	0.5275	0.02818	1.45637	0.02818	0.57202	0.02818	-2.68291	0.02818	-1.46364
		0.02819	-0.29746	0.02819	1.44418	0.02819	0.45407	0.02819	-2.53626	0.02819	-1.46335
		0.02821	0.35383	0.02821	1.23711	0.02821	3.03948	0.02821	-2.34303	0.02821	-1.06717
		0.02823	0.07976	0.02823	1.3526	0.02823	3.21976	0.02823	-2.83083	0.02823	-2.03669
		0.02825	-1.12089	0.02825	1.50801	0.02825	3.00244	0.02825	-2.36318	0.02825	-0.9235
		0.02826	-0.61223	0.02826	1.32139	0.02826	2.73384	0.02826	-2.58824	0.02826	-1.99538
		0.02828	-0.48391	0.02828	1.89203	0.02828	2.62574	0.02828	-2.84747	0.02828	-1.38787
		0.0283	0.48511	0.0283	1.34287	0.0283	3.36733	0.0283	-2.87352	0.0283	-1.92378
		0.02832	-0.30214	0.02832	0.88539	0.02832	3.69831	0.02832	-2.20053	0.02832	-1.55715
		0.02833	0.24018	0.02833	1.77937	0.02833	3.03778	0.02833	-2.2867	0.02833	-1.58668
		0.02835	-0.44958	0.02835	1.58581	0.02835	3.16901	0.02835	-2.74316	0.02835	-1.54797
		0.02837	-0.52006	0.02837	1.07289	0.02837	3.23726	0.02837	-2.91162	0.02837	-1.97724
		0.02839	-0.53244	0.02839	1.14632	0.02839	3.46644	0.02839	-2.77456	0.02839	-1.62454
		0.0284	0.37	0.0284	1.79058	0.0284	2.9561	0.0284	-2.45907	0.0284	-1.88312
		0.02842	-0.0143	0.02842	0.83172	0.02842	3.3358	0.02842	-2.79838	0.02842	-1.67741
		0.02844	-0.80395	0.02844	1.37736	0.02844	3.60279	0.02844	-2.28067	0.02844	-1.42446
		0.02845	-0.34234	0.02845	0.69686	0.02845	3.29388	0.02845	-2.54471	0.02845	-1.66708
		0.02847	-0.01254	0.02847	1.40184	0.02847	3.01958	0.02847	-2.51825	0.02847	-1.97733
		0.02849	0.24586	0.02849	0.97292	0.02849	3.05169	0.02849	-2.47316	0.02849	-1.3626
		0.02851	-0.41219	0.02851	1.97968	0.02851	3.28139	0.02851	-2.34373	0.02851	-1.97599
		0.02852	0.1826	0.02852	1.72753	0.02852	2.83198	0.02852	-2.22742	0.02852	-1.91244
		0.02854	-0.15907	0.02854	1.22864	0.02854	2.95832	0.02854	-2.54935	0.02854	-1.46686
		0.02856	-0.49848	0.02856	1.47501	0.02856	2.27041	0.02856	-2.28726	0.02856	-1.48742
		0.02858	-0.60708	0.02858	1.59213	0.02858	2.68656	0.02858	-3.08979	0.02858	-1.19392
		0.02859	2.6234	0.02859	1.33246	0.02859	2.1797	0.02859	-1.78394	0.02859	-2.30699
		0.02861	2.21309	0.02861	1.6335	0.02861	3.08421	0.02861	-1.5967	0.02861	-2.3228
		0.02863	2.88371	0.02863	0.94833	0.02863	3.41406	0.02863	-1.44943	0.02863	-2.56484
		0.02865	2.92381	0.02865	1.45124	0.02865	3.015	0.02865	-1.14347	0.02865	-1.40941
		0.02866	3.24103	0.02866	1.63096	0.02866	2.98297	0.02866	-1.29672	0.02866	-2.94778
		0.02868	2.50158	0.02868	1.13708	0.02868	3.1753	0.02868	-1.71729	0.02868	-2.26838
		0.0287	2.70946	0.0287	1.04912	0.0287	2.77867	0.0287	-1.24552	0.0287	-2.74794
		0.02872	2.57176	0.02872	0.93959	0.02872	3.29779	0.02872	-0.32666	0.02872	-2.28658
		0.02873	2.11351	0.02873	1.35647	0.02873	2.67626	0.02873	-0.43014	0.02873	-1.56943
		0.02875	2.42984	0.02875	1.2159	0.02875	2.67411	0.02875	-2.73514	0.02875	-2.64377
		0.02877	2.08952	0.02877	1.22408	0.02877	2.95653	0.02877	-2.74445	0.02877	-1.99152
		0.02878	3.01964	0.02878	0.96148	0.02878	2.53272	0.02878	-2.85814	0.02878	-3.65984
		0.0288	3.57349	0.0288	1.1585	0.0288	2.83732	0.0288	-2.29316	0.0288	-2.87449
		0.02882	2.66028	0.02882	1.09261	0.02882	2.90205	0.02882	0.24247	0.02882	-2.33351
		0.02884	2.57029	0.02884	1.65482	0.02884	3.1901	0.02884	-0.06319	0.02884	-2.34003
		0.02885	2.63922	0.02885	1.36168	0.02885	3.23279	0.02885	0.09278	0.02885	-1.99948
		0.02887	2.57331	0.02887	1.27132	0.02887	2.91943	0.02887	-0.12778	0.02887	-2.63652
		0.02889	2.70742	0.02889	0.85247	0.02889	2.83659	0.02889	0.0384	0.02889	-2.30816
		0.02891	2.84769	0.02891	1.71319	0.02891	3.24488	0.02891	-0.35882	0.02891	-1.86737
		0.02892	2.64592	0.02892	1.55946	0.02892	3.23682	0.02892	0.33436	0.02892	-1.8462
		0.02894	2.63026	0.02894	1.47831	0.02894	2.90259	0.02894	0.56874	0.02894	-2.73485
		0.02896	3.2662	0.02896	1.33282	0.02896	2.86025	0.02896	0.31732	0.02896	-2.55365
		0.02898	2.32174	0.02898	1.40084	0.02898	2.71546	0.02898	0.75389	0.02898	-3.1537
		0.02899	2.22411	0.02899	1.78845	0.02899	2.51908	0.02899	-0.19686	0.02899	-0.11315
		0.02901	2.54028	0.02901	1.49886	0.02901	3.85473	0.02901	-2.14665	0.02901	0.22346
		0.02903	2.84616	0.02903	1.13356	0.02903	3.33054	0.02903	-2.04019	0.02903	0.25731
		0.02905	2.39223	0.02905	1.11682	0.02905	2.52342	0.02905	-2.61765	0.02905	-0.03154
		0.02906	2.74659	0.02906	1.11492	0.02906	2.69288	0.02906	-2.65089	0.02906	-2.08729
		0.02908	2.17115	0.02908	1.14556	0.02908	3.16544	0.02908	-2.64195	0.02908	-2.52486
		0.0291	2.168	0.0291	1.58275	0.0291	2.68189	0.0291	-2.54492	0.0291	-1.80324
		0.02911	3.27627	0.02911	0.7955	0.02911	2.59879	0.02911	-2.35616	0.02911	-2.83821
		0.02913	2.68688	0.02913	1.2578	0.02913	2.66015	0.02913	-2.15814	0.02913	-1.79946
		0.02915	3.23327	0.02915	0.92188	0.02915	3.03714	0.02915	-3.14806	0.02915	-2.75771
		0.02917	2.74896	0.02917	1.47189	0.02917	2.8555	0.02917	-1.83438	0.02917	-2.59978
		0.02918	2.89562	0.02918	1.23707	0.02918	2.47101	0.02918	-2.41338	0.02918	-2.36285
		0.0292	2.81264	0.0292	1.12194	0.0292	2.79804	0.0292	-2.24683	0.0292	-2.61113
		0.02922	2.833	0.02922	1.34696	0.02922	2.6885	0.02922	-1.9158	0.02922	-2.3315
		0.02924	2.57111	0.02924	1.29416	0.02924	2.81525	0.02924	-2.18159	0.02924	-2.4095
		0.02925	2.46682	0.02925	1.03838	0.02925	3.09941	0.02925	-2.76596	0.02925	-2.60396
		0.02927	2.71247	0.02927	1.05571	0.02927	3.11422	0.02927	-2.49494	0.02927	-2.31493
		0.02929	2.71966	0.02929	0.9697	0.02929	2.80944	0.02929	-2.66503	0.02929	-2.84904
		0.02931	2.65121	0.02931	1.52034	0.02931	2.42692	0.02931	-2.51748	0.02931	-2.41217
		0.02932	3.46309	0.02932	1.23444	0.02932	3.41162	0.02932	-2.87804	0.02932	-2.56838
		0.02934	2.2051	0.02934	0.8354	0.02934	2.58796	0.02934	-2.70016	0.02934	-2.38981
		0.02936	2.90425	0.02936	1.08099	0.02936	3.02462	0.02936	-2.57023	0.02936	-2.56264
		0.02937	1.94645	0.02938	1.013	0.02937	2.95454	0.02937	-2.45347	0.02937	-2.72044
		0.02939	2.63051	0.02939	1.18685	0.02939	2.40268	0.02939	-2.69502	0.02939	-2.87068
		0.02941	2.22599	0.02941	0.81622	0.02941	2.93323	0.02941	-1.9849	0.02941	-2.85387
		0.02943	3.02579	0.02943	1.05802	0.02943	3.52818	0.02943	-1.89586	0.02943	-2.4631
		0.02944	2.50801	0.02944	0.86402	0.02944	2.82983	0.02944	-2.53711	0.02944	-2.46982
		0.02946	3.01725	0.02946	1.21572	0.02946	3.09058	0.02946	-2.19677	0.02946	-2.29042
		0.02948	2.96122	0.02948	1.05405	0.02948	2.1823	0.02948	-2.60814	0.02948	-2.78771
		0.0295	2.8886	0.0295	1.47391	0.0295	3.32039	0.0295	-2.56261	0.0295	-2.54616
		0.02951	2.94419	0.02951	0.85325	0.02951	2.42558	0.02951	-2.48928	0.02951	-2.3013
		0.02953	2.68859	0.02953	0.79404	0.02953	2.90866	0.02953	-2.75504	0.02953	-2.07786
		0.02955	3.14739	0.02955	1.15204	0.02955	3.0734	0.02955	-2.1206	0.02955	-2.51091
		0.02957	2.78627	0.02957	0.78522	0.02957	2.71343	0.02957	-2.754	0.02957	-2.53431
		0.02958	3.03814	0.02958	1.27712	0.02958	3.00395	0.02958	-2.16263	0.02958	-2.62165
		0.0296	2.20599	0.0296	1.01102	0.0296	2.41375	0.0296	-2.64003	0.0296	-2.43993
		0.02962	2.59663	0.02962	0.82685	0.02962	2.98664	0.02962	-2.55472	0.02962	-2.59682
		0.02964	2.62868	0.02964	1.35501	0.02964	2.96416	0.02964	-0.30195	0.02964	-2.30979
		0.02965	3.21247	0.02965	0.60354	0.02965	2.61133	0.02965	0.60515	0.02965	-2.6732
		0.02967	2.04063	0.02967	1.45675	0.02967	2.3761	0.02967	0.02697	0.02967	-2.6168
		0.02969	2.78553	0.02969	1.1693	0.02969	2.76412	0.02969	0.33484	0.02969	-2.63529
		0.0297	2.9239	0.0297	1.30884	0.0297	4.0168	0.0297	-0.02944	0.0297	-2.8602
		0.02972	2.24088	0.02972	0.72888	0.02972	0.19423	0.02972	0.19637	0.02972	-2.4442
		0.02974	2.37018	0.02974	0.93657	0.02974	0.11454	0.02974	-0.03804	0.02974	-2.53406
		0.02976	2.49035	0.02976	1.25909	0.02976	-0.06089	0.02976	0.05436	0.02976	-2.66128
		0.02977	1.68439	0.02977	1.656	0.02977	1.456	0.02977	0.34562	0.02977	-2.32989
		0.02979	1.73565	0.02979	0.83896	0.02979	1.63945	0.02979	-0.47617	0.02979	-2.41195
		0.02981	3.14062	0.02981	1.42372	0.02981	0.52501	0.02981	0.23849	0.02981	-2.71263
		0.02983	2.47362	0.02983	0.78022	0.02983	0.00221	0.02983	0.41681	0.02983	-2.36353
		0.02984	3.2093	0.02984	0.81778	0.02984	0.14145	0.02984	0.1956	0.02984	-2.56326
		0.02986	2.54383	0.02986	1.17543	0.02986	0.24282	0.02986	-1.84633	0.02986	-1.81501
		0.02988	2.42517	0.02988	0.6267	0.02988	-0.37952	0.02988	-0.88402	0.02988	-2.40779
		0.0299	2.99413	0.0299	1.10496	0.0299	0.16274	0.0299	-1.86314	0.0299	-0.16506
		0.02991	2.38872	0.02991	0.83323	0.02991	0.13445	0.02991	-0.08742	0.02991	0.22166
		0.02993	2.56853	0.02993	0.75637	0.02993	0.42544	0.02993	-0.35214	0.02993	0.04053
		0.02995	2.50526	0.02995	1.75349	0.02995	0.24512	0.02995	0.09096	0.02995	0.21481
		0.02997	3.14932	0.02997	0.82865	0.02997	0.05785	0.02997	0.54845	0.02997	-0.19786
		0.02998	2.75805	0.02998	0.73804	0.02998	0.30134	0.02998	0.42191	0.02998	-0.19974
		0.03	2.44304	0.03	1.20838	0.03	0.25031	0.03	0.41831	0.03	0.25593
		0.03002	2.47241	0.03002	1.43994	0.03002	0.13315	0.03002	0.46963	0.03002	-0.56102
		0.03003	2.6073	0.03003	1.75584	0.03003	-0.47311	0.03003	-0.21576	0.03003	-0.3187
		0.03005	2.84166	0.03005	1.24187	0.03005	-0.52976	0.03005	0.4108	0.03005	0.04624
		0.03007	2.17615	0.03007	1.40995	0.03007	-0.35937	0.03007	0.1974	0.03007	0.19668
		0.03009	2.6967	0.03009	1.35568	0.03009	-0.05018	0.03009	0.59245	0.03009	0.47778
		0.0301	2.46686	0.0301	1.16551	0.0301	-0.21964	0.0301	0.25767	0.0301	0.3582
		0.03012	3.04159	0.03012	0.44377	0.03012	-0.32484	0.03012	0.69487	0.03012	0.19912
		0.03014	3.07175	0.03014	0.63133	0.03014	0.3409	0.03014	0.35916	0.03014	0.34374
		0.03016	2.27974	0.03016	1.25794	0.03016	-0.25093	0.03016	-0.16722	0.03016	-0.22647
		0.03017	3.36708	0.03017	1.0032	0.03017	0.25451	0.03017	0.35285	0.03017	-0.13323
		0.03019	2.95505	0.03019	1.18664	0.03019	0.02259	0.03019	0.18691	0.03019	-3.18366
		0.03021	2.9149	0.03021	0.84614	0.03021	-0.2437	0.03021	0.27517	0.03021	-2.84468
		0.03023	2.55558	0.03023	0.93104	0.03023	-0.13391	0.03023	0.02136	0.03023	-2.64208
		0.03024	2.42146	0.03024	1.65821	0.03024	0.28133	0.03024	0.02155	0.03024	-2.32246
		0.03026	2.52336	0.03026	1.58058	0.03026	-0.50743	0.03026	-0.26327	0.03026	-2.7517
		0.03028	1.89059	0.03028	1.45158	0.03028	0.44449	0.03028	-0.03982	0.03028	-2.51242
		0.0303	2.07698	0.0303	1.18349	0.0303	0.47207	0.0303	-0.10839	0.0303	-2.38314
		0.03031	3.00185	0.03031	0.90056	0.03031	0.14468	0.03031	-0.15143	0.03031	-2.38608
		0.03033	2.70962	0.03033	1.49985	0.03033	0.45967	0.03033	0.76279	0.03033	-2.25128
		0.03035	1.30046	0.03035	1.31102	0.03035	-0.29714	0.03035	0.55022	0.03035	-2.60711
		0.03036	1.12871	0.03036	1.39088	0.03036	-0.39181	0.03036	0.40879	0.03036	-2.53416
		0.03038	1.19256	0.03038	1.39604	0.03038	0.59171	0.03038	0.12572	0.03038	-2.13063
		0.0304	0.85633	0.0304	1.47605	0.0304	0.03393	0.0304	0.24742	0.0304	-2.66757
		0.03042	0.88079	0.03042	1.47219	0.03042	-0.13172	0.03042	0.40952	0.03042	-2.81745
		0.03043	0.97718	0.03043	1.49948	0.03043	0.07335	0.03043	0.47242	0.03043	-2.78452
		0.03045	0.89096	0.03045	0.99883	0.03045	-0.10331	0.03045	-0.40613	0.03045	-2.84241
		0.03047	1.4692	0.03047	1.00573	0.03047	0.73534	0.03047	-0.11975	0.03047	-2.64738
		0.03049	0.51698	0.03049	0.7429	0.03049	0.19694	0.03049	-0.28889	0.03049	-2.71845
		0.0305	0.61447	0.0305	1.48038	0.0305	0.40299	0.0305	0.14702	0.0305	-2.52289
		0.03052	1.70687	0.03052	1.23625	0.03052	0.04691	0.03052	0.61586	0.03052	-3.01254
		0.03054	0.29559	0.03054	1.1547	0.03054	0.40579	0.03054	0.67564	0.03054	-2.33833
		0.03056	0.88968	0.03056	1.58032	0.03056	0.24926	0.03056	0.09109	0.03056	-2.19371
		0.03057	0.51896	0.03057	1.14522	0.03057	0.31095	0.03057	0.25348	0.03057	-2.87215
		0.03059	1.25789	0.03059	1.45778	0.03059	2.8129	0.03059	0.41181	0.03059	-2.81993
		0.03061	1.028	0.03061	1.70044	0.03061	3.06967	0.03061	0.72846	0.03061	-2.89839
		0.03063	1.39015	0.03062	0.8572	0.03063	2.83598	0.03063	0.27589	0.03063	-3.14994
		0.03064	1.53556	0.03064	1.18206	0.03064	3.14517	0.03064	0.22988	0.03064	-2.83008
		0.03066	0.06234	0.03066	1.3167	0.03066	2.71464	0.03066	0.05348	0.03066	-2.62089
		0.03068	1.2996	0.03068	0.91747	0.03068	2.76955	0.03068	-0.04901	0.03068	-2.70489
		0.03069	0.84709	0.03069	1.37796	0.03069	3.08698	0.03069	0.29481	0.03069	-2.70486
		0.03071	1.61359	0.03071	0.37258	0.03071	2.5914	0.03071	0.43387	0.03071	-2.55919
		0.03073	0.92777	0.03073	1.48499	0.03073	3.47431	0.03073	0.28606	0.03073	-2.60011
		0.03075	0.73833	0.03075	1.41552	0.03075	2.23525	0.03075	0.09084	0.03075	-2.62157
		0.03076	0.81505	0.03076	0.90632	0.03076	2.74087	0.03076	0.05765	0.03076	-2.95296
		0.03078	0.8798	0.03078	0.49464	0.03078	3.30312	0.03078	-0.62481	0.03078	-2.75036
		0.0308	1.39307	0.0308	1.18623	0.0308	2.50083	0.0308	0.07462	0.0308	-2.73407
		0.03082	0.71208	0.03082	1.10441	0.03082	3.21564	0.03082	-0.26331	0.03082	-2.46837
		0.03083	1.30459	0.03083	1.1296	0.03083	2.97887	0.03083	-0.26748	0.03083	-2.40717
		0.03085	0.90017	0.03085	1.27628	0.03085	3.02292	0.03085	0.38866	0.03085	-2.79053
		0.03087	0.97304	0.03087	0.49016	0.03087	2.70369	0.03087	0.0196	0.03087	-2.60527
		0.03089	1.32723	0.03089	1.43867	0.03089	3.00454	0.03089	0.16433	0.03089	-2.23001
		0.0309	0.7523	0.0309	1.40003	0.0309	3.33313	0.0309	-0.77707	0.0309	-2.74503
		0.03092	1.33427	0.03092	1.30267	0.03092	2.44763	0.03092	0.18631	0.03092	-2.90731
		0.03094	0.95208	0.03094	1.00909	0.03094	2.90139	0.03094	0.03778	0.03094	-2.67194
		0.03095	1.0636	0.03095	1.02137	0.03095	3.00388	0.03095	-2.22396	0.03095	-2.69011
		0.03097	1.2699	0.03097	1.35764	0.03097	3.06903	0.03097	-2.43205	0.03097	-2.21966
		0.03099	1.01754	0.03099	1.6836	0.03099	0.18089	0.03099	-2.55711	0.03099	-1.65786
		0.03101	1.13586	0.03101	1.3662	0.03101	0.2696	0.03101	-2.51842	0.03101	-0.30599
		0.03102	1.12944	0.03102	1.15827	0.03102	0.17342	0.03102	-2.84371	0.03102	-0.19576
		0.03104	1.33207	0.03104	1.21956	0.03104	0.1469	0.03104	-2.34188	0.03104	0.28254
		0.03106	1.11078	0.03106	1.48013	0.03106	0.12889	0.03106	-2.5554	0.03106	-0.73398
		0.03108	0.56498	0.03108	1.35499	0.03108	0.29939	0.03108	-2.74406	0.03108	-3.10194
		0.03109	1.05748	0.03109	0.96267	0.03109	0.35893	0.03109	-2.69638	0.03109	-1.96536
		0.03111	1.11122	0.03111	0.76748	0.03111	0.39865	0.03111	-2.69988	0.03111	-2.45072
		0.03113	1.2909	0.03113	1.1887	0.03113	-0.25199	0.03113	-2.36145	0.03113	-2.58123
		0.03115	1.01535	0.03115	1.25743	0.03115	0.17942	0.03115	-2.12878	0.03115	-3.0555
		0.03116	1.27697	0.03116	1.77948	0.03116	0.37571	0.03116	-2.20433	0.03116	-3.08725
		0.03118	0.94344	0.03118	0.87629	0.03118	0.13409	0.03118	-2.64591	0.03118	-2.17502
		0.0312	0.49118	0.0312	1.65756	0.0312	0.47593	0.0312	-1.88492	0.0312	-2.31397
		0.03122	0.73995	0.03122	0.70692	0.03122	-0.10314	0.03122	-2.20246	0.03122	-2.30274
		0.03123	0.92879	0.03123	1.3622	0.03123	0.71078	0.03123	-2.3558	0.03123	-2.61245
		0.03125	0.66276	0.03125	1.07141	0.03125	-0.09967	0.03125	-2.53384	0.03125	-2.48595
		0.03127	0.84344	0.03127	0.80467	0.03127	0.37114	0.03127	-2.66442	0.03127	-2.57019
		0.03128	0.62239	0.03128	1.11079	0.03128	0.14564	0.03128	-2.52566	0.03128	-2.82104
		0.0313	0.69082	0.0313	1.55048	0.0313	-0.05132	0.0313	-2.9671	0.0313	-3.02883
		0.03132	0.652	0.03132	0.56994	0.03132	0.3094	0.03132	-2.34024	0.03132	-2.29817
		0.03134	1.34625	0.03134	1.52419	0.03134	0.85706	0.03134	-2.3786	0.03134	-2.30866
		0.03135	0.2941	0.03135	1.44083	0.03135	0.0832	0.03135	-2.02237	0.03135	-2.56899
		0.03137	0.81807	0.03137	1.27423	0.03137	0.44589	0.03137	-2.80235	0.03137	-2.57215
		0.03139	0.89125	0.03139	1.04966	0.03139	0.19468	0.03139	-2.6704	0.03139	-2.75856
		0.03141	0.91383	0.03141	1.24064	0.03141	0.54179	0.03141	-2.454	0.03141	-2.76604
		0.03142	1.23569	0.03142	1.6135	0.03142	-0.22613	0.03142	-2.09799	0.03142	-2.55721
		0.03144	0.49587	0.03144	1.29183	0.03144	0.05121	0.03144	-2.88048	0.03144	-2.78741
		0.03146	1.22378	0.03146	1.3393	0.03146	0.26904	0.03146	-2.3376	0.03146	-3.01099
		0.03148	0.48259	0.03148	1.123	0.03148	0.42732	0.03148	-2.49536	0.03148	-2.98027
		0.03149	0.80319	0.03149	1.3463	0.03149	0.22377	0.03149	-2.51157	0.03149	-2.2548
		0.03151	1.05803	0.03151	0.68052	0.03151	0.01146	0.03151	-2.67519	0.03151	-2.96689
		0.03153	1.47512	0.03153	1.54113	0.03153	-0.10075	0.03153	-2.16066	0.03153	-3.04267
		0.03155	0.80736	0.03155	0.96871	0.03155	0.302	0.03155	-2.85963	0.03155	-2.85851
		0.03156	1.42481	0.03156	1.04811	0.03156	1.25906	0.03156	-2.30608	0.03156	-2.14041
		0.03158	0.9898	0.03158	1.56856	0.03158	0.42683	0.03158	-2.09815	0.03158	-2.66944
		0.0316	1.4535	0.0316	1.27388	0.0316	0.20248	0.0316	-1.08614	0.0316	-2.3711
		0.03161	0.17058	0.03161	1.08232	0.03161	0.54904	0.03161	-1.13797	0.03161	-2.66658
		0.03163	1.09831	0.03163	1.17964	0.03163	0.3533	0.03163	-1.29265	0.03163	-2.44835
		0.03165	0.97127	0.03165	1.08374	0.03165	0.19967	0.03165	-2.25169	0.03165	-2.54589
		0.03167	1.11975	0.03167	1.21608	0.03167	0.32123	0.03167	-2.62447	0.03167	-2.67778
		0.03168	1.51567	0.03168	1.32194	0.03168	0.05398	0.03168	-2.42178	0.03168	-2.64717
		0.0317	0.76134	0.0317	1.39332	0.0317	0.56455	0.0317	-2.43664	0.0317	-2.39957
		0.03172	1.61602	0.03172	1.44373	0.03172	0.24438	0.03172	-1.99335	0.03172	-2.63257
		0.03174	0.08053	0.03174	1.21154	0.03174	0.22994	0.03174	-2.28111	0.03174	-2.60528
		0.03175	0.46758	0.03175	1.34493	0.03175	-0.03717	0.03175	-1.93993	0.03175	-2.80772
		0.03177	0.63926	0.03177	1.33691	0.03177	0.31654	0.03177	-2.65912	0.03177	-2.55005
		0.03179	1.073	0.03179	0.80911	0.03179	0.0301	0.03179	-2.52868	0.03179	-3.49298
		0.03181	1.30298	0.03181	1.25836	0.03181	-0.1102	0.03181	-2.54096	0.03181	-2.70239
		0.03182	-0.19034	0.03182	1.33252	0.03182	-0.1005	0.03182	-2.62312	0.03182	-2.37528
		0.03184	0.93555	0.03184	1.15559	0.03184	0.06509	0.03184	-2.67692	0.03184	-2.88416
		0.03186	0.9616	0.03186	1.27349	0.03186	-0.41894	0.03186	-2.66223	0.03186	-2.90763
		0.03187	0.7993	0.03188	1.83282	0.03187	0.28892	0.03188	-2.58523	0.03187	-2.55726
		0.03189	1.25755	0.03189	0.98038	0.03189	-0.02015	0.03189	-2.52169	0.03189	-2.58393
		0.03191	1.17129	0.03191	1.77045	0.03191	0.17714	0.03191	-2.47262	0.03191	-2.67521
		0.03193	1.62374	0.03193	1.45084	0.03193	0.26682	0.03193	-2.3076	0.03193	-2.07927
		0.03194	0.96462	0.03194	0.84752	0.03194	0.86773	0.03194	-2.85143	0.03194	-2.32724
		0.03196	1.0363	0.03196	0.81876	0.03196	0.53074	0.03196	-2.31625	0.03196	-2.491
		0.03198	1.22855	0.03198	1.30266	0.03198	-0.26402	0.03198	-2.62146	0.03198	-2.58251
		0.032	0.90333	0.032	1.40083	0.032	0.53771	0.032	-2.51087	0.032	-2.65538
		0.03201	1.13013	0.03201	1.11626	0.03201	-0.04514	0.03201	-2.33817	0.03201	-1.81514
		0.03203	0.67989	0.03203	1.08723	0.03203	-0.19403	0.03203	-2.89104	0.03203	-2.42777
		0.03205	1.32404	0.03205	1.30614	0.03205	0.24262	0.03205	-2.66101	0.03205	-2.68389
		0.03207	0.78325	0.03207	1.08526	0.03207	0.55312	0.03207	-2.48269	0.03207	-2.82199
		0.03208	0.53353	0.03208	1.63888	0.03208	0.13152	0.03208	-2.78495	0.03208	-2.46186
		0.0321	1.54006	0.0321	1.41652	0.0321	-0.04657	0.0321	-2.83325	0.0321	-2.74241
		0.03212	0.44108	0.03212	1.89866	0.03212	0.53965	0.03212	-2.56925	0.03212	-2.32269
		0.03214	0.80865	0.03214	1.22473	0.03214	1.09368	0.03214	-2.8676	0.03214	-2.56069
		0.03215	1.07309	0.03215	-0.03694	0.03215	0.63411	0.03215	-2.92929	0.03215	-2.3402
		0.03217	1.84834	0.03217	0.36407	0.03217	0.22988	0.03217	-1.65793	0.03217	-2.63054
		0.03219	1.18003	0.03219	-0.0058	0.03219	-0.303	0.03219	-0.01367	0.03219	-2.91087
		0.0322	1.22372	0.0322	0.34084	0.0322	0.2259	0.0322	0.01412	0.0322	-2.58744
		0.03222	1.08572	0.03222	0.46296	0.03222	-0.07298	0.03222	-0.28302	0.03222	-2.47016
		0.03224	0.67499	0.03224	0.27752	0.03224	0.26657	0.03224	0.28997	0.03224	-2.869
		0.03226	1.33245	0.03226	0.04458	0.03226	0.20114	0.03226	-0.43508	0.03226	-2.47655
		0.03227	1.00376	0.03227	0.4755	0.03227	0.86878	0.03227	0.19619	0.03227	-2.40701
		0.03229	0.82598	0.03229	0.22404	0.03229	0.68248	0.03229	-0.0943	0.03229	-1.9366
		0.03231	1.42367	0.03231	-0.03217	0.03231	0.0265	0.03231	0.05363	0.03231	-2.39541
		0.03233	0.95712	0.03233	0.73899	0.03233	0.24182	0.03233	-0.04885	0.03233	-2.49537
		0.03234	0.70435	0.03234	0.20174	0.03234	0.20331	0.03234	0.42234	0.03234	-2.71004
		0.03236	0.92918	0.03236	0.46672	0.03236	-0.17194	0.03236	0.04597	0.03236	-3.04023
		0.03238	1.81549	0.03238	0.31479	0.03238	-0.0212	0.03238	-0.41464	0.03238	-1.99317
		0.0324	1.51384	0.0324	0.22524	0.0324	-0.05103	0.0324	-1.90307	0.0324	-2.47433
		0.03241	1.05749	0.03241	-0.15844	0.03241	0.28815	0.03241	-1.38268	0.03241	-2.46559
		0.03243	0.9004	0.03243	-0.29379	0.03243	0.32492	0.03243	-1.37058	0.03243	-2.36922
		0.03245	0.82627	0.03245	0.27882	0.03245	0.08349	0.03245	-2.82358	0.03245	-2.56631
		0.03247	1.34933	0.03247	-0.43822	0.03247	0.26816	0.03247	-2.69043	0.03247	-2.46984
		0.03248	1.2344	0.03248	0.33821	0.03248	-0.14137	0.03248	-2.53052	0.03248	-2.49903
		0.0325	1.51094	0.0325	-0.22077	0.0325	-0.01845	0.0325	-2.49264	0.0325	-2.51419
		0.03252	1.82109	0.03252	-0.10038	0.03252	0.71181	0.03252	-2.38909	0.03252	-2.24
		0.03253	0.77245	0.03253	0.66109	0.03253	-0.17206	0.03253	-2.67872	0.03253	-2.14913
		0.03255	1.31134	0.03255	-0.18917	0.03255	-0.04456	0.03255	-2.46028	0.03255	-2.47658
		0.03257	1.06413	0.03257	-0.04902	0.03257	0.05267	0.03257	-2.11262	0.03257	-2.04579
		0.03259	0.75843	0.03259	-0.19933	0.03259	0.67973	0.03259	-2.84095	0.03259	-2.29071
		0.0326	0.71893	0.0326	0.01016	0.0326	-0.23913	0.0326	-2.3214	0.0326	-2.5376
		0.03262	0.72005	0.03262	-0.26472	0.03262	0.05705	0.03262	-1.74071	0.03262	-1.63028
		0.03264	0.39741	0.03264	-0.66243	0.03264	0.42412	0.03264	-1.78203	0.03264	-2.05122
		0.03266	1.12323	0.03266	0.25572	0.03266	0.17045	0.03266	-1.46002	0.03266	-2.66358
		0.03267	1.16988	0.03267	-0.00388	0.03267	0.34938	0.03267	-1.17566	0.03267	-2.13474
		0.03269	1.15261	0.03269	-0.08639	0.03269	0.26542	0.03269	0.00836	0.03269	-2.46664
		0.03271	1.46647	0.03271	-0.19559	0.03271	0.15591	0.03271	0.42026	0.03271	-2.38566
		0.03273	0.7748	0.03273	-0.50051	0.03273	0.31909	0.03273	-0.18859	0.03273	-2.52154
		0.03274	1.09978	0.03274	0.03001	0.03274	-0.06786	0.03274	0.3117	0.03274	-2.9562
		0.03276	1.1084	0.03276	-0.14524	0.03276	-0.02476	0.03276	0.19248	0.03276	-2.50611
		0.03278	0.84046	0.03278	0.10699	0.03278	0.07944	0.03278	-0.16307	0.03278	-3.00642
		0.0328	1.56177	0.0328	0.35578	0.0328	0.20903	0.0328	0.44851	0.0328	-2.63006
		0.03281	1.05515	0.03281	-0.24088	0.03281	-0.57348	0.03281	-0.04451	0.03281	-2.87662
		0.03283	1.1872	0.03283	-0.40307	0.03283	0.36374	0.03283	-0.03335	0.03283	-2.72157
		0.03285	0.60556	0.03285	-0.05364	0.03285	-0.18549	0.03285	0.1476	0.03285	-2.62664
		0.03286	0.7227	0.03286	-0.14105	0.03286	2.51779	0.03286	0.10773	0.03286	-2.3456
		0.03288	1.68356	0.03288	-0.12518	0.03288	2.59825	0.03288	-0.82522	0.03288	-2.77564
		0.0329	1.26682	0.0329	0.22126	0.0329	2.96104	0.0329	-1.48536	0.0329	-2.47266
		0.03292	1.29148	0.03292	-0.16134	0.03292	2.40619	0.03292	-1.48471	0.03292	-2.22736
		0.03293	1.69523	0.03293	-0.10709	0.03293	3.0173	0.03293	-1.5057	0.03293	-2.89838
		0.03295	1.04172	0.03295	-0.08101	0.03295	2.51758	0.03295	-0.99103	0.03295	-2.20474
		0.03297	1.33914	0.03297	-0.6968	0.03297	3.10565	0.03297	-1.05393	0.03297	-2.58983
		0.03299	1.5066	0.03299	-0.12159	0.03299	2.31666	0.03299	-1.51816	0.03299	-2.50484
		0.033	1.86332	0.033	0.47091	0.033	3.03581	0.033	-1.98493	0.033	-2.28546
		0.03302	1.00238	0.03302	-0.17814	0.03302	3.21956	0.03302	-1.58154	0.03302	-2.7015
		0.03304	0.2505	0.03304	-0.1666	0.03304	3.04633	0.03304	-1.34883	0.03304	-2.45443
		0.03306	1.41142	0.03306	-0.36676	0.03306	1.93353	0.03306	0.15286	0.03306	-2.23835
		0.03307	0.74027	0.03307	-0.00132	0.03307	2.08244	0.03307	0.30352	0.03307	-2.2961
		0.03309	1.71768	0.03309	0.10117	0.03309	3.29814	0.03309	-0.80296	0.03309	-2.44404
		0.03311	0.81909	0.03311	0.17073	0.03311	2.54628	0.03311	0.41885	0.03311	-2.58019
		0.03313	1.64326	0.03313	-0.27705	0.03312	2.74098	0.03312	0.13933	0.03312	-2.45451
		0.03314	1.6553	0.03314	0.18408	0.03314	2.97862	0.03314	0.12635	0.03314	-2.36407
		0.03316	0.85855	0.03316	-0.14078	0.03316	3.54602	0.03316	-0.00486	0.03316	-2.17415
		0.03318	1.59856	0.03318	0.00597	0.03318	2.66492	0.03318	0.31	0.03318	-2.51971
		0.03319	1.28052	0.03319	-0.2174	0.03319	2.62137	0.03319	0.13092	0.03319	-3.10557
		0.03321	1.4592	0.03321	-0.40116	0.03321	2.47555	0.03321	0.28219	0.03321	-2.93509
		0.03323	0.76247	0.03323	-0.13761	0.03323	2.24242	0.03323	0.11531	0.03323	-2.67832
		0.03325	1.51281	0.03325	-0.13874	0.03325	2.99833	0.03325	0.21315	0.03325	-2.74515
		0.03326	1.39365	0.03326	-0.69482	0.03326	3.23978	0.03326	-0.48498	0.03326	-2.51983
		0.03328	0.8674	0.03328	-0.28321	0.03328	2.54837	0.03328	0.31888	0.03328	-2.54835
		0.0333	1.6074	0.0333	0.3133	0.0333	2.34881	0.0333	-0.02493	0.0333	-2.37349
		0.03332	0.67598	0.03332	-0.42802	0.03332	2.51941	0.03332	0.08451	0.03332	-2.35479
		0.03333	0.73609	0.03333	-0.30922	0.03333	3.33756	0.03333	0.02739	0.03333	-2.84036
		0.03335	2.12375	0.03335	0.08965	0.03335	2.87364	0.03335	0.44249	0.03335	-2.67249
		0.03337	1.19383	0.03337	-0.0308	0.03337	3.08721	0.03337	0.09943	0.03337	-2.1217
		0.03339	1.30374	0.03339	-0.10143	0.03339	3.0279	0.03339	0.06877	0.03339	-2.88623
		0.0334	0.70284	0.0334	-0.13997	0.0334	3.00815	0.0334	-0.31254	0.0334	-2.58568
		0.03342	1.10696	0.03342	0.35609	0.03342	0.19688	0.03342	-0.31898	0.03342	-2.807
		0.03344	0.82705	0.03344	0.73564	0.03344	0.45721	0.03344	0.36174	0.03344	-2.4148
		0.03345	0.78492	0.03345	0.73198	0.03345	0.1661	0.03345	0.37582	0.03345	-2.977
		0.03347	0.78859	0.03347	0.75928	0.03347	-0.13328	0.03347	0.06642	0.03347	-2.7166
		0.03349	0.7768	0.03349	0.9668	0.03349	-0.16303	0.03349	0.44082	0.03349	-3.28208
		0.03351	1.08443	0.03351	1.25889	0.03351	0.01548	0.03351	0.36896	0.03351	-1.98948
		0.03352	0.61156	0.03352	1.278	0.03352	-0.34908	0.03352	0.61628	0.03352	-2.86745
		0.03354	1.15424	0.03354	0.83074	0.03354	3.18003	0.03354	-0.04205	0.03354	0.41617
		0.03356	1.04933	0.03356	1.0865	0.03356	3.18763	0.03356	0.15286	0.03356	0.04786
		0.03358	0.9707	0.03358	0.56964	0.03358	2.80568	0.03358	0.15417	0.03358	0.3902
		0.03359	1.29102	0.03359	1.03672	0.03359	3.35584	0.03359	-0.35981	0.03359	0.42562
		0.03361	0.92392	0.03361	0.99454	0.03361	2.69436	0.03361	-0.46627	0.03361	-0.07547
		0.03363	1.49521	0.03363	1.42507	0.03363	2.87738	0.03363	-0.16492	0.03363	-2.93221
		0.03365	1.39227	0.03365	0.33955	0.03365	2.30169	0.03365	-0.19762	0.03365	-2.69337
		0.03366	0.79157	0.03366	-0.2383	0.03366	2.72506	0.03366	0.17142	0.03366	-2.57629
		0.03368	1.5441	0.03368	-0.6361	0.03368	2.75241	0.03368	0.12001	0.03368	-2.84903
		0.0337	0.9132	0.0337	3.00144	0.0337	2.41054	0.0337	-2.43756	0.0337	-2.44684
		0.03372	1.55642	0.03372	2.93438	0.03372	2.62833	0.03372	-2.25798	0.03372	-2.09865
		0.03373	1.42996	0.03373	0.25902	0.03373	2.62297	0.03373	-2.34904	0.03373	-2.48027
		0.03375	1.06189	0.03375	0.21662	0.03375	2.91106	0.03375	-2.33161	0.03375	-2.92701
		0.03377	1.10429	0.03377	0.26085	0.03377	2.45979	0.03377	-2.23938	0.03377	-3.40331
		0.03378	1.23971	0.03378	0.36948	0.03378	2.50751	0.03378	-2.40665	0.03378	-2.639
		0.0338	1.24392	0.0338	0.28898	0.0338	3.01122	0.0338	-1.6986	0.0338	-3.15478
		0.03382	1.38051	0.03382	0.40392	0.03382	3.05381	0.03382	-2.80057	0.03382	-2.33243
		0.03384	0.92073	0.03384	-0.38075	0.03384	2.50127	0.03384	-2.6284	0.03384	-2.92053
		0.03385	1.63504	0.03385	0.13666	0.03385	2.88313	0.03385	-2.31872	0.03385	-2.86571
		0.03387	1.38785	0.03387	0.56575	0.03387	2.90378	0.03387	-2.34954	0.03387	-2.54892
		0.03389	0.98745	0.03389	0.94527	0.03389	3.24535	0.03389	-2.64358	0.03389	-2.5944
		0.03391	1.31143	0.03391	0.99152	0.03391	2.51772	0.03391	-1.85044	0.03391	-2.2583
		0.03392	1.12189	0.03392	1.37525	0.03392	2.70626	0.03392	-2.1903	0.03392	-3.21084
		0.03394	0.86503	0.03394	1.03466	0.03394	3.36474	0.03394	-2.85523	0.03394	-2.81721
		0.03396	1.06367	0.03396	0.30439	0.03396	3.14182	0.03396	-2.4046	0.03396	-2.99594
		0.03398	1.54236	0.03398	-0.68308	0.03398	2.95078	0.03398	-2.48144	0.03398	-2.90859
		0.03399	0.79809	0.03399	-0.05616	0.03399	2.01118	0.03399	-2.52203	0.03399	-2.46884
		0.03401	1.47539	0.03401	-0.0812	0.03401	2.62288	0.03401	-2.09924	0.03401	-2.70513
		0.03403	0.05354	0.03403	0.25307	0.03403	3.39792	0.03403	-2.47824	0.03403	-3.32054
		0.03405	1.75441	0.03405	0.6866	0.03405	3.80034	0.03405	-2.91946	0.03405	-2.56128
		0.03406	0.13316	0.03406	0.06072	0.03406	3.122	0.03406	-2.07557	0.03406	-2.62646
		0.03408	0.69445	0.03408	-0.23599	0.03408	3.27665	0.03408	-2.71658	0.03408	-3.38219
		0.0341	1.14049	0.0341	0.47369	0.0341	2.93143	0.0341	-2.41006	0.0341	-2.55516
		0.03411	1.0978	0.03411	-0.32689	0.03411	3.28344	0.03411	-2.4058	0.03411	-2.76822
		0.03413	1.51239	0.03413	-0.41962	0.03413	2.28547	0.03413	-2.58351	0.03413	-2.53499
		0.03415	0.62071	0.03415	-0.4911	0.03415	2.28288	0.03415	-2.18093	0.03415	-2.77975
		0.03417	1.02201	0.03417	0.21264	0.03417	3.01577	0.03417	-2.63321	0.03417	-2.60796
		0.03418	1.09767	0.03418	0.05633	0.03418	2.03511	0.03418	-2.51963	0.03418	-2.45483
		0.0342	0.75744	0.0342	-0.30581	0.0342	3.22542	0.0342	-3.0055	0.0342	-3.20552
		0.03422	2.2295	0.03422	0.2077	0.03422	3.27643	0.03422	-2.20525	0.03422	-3.15252
		0.03424	0.87007	0.03424	0.1337	0.03424	2.53015	0.03424	-2.64607	0.03424	-2.23089
		0.03425	0.76947	0.03425	0.15512	0.03425	3.48738	0.03425	-2.58326	0.03425	-2.75796
		0.03427	0.86922	0.03427	-0.03762	0.03427	2.38426	0.03427	-2.49049	0.03427	-2.13273
		0.03429	0.89086	0.03429	-0.31033	0.03429	2.79259	0.03429	-2.70467	0.03429	-3.02546
		0.03431	0.72911	0.03431	0.2429	0.03431	2.91493	0.03431	-2.16488	0.03431	-2.58395
		0.03432	0.20267	0.03432	-0.30953	0.03432	3.1025	0.03432	-2.85815	0.03432	-2.83352
		0.03434	-0.52494	0.03434	-0.56748	0.03434	2.27238	0.03434	-2.42632	0.03434	-2.44886
		0.03436	-0.23271	0.03436	0.28068	0.03436	2.57511	0.03436	-2.50718	0.03436	-2.37939
		0.03438	0.34602	0.03437	-0.53419	0.03438	2.86546	0.03437	-2.58292	0.03438	-2.7371
		0.03439	0.47475	0.03439	0.14536	0.03439	2.77179	0.03439	-2.53422	0.03439	-2.38214
		0.03441	-0.22462	0.03441	0.69419	0.03441	2.35389	0.03441	-1.86142	0.03441	-0.05886
		0.03443	2.9282	0.03443	-0.24828	0.03443	3.12325	0.03443	-1.94523	0.03443	-0.00034
		0.03444	3.25428	0.03444	0.14201	0.03444	3.12821	0.03444	-3.00065	0.03444	0.45198
		0.03446	3.07699	0.03446	0.19204	0.03446	3.03428	0.03446	-3.06562	0.03446	-0.09928
		0.03448	3.33426	0.03448	0.26283	0.03448	2.51406	0.03448	-2.15228	0.03448	-0.11556
		0.0345	2.4201	0.0345	0.23081	0.0345	3.12844	0.0345	-3.21201	0.0345	0.30066
		0.03451	2.33614	0.03451	-0.30546	0.03451	2.54096	0.03451	-2.91639	0.03451	-0.1733
		0.03453	3.53359	0.03453	0.39935	0.03453	3.2856	0.03453	-2.24	0.03453	-0.58663
		0.03455	2.454	0.03455	-0.13766	0.03455	2.89591	0.03455	-2.48522	0.03455	0.38553
		0.03457	2.98979	0.03457	0.47388	0.03457	2.80365	0.03457	-2.32008	0.03457	-0.06854
		0.03458	3.62158	0.03458	0.263	0.03458	3.42245	0.03458	-2.64752	0.03458	0.02163
		0.0346	2.56133	0.0346	0.18446	0.0346	2.45588	0.0346	-0.16739	0.0346	-0.06792
		0.03462	2.73576	0.03462	0.07527	0.03462	3.46744	0.03462	-0.39388	0.03462	-0.36886
		0.03464	2.73843	0.03464	0.40755	0.03464	3.06472	0.03464	-0.15681	0.03464	-0.37551
		0.03465	1.85014	0.03465	0.44715	0.03465	3.52878	0.03465	-0.13289	0.03465	-2.25113
[truncated: 3,764 more rows]

## Sheet: Figure 2c
Figure 2c
		Temp=25		Temp=30		Temp=35		Temp=40		Temp=45
	Data	ln (t (s))	Normalized Counts	ln (t (s))	Normalized Counts	ln (t (s))	Normalized Counts	ln (t (s))	Normalized Counts	ln (t (s))	Normalized Counts
		-10.8	0	-10.8	0	-10.85	0	-10.85	0	-10.8	0
		-10.4	0.40444	-10.4	0.38998	-10.55	0	-10.55	0	-10.4	0.44461
		-10	0.35111	-10	0.54466	-10.25	0.53219	-10.25	0.62027	-10	0.53718
		-9.6	0.38222	-9.6	0.90414	-9.95	0.6338	-9.95	0.66351	-9.6	0.82398
		-9.2	1	-9.2	1	-9.65	0.97284	-9.65	0.82162	-9.2	1
		-8.8	0.73333	-8.8	0.85185	-9.35	0.83199	-9.35	0.97703	-8.8	1
		-8.4	0.91111	-8.4	0.78867	-9.05	0.8159	-9.05	1	-8.4	0.93323
		-8	0.84	-8	0.56863	-8.75	1	-8.75	0.88378	-8	0.77693
		-7.6	0.79111	-7.6	0.2854	-8.45	0.76962	-8.45	0.8027	-7.6	0.41123
		-7.2	0.59556	-7.2	0.1329	-8.15	0.49195	-8.15	0.58784	-7.2	0.33232
		-6.8	0.34667	-6.8	0.12418	-7.85	0.3169	-7.85	0.45135	-6.8	0.38088
		-6.4	0.28889	-6.4	0.15468	-7.55	0.16298	-7.55	0.27432	-6.4	0.39454
		-6	0.32444	-6	0.19608	-7.25	0.05936	-7.25	0.21757	-6	0.32777
		-5.6	0.44	-5.6	0.18301	-6.95	0.02918	-6.95	0.15946	-5.6	0.29439
		-5.2	0.45333	-5.2	0.20697	-6.65	0.00402	-6.65	0.08108	-5.2	0.19727
		-4.8	0.41333	-4.8	0.14597	-6.35	0.00302	-6.35	0.05135	-4.8	0.09105
		-4.4	0.36	-4.4	0.0719	-6.05	0.00503	-6.05	0.01757	-4.4	0.03035
		-4	0.12889	-4	0.03486	-5.75	0.00302	-5.75	0.00541	-4	0
		-3.6	0.03111	-3.6	0.00871	-5.45	0	-5.45	0	-3.6	0
		-3.2	0.00444	-3.2	0.00436	-5.15	0	-5.15	0	-3.2	0

## Sheet: Figure 2d
Figure 2d
		Temp	state 0	Er	state 1	Er	state 2	Er	state 1LT	Er	state 1HT	Er
	Data	25	0.643	0.0584	0.215	0.06126	0.54133	0.11911	6.48633	0.71691
		30	0.552	0.07607	0.111	0.02862	0.45767	0.04392	4.556	0.66524
		35	0.454	0.0346	0.10933	0.02722	0.34167	0.12005
		40	0.33333	0.08337	0.12233	0.06902	0.44733	0.0652
		45	0.87167	0.14811	0.14667	0.03318	0.67	0.09154			2.283	0.49429
