# Supplementary material for: Visualizing single-molecule conformational transition and binding dynamics of intrinsically disordered proteins
Source: Nat Commun. 2023 Aug 25;14:5203. doi: 10.1038/s41467-023-41018-x (PMC10457384; doi:10.1038/s41467-023-41018-x)
Supplement: Supplementary file 4 — Source Data [file 41467_2023_41018_MOESM4_ESM.zip › All Source Data Files/Source Data Figure 2/Figure 2/Figure 2a.Data 1.i-t.txt]

Time	Current
0	0.33184
1.735E-5	0.34848
3.47E-5	0.36324
5.21E-5	0.37564
6.945E-5	0.38764
8.68E-5	0.40035
1.0415E-4	0.40938
1.2155E-4	0.41207
1.389E-4	0.41213
1.5625E-4	0.41337
1.736E-4	0.41614
1.9095E-4	0.42060
2.0835E-4	0.42864
2.257E-4	0.44142
2.4305E-4	0.45535
2.604E-4	0.46828
2.778E-4	0.48549
2.9515E-4	0.51113
3.125E-4	0.53746
3.2985E-4	0.55686
3.472E-4	0.57358
3.646E-4	0.59252
3.8195E-4	0.60989
3.993E-4	0.62111
4.1665E-4	0.62853
4.3405E-4	0.63525
4.514E-4	0.64060
4.6875E-4	0.64281
4.861E-4	0.64169
5.0345E-4	0.63746
5.2085E-4	0.63135
5.382E-4	0.62403
5.5555E-4	0.61232
5.729E-4	0.59311
5.903E-4	0.57102
6.0765E-4	0.55271
6.25E-4	0.53610
6.4235E-4	0.51777
6.597E-4	0.50024
6.771E-4	0.48823
6.9445E-4	0.48132
7.118E-4	0.47683
7.2915E-4	0.47068
7.4655E-4	0.45979
7.639E-4	0.44681
7.8125E-4	0.43307
7.986E-4	0.41406
8.1595E-4	0.38689
8.3335E-4	0.36072
8.507E-4	0.34387
8.6805E-4	0.33319
8.854E-4	0.32481
9.028E-4	0.31876
9.2015E-4	0.31564
9.375E-4	0.31370
9.5485E-4	0.31130
9.722E-4	0.30938
9.896E-4	0.30906
0.00101	0.30931
0.00102	0.30888
0.00104	0.30777
0.00106	0.30621
0.00108	0.30373
0.00109	0.29993
0.00111	0.29569
0.00113	0.29158
0.00115	0.28493
0.00116	0.27317
0.00118	0.25934
0.0012	0.24765
0.00122	0.23629
0.00123	0.22241
0.00125	0.20510
0.00127	0.18530
0.00128	0.16681
0.0013	0.15075
0.00132	0.13223
0.00134	0.10789
0.00135	0.08461
0.00137	0.06815
0.00139	0.05671
0.00141	0.04819
0.00142	0.04424
0.00144	0.04633
0.00146	0.05320
0.00148	0.06291
0.00149	0.07246
0.00151	0.07922
0.00153	0.08244
0.00155	0.08175
0.00156	0.07741
0.00158	0.06944
0.0016	0.05661
0.00161	0.03837
0.00163	0.02049
0.00165	0.00833
0.00167	-0.00038
0.00168	-0.00879
0.0017	-0.01620
0.00172	-0.02088
0.00174	-0.02294
0.00175	-0.02274
0.00177	-0.02010
0.00179	-0.01402
0.00181	-0.00146
0.00182	0.02010
0.00184	0.04467
0.00186	0.06409
0.00187	0.07999
0.00189	0.09555
0.00191	0.10762
0.00193	0.11124
0.00194	0.10928
0.00196	0.10501
0.00198	0.09839
0.002	0.08964
0.00201	0.08185
0.00203	0.07668
0.00205	0.07137
0.00207	0.06341
0.00208	0.05462
0.0021	0.04677
0.00212	0.03810
0.00214	0.02726
0.00215	0.01750
0.00217	0.01177
0.00219	0.00776
0.0022	0.00289
0.00222	-0.00230
0.00224	-0.00712
0.00226	-0.01364
0.00227	-0.02379
0.00229	-0.03517
0.00231	-0.04513
0.00233	-0.05566
0.00234	-0.06891
0.00236	-0.08078
0.00238	-0.08527
0.0024	-0.07953
0.00241	-0.06226
0.00243	-0.03967
0.00245	-0.01922
0.00247	0.00058
0.00248	0.02211
0.0025	0.03906
0.00252	0.04321
0.00253	0.03839
0.00255	0.02827
0.00257	0.01093
0.00259	-0.01425
0.0026	-0.03897
0.00262	-0.05788
0.00264	-0.07610
0.00266	-0.09806
0.00267	-0.11792
0.00269	-0.13033
0.00271	-0.13772
0.00273	-0.14290
0.00274	-0.14555
0.00276	-0.14488
0.00278	-0.14149
0.0028	-0.13627
0.00281	-0.13045
0.00283	-0.12477
0.00285	-0.11834
0.00286	-0.11048
0.00288	-0.10373
0.0029	-0.10080
0.00292	-0.10158
0.00293	-0.10533
0.00295	-0.11019
0.00297	-0.11442
0.00299	-0.11792
0.003	-0.12084
0.00302	-0.12288
0.00304	-0.12357
0.00306	-0.12271
0.00307	-0.12027
0.00309	-0.11708
0.00311	-0.11394
0.00313	-0.10972
0.00314	-0.10278
0.00316	-0.09093
0.00318	-0.07304
0.00319	-0.05426
0.00321	-0.03835
0.00323	-0.02378
0.00325	-0.00940
0.00326	0.00118
0.00328	0.00593
0.0033	0.00868
0.00332	0.01310
0.00333	0.01844
0.00335	0.02331
0.00337	0.02832
0.00339	0.03395
0.0034	0.03842
0.00342	0.03910
0.00344	0.03321
0.00345	0.01901
0.00347	0.00144
0.00349	-0.01493
0.00351	-0.03330
0.00352	-0.05704
0.00354	-0.08036
0.00356	-0.09685
0.00358	-0.10931
0.00359	-0.12172
0.00361	-0.13221
0.00363	-0.13736
0.00365	-0.13726
0.00366	-0.13281
0.00368	-0.12580
0.0037	-0.11797
0.00372	-0.10942
0.00373	-0.09993
0.00375	-0.08962
0.00377	-0.07898
0.00378	-0.06940
0.0038	-0.06083
0.00382	-0.05034
0.00384	-0.03591
0.00385	-0.02125
0.00387	-0.00812
0.00389	0.00851
0.00391	0.03231
0.00392	0.05595
0.00394	0.07336
0.00396	0.08868
0.00398	0.10572
0.00399	0.12030
0.00401	0.12845
0.00403	0.13317
0.00405	0.13780
0.00406	0.14185
0.00408	0.14392
0.0041	0.14406
0.00411	0.14263
0.00413	0.14043
0.00415	0.13777
0.00417	0.13311
0.00418	0.12501
0.0042	0.11570
0.00422	0.10736
0.00424	0.09723
0.00425	0.08243
0.00427	0.06650
0.00429	0.05363
0.00431	0.03887
0.00432	0.01655
0.00434	-0.00854
0.00436	-0.02822
0.00438	-0.04350
0.00439	-0.05677
0.00441	-0.06366
0.00443	-0.05849
0.00444	-0.04659
0.00446	-0.03191
0.00448	-0.01031
0.0045	0.02070
0.00451	0.05102
0.00453	0.07213
0.00455	0.08544
0.00457	0.09301
0.00458	0.09373
0.0046	0.08665
0.00462	0.07340
0.00464	0.05652
0.00465	0.04153
0.00467	0.03186
0.00469	0.02277
0.0047	0.00957
0.00472	-0.00469
0.00474	-0.01598
0.00476	-0.02559
0.00477	-0.03526
0.00479	-0.04294
0.00481	-0.04630
0.00483	-0.04702
0.00484	-0.04734
0.00486	-0.04811
0.00488	-0.04933
0.0049	-0.05039
0.00491	-0.05054
0.00493	-0.04930
0.00495	-0.04611
0.00497	-0.03988
0.00498	-0.02958
0.005	-0.01541
0.00502	0.00114
0.00503	0.01608
0.00505	0.02801
0.00507	0.04125
0.00509	0.05897
0.0051	0.07625
0.00512	0.08969
0.00514	0.10328
0.00516	0.12038
0.00517	0.13648
0.00519	0.14739
0.00521	0.15496
0.00523	0.16116
0.00524	0.16481
0.00526	0.16448
0.00528	0.16080
0.0053	0.15480
0.00531	0.14801
0.00533	0.14169
0.00535	0.13593
0.00536	0.13094
0.00538	0.12883
0.0054	0.13252
0.00542	0.14513
0.00543	0.16862
0.00545	0.19547
0.00547	0.21708
0.00549	0.23353
0.0055	0.24621
0.00552	0.25312
0.00554	0.25136
0.00556	0.24081
0.00557	0.22243
0.00559	0.20170
0.00561	0.18455
0.00562	0.16860
0.00564	0.15012
0.00566	0.13077
0.00568	0.11454
0.00569	0.10242
0.00571	0.09377
0.00573	0.08664
0.00575	0.07960
0.00576	0.07430
0.00578	0.07204
0.0058	0.07161
0.00582	0.07167
0.00583	0.07182
0.00585	0.07212
0.00587	0.07298
0.00589	0.07474
0.0059	0.07696
0.00592	0.07955
0.00594	0.08403
0.00595	0.09161
0.00597	0.10001
0.00599	0.10697
0.00601	0.11400
0.00602	0.12279
0.00604	0.13151
0.00606	0.13813
0.00608	0.14436
0.00609	0.15216
0.00611	0.15980
0.00613	0.16549
0.00615	0.17273
0.00616	0.18527
0.00618	0.20017
0.0062	0.21259
0.00622	0.22321
0.00623	0.23344
0.00625	0.24032
0.00627	0.24016
0.00628	0.23601
0.0063	0.23029
0.00632	0.22119
0.00634	0.20762
0.00635	0.19370
0.00637	0.18408
0.00639	0.18165
0.00641	0.18816
0.00642	0.20113
0.00644	0.21819
0.00646	0.24006
0.00648	0.26623
0.00649	0.28868
0.00651	0.30038
0.00653	0.30287
0.00655	0.29891
0.00656	0.29137
0.00658	0.28191
0.0066	0.26917
0.00661	0.25212
0.00663	0.23571
0.00665	0.22450
0.00667	0.21575
0.00668	0.20604
0.0067	0.19706
0.00672	0.19085
0.00674	0.18391
0.00675	0.17245
0.00677	0.15913
0.00679	0.14721
0.00681	0.13087
0.00682	0.10377
0.00684	0.07157
0.00686	0.04340
0.00687	0.01591
0.00689	-0.01595
0.00691	-0.04642
0.00693	-0.06624
0.00694	-0.07673
0.00696	-0.08184
0.00698	-0.08461
0.007	-0.08737
0.00701	-0.08944
0.00703	-0.08958
0.00705	-0.08696
0.00707	-0.08135
0.00708	-0.07504
0.0071	-0.06977
0.00712	-0.06392
0.00714	-0.05603
0.00715	-0.04802
0.00717	-0.04171
0.00719	-0.03552
0.0072	-0.02799
0.00722	-0.02128
0.00724	-0.01733
0.00726	-0.01363
0.00727	-0.00747
0.00729	-0.00012
0.00731	0.00769
0.00733	0.02165
0.00734	0.04716
0.00736	0.07767
0.00738	0.10486
0.0074	0.13257
0.00741	0.16545
0.00743	0.19612
0.00745	0.21466
0.00747	0.22423
0.00748	0.23033
0.0075	0.23288
0.00752	0.23008
0.00753	0.22566
0.00755	0.22242
0.00757	0.21894
0.00759	0.21381
0.0076	0.20783
0.00762	0.20213
0.00764	0.19743
0.00766	0.19437
0.00767	0.19394
0.00769	0.19649
0.00771	0.20082
0.00773	0.20549
0.00774	0.20907
0.00776	0.21070
0.00778	0.21086
0.0078	0.21019
0.00781	0.20912
0.00783	0.20812
0.00785	0.20803
0.00786	0.20954
0.00788	0.21213
0.0079	0.21505
0.00792	0.21823
0.00793	0.22161
0.00795	0.22428
0.00797	0.22554
0.00799	0.22645
0.008	0.22822
0.00802	0.23049
0.00804	0.23237
0.00806	0.23378
0.00807	0.23482
0.00809	0.23551
0.00811	0.23584
0.00813	0.23578
0.00814	0.23533
0.00816	0.23429
0.00818	0.23256
0.00819	0.23101
0.00821	0.22978
0.00823	0.22713
0.00825	0.22172
0.00826	0.21513
0.00828	0.20797
0.0083	0.19724
0.00832	0.18076
0.00833	0.16279
0.00835	0.14746
0.00837	0.13323
0.00839	0.11889
0.0084	0.10888
0.00842	0.10802
0.00844	0.11674
0.00845	0.13398
0.00847	0.15311
0.00849	0.16920
0.00851	0.18742
0.00852	0.21320
0.00854	0.24077
0.00856	0.26388
0.00858	0.28848
0.00859	0.32115
0.00861	0.35398
0.00863	0.37596
0.00865	0.38758
0.00866	0.39144
0.00868	0.38831
0.0087	0.37802
0.00872	0.36030
0.00873	0.33540
0.00875	0.30669
0.00877	0.27909
0.00878	0.25669
0.0088	0.23988
0.00882	0.22285
0.00884	0.20131
0.00885	0.18119
0.00887	0.16715
0.00889	0.15583
0.00891	0.14402
0.00892	0.13445
0.00894	0.12964
0.00896	0.12793
0.00898	0.12738
0.00899	0.12766
0.00901	0.12833
0.00903	0.12746
0.00905	0.12345
0.00906	0.11787
0.00908	0.11225
0.0091	0.10496
0.00911	0.09447
0.00913	0.08343
0.00915	0.07508
0.00917	0.06995
0.00918	0.06806
0.0092	0.06935
0.00922	0.07285
0.00924	0.07505
0.00925	0.07246
0.00927	0.06602
0.00929	0.05770
0.00931	0.04527
0.00932	0.02640
0.00934	0.00533
0.00936	-0.01182
0.00938	-0.02605
0.00939	-0.03949
0.00941	-0.04960
0.00943	-0.05278
0.00944	-0.05205
0.00946	-0.05016
0.00948	-0.04596
0.0095	-0.03865
0.00951	-0.03115
0.00953	-0.02485
0.00955	-0.01594
0.00957	-0.00122
0.00958	0.01589
0.0096	0.03153
0.00962	0.04618
0.00964	0.06004
0.00965	0.06878
0.00967	0.06790
0.00969	0.05672
0.0097	0.03616
0.00972	0.01371
0.00974	-0.00415
0.00976	-0.02039
0.00977	-0.03866
0.00979	-0.05487
0.00981	-0.06411
0.00983	-0.06853
0.00984	-0.07139
0.00986	-0.07373
0.00988	-0.07557
0.0099	-0.07698
0.00991	-0.07794
0.00993	-0.07765
0.00995	-0.07507
0.00997	-0.06964
0.00998	-0.06109
0.01	-0.05052
0.01002	-0.03984
0.01003	-0.03117
0.01005	-0.02511
0.01007	-0.01949
0.01009	-0.01254
0.0101	-0.00591
0.01012	-0.00120
0.01014	0.00188
0.01016	0.00381
0.01017	0.00457
0.01019	0.00389
0.01021	0.00132
0.01023	-0.00331
0.01024	-0.00870
0.01026	-0.01441
0.01028	-0.02339
0.0103	-0.03792
0.01031	-0.05416
0.01033	-0.06836
0.01035	-0.08292
0.01036	-0.10025
0.01038	-0.11565
0.0104	-0.12306
0.01042	-0.11988
0.01043	-0.10500
0.01045	-0.08384
0.01047	-0.06172
0.01049	-0.03537
0.0105	-0.00132
0.01052	0.03188
0.01054	0.05296
0.01056	0.06276
0.01057	0.06445
0.01059	0.06004
0.01061	0.05061
0.01062	0.03576
0.01064	0.01524
0.01066	-0.00597
0.01068	-0.02125
0.01069	-0.02925
0.01071	-0.03124
0.01073	-0.03060
0.01075	-0.03034
0.01076	-0.03092
0.01078	-0.03203
0.0108	-0.03337
0.01082	-0.03465
0.01083	-0.03571
0.01085	-0.03670
0.01087	-0.03839
0.01089	-0.04141
0.0109	-0.04493
0.01092	-0.04816
0.01094	-0.05169
0.01095	-0.05602
0.01097	-0.05996
0.01099	-0.06239
0.01101	-0.06424
0.01102	-0.06663
0.01104	-0.06921
0.01106	-0.07156
0.01108	-0.07478
0.01109	-0.07997
0.01111	-0.08571
0.01113	-0.09017
0.01115	-0.09378
0.01116	-0.09725
0.01118	-0.09988
0.0112	-0.10072
0.01122	-0.10072
0.01123	-0.10127
0.01125	-0.10391
0.01127	-0.10950
0.01128	-0.11596
0.0113	-0.12207
0.01132	-0.12944
0.01134	-0.13923
0.01135	-0.14918
0.01137	-0.15650
0.01139	-0.15919
0.01141	-0.15578
0.01142	-0.14633
0.01144	-0.13011
0.01146	-0.10348
0.01148	-0.06537
0.01149	-0.02861
0.01151	-0.00490
0.01153	0.00815
0.01155	0.01436
0.01156	0.01444
0.01158	0.00782
0.0116	-0.00629
0.01161	-0.02778
0.01163	-0.05000
0.01165	-0.06710
0.01167	-0.08243
0.01168	-0.10002
0.0117	-0.11666
0.01172	-0.12784
0.01174	-0.13441
0.01175	-0.13803
0.01177	-0.13864
0.01179	-0.13540
0.01181	-0.12753
0.01182	-0.11463
0.01184	-0.09932
0.01186	-0.08409
0.01187	-0.06428
0.01189	-0.03444
0.01191	0.00236
0.01193	0.03861
0.01194	0.06776
0.01196	0.08920
0.01198	0.11231
0.012	0.14427
0.01201	0.17615
0.01203	0.20017
0.01205	0.21976
0.01207	0.23830
0.01208	0.25157
0.0121	0.25507
0.01212	0.24957
0.01214	0.23701
0.01215	0.22204
0.01217	0.20889
0.01219	0.19782
0.0122	0.18880
0.01222	0.18336
0.01224	0.18208
0.01226	0.18128
0.01227	0.17726
0.01229	0.17124
0.01231	0.16551
0.01233	0.15966
0.01234	0.15294
0.01236	0.14668
0.01238	0.14265
0.0124	0.14120
0.01241	0.14236
0.01243	0.14563
0.01245	0.15062
0.01247	0.15828
0.01248	0.16972
0.0125	0.18573
0.01252	0.20594
0.01253	0.22621
0.01255	0.24480
0.01257	0.26587
0.01259	0.29201
0.0126	0.31526
0.01262	0.32901
0.01264	0.33493
0.01266	0.33556
0.01267	0.33223
0.01269	0.32584
0.01271	0.31718
0.01273	0.30741
0.01274	0.29923
0.01276	0.29426
0.01278	0.29022
0.0128	0.28489
0.01281	0.27951
0.01283	0.27534
0.01285	0.27041
0.01286	0.26266
0.01288	0.25325
0.0129	0.24374
0.01292	0.23344
0.01293	0.22180
0.01295	0.21286
0.01297	0.21095
0.01299	0.21562
0.013	0.22518
0.01302	0.23568
0.01304	0.24327
0.01306	0.24890
0.01307	0.25424
0.01309	0.25900
0.01311	0.26233
0.01313	0.26551
0.01314	0.27019
0.01316	0.27687
0.01318	0.28513
0.01319	0.29337
0.01321	0.30072
0.01323	0.30813
0.01325	0.31613
0.01326	0.32232
0.01328	0.32496
0.0133	0.32522
0.01332	0.32450
0.01333	0.32369
0.01335	0.32317
0.01337	0.32260
0.01339	0.32153
0.0134	0.31956
0.01342	0.31629
0.01344	0.31134
0.01345	0.30474
0.01347	0.29912
0.01349	0.29762
0.01351	0.30211
0.01352	0.31348
0.01354	0.32763
0.01356	0.34022
0.01358	0.35225
0.01359	0.36525
0.01361	0.37605
0.01363	0.38089
0.01365	0.38108
0.01366	0.37900
0.01368	0.37679
0.0137	0.37636
0.01372	0.37917
0.01373	0.38611
0.01375	0.39358
0.01377	0.39670
0.01378	0.39505
0.0138	0.38883
0.01382	0.37739
0.01384	0.36112
0.01385	0.34584
0.01387	0.33547
0.01389	0.32737
0.01391	0.31889
0.01392	0.31176
0.01394	0.30733
0.01396	0.30328
0.01398	0.29752
0.01399	0.29163
0.01401	0.28711
0.01403	0.28228
0.01405	0.27562
0.01406	0.26890
0.01408	0.26391
0.0141	0.25928
0.01411	0.25353
0.01413	0.24781
0.01415	0.24348
0.01417	0.23970
0.01418	0.23550
0.0142	0.23209
0.01422	0.23059
0.01424	0.22886
0.01425	0.22457
0.01427	0.21857
0.01429	0.21218
0.01431	0.20263
0.01432	0.18706
0.01434	0.16896
0.01436	0.15372
0.01438	0.14018
0.01439	0.12653
0.01441	0.11859
0.01443	0.12378
0.01444	0.13758
0.01446	0.15599
0.01448	0.18183
0.0145	0.21601
0.01451	0.24640
0.01453	0.26364
0.01455	0.27104
0.01457	0.27299
0.01458	0.27124
0.0146	0.26658
0.01462	0.25940
0.01464	0.25036
0.01465	0.24178
0.01467	0.23546
0.01469	0.23013
0.0147	0.22452
0.01472	0.22009
0.01474	0.21876
0.01476	0.22091
0.01477	0.22633
0.01479	0.23281
0.01481	0.23869
0.01483	0.24648
0.01484	0.25879
0.01486	0.27269
0.01488	0.28453
0.0149	0.29663
0.01491	0.31169
0.01493	0.32644
0.01495	0.33644
0.01497	0.34420
0.01498	0.35335
0.015	0.36355
0.01502	0.37252
0.01503	0.37910
0.01505	0.38269
0.01507	0.38318
0.01509	0.38085
0.0151	0.37728
0.01512	0.37328
0.01514	0.36732
0.01516	0.35832
0.01517	0.34871
0.01519	0.34066
0.01521	0.33341
0.01523	0.32627
0.01524	0.32075
0.01526	0.31728
0.01528	0.31202
0.0153	0.30162
0.01531	0.28927
0.01533	0.27940
0.01535	0.27341
0.01536	0.27207
0.01538	0.27531
0.0154	0.28244
0.01542	0.29213
0.01543	0.30270
0.01545	0.31056
0.01547	0.31223
0.01549	0.30675
0.0155	0.29421
0.01552	0.27916
0.01554	0.26648
0.01556	0.25431
0.01557	0.23997
0.01559	0.22607
0.01561	0.21658
0.01563	0.20928
0.01564	0.20088
0.01566	0.19116
0.01568	0.18156
0.01569	0.17335
0.01571	0.16674
0.01573	0.16025
0.01575	0.15278
0.01576	0.14608
0.01578	0.14151
0.0158	0.13815
0.01582	0.13516
0.01583	0.13364
0.01585	0.13463
0.01587	0.13754
0.01589	0.14147
0.0159	0.14476
0.01592	0.14655
0.01594	0.14870
0.01595	0.15303
0.01597	0.15876
0.01599	0.16465
0.01601	0.17079
0.01602	0.17727
0.01604	0.18219
0.01606	0.18382
0.01608	0.18356
0.01609	0.18323
0.01611	0.18344
0.01613	0.18401
0.01615	0.18414
0.01616	0.18298
0.01618	0.18071
0.0162	0.17774
0.01622	0.17344
0.01623	0.16689
0.01625	0.15645
0.01627	0.14124
0.01628	0.12491
0.0163	0.11002
0.01632	0.09528
0.01634	0.07987
0.01635	0.06769
0.01637	0.06214
0.01639	0.06306
0.01641	0.06952
0.01642	0.07907
0.01644	0.09037
0.01646	0.10563
0.01648	0.12602
0.01649	0.14560
0.01651	0.15977
0.01653	0.17295
0.01655	0.18943
0.01656	0.20547
0.01658	0.21748
0.0166	0.23016
0.01661	0.24817
0.01663	0.26669
0.01665	0.28014
0.01667	0.29078
0.01668	0.30169
0.0167	0.31092
0.01672	0.31563
0.01674	0.31636
0.01675	0.31435
0.01677	0.31078
0.01679	0.30674
0.01681	0.30278
0.01682	0.29935
0.01684	0.29714
0.01686	0.29668
0.01687	0.29742
0.01689	0.29863
0.01691	0.30014
0.01693	0.30201
0.01694	0.30371
0.01696	0.30526
0.01698	0.30790
0.017	0.31253
0.01701	0.31771
0.01703	0.32225
0.01705	0.32684
0.01707	0.33201
0.01708	0.33647
0.0171	0.33864
0.01712	0.33769
0.01714	0.33326
0.01715	0.32721
0.01717	0.32126
0.01719	0.31464
0.0172	0.30667
0.01722	0.29931
0.01724	0.29390
0.01726	0.28737
0.01727	0.27669
0.01729	0.26450
0.01731	0.25417
0.01733	0.24418
0.01734	0.23257
0.01736	0.22166
0.01738	0.21472
0.0174	0.21183
0.01741	0.21240
0.01743	0.21566
0.01745	0.22056
0.01747	0.22526
0.01748	0.22770
0.0175	0.22567
0.01752	0.21815
0.01753	0.20928
0.01755	0.20114
0.01757	0.18979
0.01759	0.17243
0.0176	0.15437
0.01762	0.13986
0.01764	0.12680
0.01766	0.11323
0.01767	0.10229
0.01769	0.09648
0.01771	0.09340
0.01773	0.09063
0.01774	0.08883
0.01776	0.08944
0.01778	0.09342
0.0178	0.10108
0.01781	0.10964
0.01783	0.11666
0.01785	0.12351
0.01786	0.13169
0.01788	0.13911
0.0179	0.14385
0.01792	0.14817
0.01793	0.15462
0.01795	0.16207
0.01797	0.16900
0.01799	0.17730
0.018	0.18895
0.01802	0.20110
0.01804	0.21017
0.01806	0.21861
0.01807	0.22954
0.01809	0.24073
0.01811	0.24827
0.01812	0.25290
0.01814	0.25626
0.01816	0.25842
0.01818	0.25888
0.01819	0.25854
0.01821	0.25747
0.01823	0.25349
0.01825	0.24518
0.01826	0.23602
0.01828	0.22890
0.0183	0.22266
0.01832	0.21600
0.01833	0.20949
0.01835	0.20308
0.01837	0.19379
0.01839	0.17955
0.0184	0.16555
0.01842	0.15697
0.01844	0.15199
0.01845	0.14810
0.01847	0.14453
0.01849	0.14058
0.01851	0.13395
0.01852	0.12282
0.01854	0.11116
0.01856	0.10389
0.01858	0.10166
0.01859	0.10408
0.01861	0.10912
0.01863	0.11447
0.01865	0.11934
0.01866	0.12317
0.01868	0.12539
0.0187	0.12560
0.01872	0.12433
0.01873	0.12230
0.01875	0.12004
0.01877	0.11793
0.01878	0.11626
0.0188	0.11485
0.01882	0.11275
0.01884	0.10925
0.01885	0.10528
0.01887	0.10275
0.01889	0.10473
0.01891	0.11329
0.01892	0.12534
0.01894	0.13809
0.01896	0.15285
0.01898	0.17031
0.01899	0.18596
0.01901	0.19663
0.01903	0.20673
0.01905	0.22033
0.01906	0.23358
0.01908	0.24227
0.0191	0.24893
0.01911	0.25662
0.01913	0.26441
0.01915	0.27139
0.01917	0.28099
0.01918	0.29642
0.0192	0.31318
0.01922	0.32572
0.01924	0.33513
0.01925	0.34340
0.01927	0.34935
0.01929	0.35135
0.01931	0.35170
0.01932	0.35326
0.01934	0.35633
0.01936	0.35991
0.01938	0.36321
0.01939	0.36528
0.01941	0.36303
0.01943	0.35377
0.01944	0.34185
0.01946	0.33070
0.01948	0.31868
0.0195	0.30466
0.01951	0.29253
0.01953	0.28487
0.01955	0.27883
0.01957	0.27165
0.01958	0.26479
0.0196	0.26013
0.01962	0.25729
0.01964	0.25579
0.01965	0.25599
0.01967	0.25831
0.01969	0.26245
0.0197	0.26781
0.01972	0.27224
0.01974	0.27423
0.01976	0.27552
0.01977	0.27818
0.01979	0.28256
0.01981	0.28874
0.01983	0.29800
0.01984	0.31123
0.01986	0.32437
0.01988	0.33280
0.0199	0.33751
0.01991	0.34042
0.01993	0.34182
0.01995	0.34133
0.01997	0.33937
0.01998	0.33657
0.02	0.33340
0.02002	0.33030
0.02003	0.32786
0.02005	0.32650
0.02007	0.32624
0.02009	0.32694
0.0201	0.32799
0.02012	0.32868
0.02014	0.32836
0.02016	0.32673
0.02017	0.32501
0.02019	0.32405
0.02021	0.32284
0.02023	0.32036
0.02024	0.31675
0.02026	0.31180
0.02028	0.30345
0.0203	0.29033
0.02031	0.27617
0.02033	0.26403
0.02035	0.25012
0.02036	0.23093
0.02038	0.21226
0.0204	0.20127
0.02042	0.19898
0.02043	0.20482
0.02045	0.21451
0.02047	0.22428
0.02049	0.23673
0.0205	0.25487
0.02052	0.27533
0.02054	0.29435
0.02056	0.31835
0.02057	0.35412
0.02059	0.39314
0.02061	0.42272
0.02063	0.44685
0.02064	0.47233
0.02066	0.49657
0.02068	0.51335
0.02069	0.52355
0.02071	0.52870
0.02073	0.52772
0.02075	0.52003
0.02076	0.50884
0.02078	0.49652
0.0208	0.48157
0.02082	0.46321
0.02083	0.44665
0.02085	0.43595
0.02087	0.42772
0.02089	0.41853
0.0209	0.41023
0.02092	0.40492
0.02094	0.40050
0.02095	0.39481
0.02097	0.38917
0.02099	0.38496
0.02101	0.38020
0.02102	0.37289
0.02104	0.36486
0.02106	0.35830
0.02108	0.35187
0.02109	0.34390
0.02111	0.33612
0.02113	0.33069
0.02115	0.32601
0.02116	0.32014
0.02118	0.31435
0.0212	0.31056
0.02122	0.30704
0.02123	0.30132
0.02125	0.29130
0.02127	0.27640
0.02128	0.26108
0.0213	0.24907
0.02132	0.24052
0.02134	0.23529
0.02135	0.23432
0.02137	0.23816
0.02139	0.24595
0.02141	0.25625
0.02142	0.26556
0.02144	0.27098
0.02146	0.27229
0.02148	0.26975
0.02149	0.26458
0.02151	0.25717
0.02153	0.24531
0.02155	0.22763
0.02156	0.20941
0.02158	0.19554
0.0216	0.18337
0.02161	0.16989
0.02163	0.15792
0.02165	0.15061
0.02167	0.14601
0.02168	0.14170
0.0217	0.13853
0.02172	0.13817
0.02174	0.14040
0.02175	0.14456
0.02177	0.14911
0.02179	0.15272
0.02181	0.15645
0.02182	0.16169
0.02184	0.16805
0.02186	0.17425
0.02187	0.17916
0.02189	0.18217
0.02191	0.18364
0.02193	0.18396
0.02194	0.18355
0.02196	0.18245
0.02198	0.18003
0.022	0.17589
0.02201	0.17105
0.02203	0.16718
0.02205	0.16666
0.02207	0.17124
0.02208	0.17913
0.0221	0.18821
0.02212	0.19843
0.02214	0.20954
0.02215	0.21875
0.02217	0.22365
0.02219	0.22519
0.0222	0.22476
0.02222	0.22329
0.02224	0.22076
0.02226	0.21499
0.02227	0.20414
0.02229	0.19106
0.02231	0.17864
0.02233	0.16416
0.02234	0.14471
0.02236	0.12459
0.02238	0.10951
0.0224	0.09882
0.02241	0.09104
0.02243	0.08783
0.02245	0.09212
0.02247	0.10546
0.02248	0.12844
0.0225	0.15710
0.02252	0.18511
0.02253	0.20686
0.02255	0.21925
0.02257	0.22344
0.02259	0.22126
0.0226	0.21487
0.02262	0.20539
0.02264	0.19176
0.02266	0.17379
0.02267	0.15705
0.02269	0.14547
0.02271	0.13559
0.02273	0.12405
0.02274	0.11287
0.02276	0.10413
0.02278	0.09560
0.0228	0.08544
0.02281	0.07713
0.02283	0.07436
0.02285	0.07610
0.02286	0.08051
0.02288	0.08510
0.0229	0.08823
0.02292	0.09122
0.02293	0.09559
0.02295	0.10036
0.02297	0.10429
0.02299	0.10859
0.023	0.11460
0.02302	0.12112
0.02304	0.12649
0.02306	0.13193
0.02307	0.13906
0.02309	0.14779
0.02311	0.15693
0.02312	0.16494
0.02314	0.17125
0.02316	0.17724
0.02318	0.18389
0.02319	0.18950
0.02321	0.19312
0.02323	0.19634
0.02325	0.20041
0.02326	0.20367
0.02328	0.20446
0.0233	0.20281
0.02332	0.19917
0.02333	0.19515
0.02335	0.19284
0.02337	0.19453
0.02339	0.20188
0.0234	0.21294
0.02342	0.22558
0.02344	0.24082
0.02345	0.25913
0.02347	0.27494
0.02349	0.28227
0.02351	0.28020
0.02352	0.26936
0.02354	0.25445
0.02356	0.24081
0.02358	0.23084
0.02359	0.22602
0.02361	0.22618
0.02363	0.23029
0.02365	0.23702
0.02366	0.24487
0.02368	0.25198
0.0237	0.25699
0.02372	0.26122
0.02373	0.26649
0.02375	0.27381
0.02377	0.28323
0.02378	0.29284
0.0238	0.30182
0.02382	0.31208
0.02384	0.32481
0.02385	0.33614
0.02387	0.34361
0.02389	0.35030
0.02391	0.35899
0.02392	0.36761
0.02394	0.37397
0.02396	0.37881
0.02398	0.38285
0.02399	0.38517
0.02401	0.38446
0.02403	0.38004
0.02405	0.37182
0.02406	0.36265
0.02408	0.35503
0.0241	0.34779
0.02411	0.33958
0.02413	0.33232
0.02415	0.32783
0.02417	0.32429
0.02418	0.31963
0.0242	0.31493
0.02422	0.31172
0.02424	0.30877
0.02425	0.30450
0.02427	0.29891
0.02429	0.29264
0.02431	0.28567
0.02432	0.27811
0.02434	0.27204
0.02436	0.26931
0.02438	0.26685
0.02439	0.26337
0.02441	0.26272
0.02443	0.26832
0.02444	0.27938
0.02446	0.29611
0.02448	0.32260
0.0245	0.36056
0.02451	0.39770
0.02453	0.42452
0.02455	0.44478
0.02457	0.46241
0.02458	0.47394
0.0246	0.47563
0.02462	0.46897
0.02464	0.45642
0.02465	0.44236
0.02467	0.42958
0.02469	0.41474
0.0247	0.39494
0.02472	0.37537
0.02474	0.36087
0.02476	0.34708
0.02477	0.32920
0.02479	0.31116
0.02481	0.29792
0.02483	0.28675
0.02484	0.27414
0.02486	0.26257
0.02488	0.25544
0.0249	0.25029
0.02491	0.24398
0.02493	0.23760
0.02495	0.23374
0.02497	0.23257
0.02498	0.23357
0.025	0.23511
0.02502	0.23526
0.02503	0.23328
0.02505	0.22937
0.02507	0.22505
0.02509	0.22186
0.0251	0.22118
0.02512	0.22343
0.02514	0.22734
0.02516	0.23142
0.02517	0.23427
0.02519	0.23555
0.02521	0.23723
0.02523	0.24104
0.02524	0.24565
0.02526	0.24913
0.02528	0.25036
0.0253	0.24862
0.02531	0.24462
0.02533	0.24012
0.02535	0.23827
0.02536	0.24191
0.02538	0.25043
0.0254	0.26299
0.02542	0.28207
0.02543	0.30942
0.02545	0.33641
0.02547	0.35359
0.02549	0.36191
0.0255	0.36422
0.02552	0.36233
0.02554	0.35741
0.02556	0.35042
0.02557	0.34221
0.02559	0.33378
0.02561	0.32609
0.02563	0.31966
0.02564	0.31445
0.02566	0.30964
0.02568	0.30479
0.02569	0.30143
0.02571	0.30067
0.02573	0.30200
0.02575	0.30457
0.02576	0.30683
0.02578	0.30804
0.0258	0.30957
0.02582	0.31280
0.02583	0.31788
0.02585	0.32486
0.02587	0.33466
0.02589	0.34746
0.0259	0.35873
0.02592	0.36441
0.02594	0.36600
0.02595	0.36564
0.02597	0.36437
0.02599	0.36251
0.02601	0.35973
0.02602	0.35579
0.02604	0.35174
0.02606	0.34851
0.02608	0.34487
0.02609	0.33952
0.02611	0.33386
0.02613	0.32964
0.02615	0.32591
0.02616	0.32142
0.02618	0.31689
0.0262	0.31346
0.02622	0.31004
0.02623	0.30513
0.02625	0.29777
0.02627	0.28795
0.02628	0.27804
0.0263	0.26985
0.02632	0.26305
0.02634	0.25727
0.02635	0.25315
0.02637	0.25131
0.02639	0.25175
0.02641	0.25441
0.02642	0.25947
0.02644	0.26843
0.02646	0.28555
0.02648	0.31315
0.02649	0.34224
0.02651	0.36386
0.02653	0.37836
0.02655	0.38696
0.02656	0.38882
0.02658	0.38296
0.0266	0.37026
0.02661	0.35235
0.02663	0.33444
0.02665	0.32043
0.02667	0.30711
0.02668	0.29092
0.0267	0.27578
0.02672	0.26639
0.02674	0.26043
0.02675	0.25467
0.02677	0.24980
0.02679	0.24766
0.02681	0.24732
0.02682	0.24739
0.02684	0.24736
0.02686	0.24718
0.02687	0.24679
0.02689	0.24635
0.02691	0.24650
0.02693	0.24770
0.02694	0.24951
0.02696	0.25191
0.02698	0.25611
0.027	0.26294
0.02701	0.27049
0.02703	0.27801
0.02705	0.28855
0.02707	0.30423
0.02708	0.32014
0.0271	0.33197
0.02712	0.34247
0.02714	0.35431
0.02715	0.36468
0.02717	0.37080
0.02719	0.37510
0.0272	0.38028
0.02722	0.38606
0.02724	0.39134
0.02726	0.39581
0.02727	0.39916
0.02729	0.39983
0.02731	0.39659
0.02733	0.39089
0.02734	0.38464
0.02736	0.37997
0.02738	0.37838
0.0274	0.37915
0.02741	0.38116
0.02743	0.38383
0.02745	0.38726
0.02747	0.39310
0.02748	0.40293
0.0275	0.41536
0.02752	0.42745
0.02753	0.43677
0.02755	0.44201
0.02757	0.44362
0.02759	0.44235
0.0276	0.43911
0.02762	0.43487
0.02764	0.43075
0.02766	0.42782
0.02767	0.42705
0.02769	0.42920
0.02771	0.43459
0.02773	0.44297
0.02774	0.45159
0.02776	0.45717
0.02778	0.45720
0.0278	0.45001
0.02781	0.43811
0.02783	0.42407
0.02785	0.40667
0.02786	0.38510
0.02788	0.36562
0.0279	0.35374
0.02792	0.34548
0.02793	0.33599
0.02795	0.32648
0.02797	0.31925
0.02799	0.31205
0.028	0.30231
0.02802	0.29202
0.02804	0.28397
0.02806	0.27549
0.02807	0.26350
0.02809	0.25118
0.02811	0.24384
0.02812	0.24175
0.02814	0.24387
0.02816	0.24883
0.02818	0.25508
0.02819	0.26032
0.02821	0.26374
0.02823	0.26749
0.02825	0.27329
0.02826	0.27897
0.02828	0.28244
0.0283	0.28390
0.02832	0.28394
0.02833	0.28342
0.02835	0.28298
0.02837	0.28244
0.02839	0.28160
0.0284	0.28066
0.02842	0.28052
0.02844	0.28341
0.02845	0.29105
0.02847	0.30048
0.02849	0.30841
0.02851	0.31539
0.02852	0.32240
0.02854	0.32862
0.02856	0.33364
0.02858	0.34060
0.02859	0.35250
0.02861	0.36590
0.02863	0.37610
0.02865	0.38383
0.02866	0.39060
0.02868	0.39548
0.0287	0.39685
0.02872	0.39506
0.02873	0.39086
0.02875	0.38378
0.02877	0.37346
0.02878	0.36238
0.0288	0.35181
0.02882	0.33952
0.02884	0.32435
0.02885	0.31167
0.02887	0.30485
0.02889	0.29967
0.02891	0.29205
0.02892	0.28330
0.02894	0.27470
0.02896	0.26382
0.02898	0.24894
0.02899	0.23407
0.02901	0.22349
0.02903	0.21741
0.02905	0.21551
0.02906	0.21746
0.02908	0.22262
0.0291	0.22941
0.02911	0.23615
0.02913	0.24132
0.02915	0.24426
0.02917	0.24651
0.02918	0.24966
0.0292	0.25285
0.02922	0.25431
0.02924	0.25259
0.02925	0.24669
0.02927	0.23862
0.02929	0.23126
0.02931	0.22515
0.02932	0.22071
0.02934	0.22167
0.02936	0.23127
0.02938	0.24452
0.02939	0.25748
0.02941	0.27149
0.02943	0.28725
0.02944	0.30027
0.02946	0.30810
0.02948	0.31440
0.0295	0.32240
0.02951	0.32999
0.02953	0.33494
0.02955	0.33784
0.02957	0.33949
0.02958	0.33990
0.0296	0.33980
0.02962	0.34208
0.02964	0.34908
0.02965	0.35828
0.02967	0.36644
0.02969	0.37300
0.0297	0.37769
0.02972	0.37965
0.02974	0.37833
0.02976	0.37464
0.02977	0.36982
0.02979	0.36569
0.02981	0.36345
0.02983	0.36162
0.02984	0.35847
0.02986	0.35449
0.02988	0.35029
0.0299	0.34358
0.02991	0.33208
0.02993	0.31848
0.02995	0.30609
0.02997	0.29164
0.02998	0.27102
0.03	0.24549
0.03002	0.21957
0.03003	0.19880
0.03005	0.18417
0.03007	0.16802
0.03009	0.14440
0.0301	0.11936
0.03012	0.09402
0.03014	0.05331
0.03016	-0.01340
0.03017	-0.08502
0.03019	-0.14440
0.03021	-0.20414
0.03023	-0.27479
0.03024	-0.33831
0.03026	-0.37927
0.03028	-0.41191
0.0303	-0.45070
0.03031	-0.48775
0.03033	-0.51236
0.03035	-0.52836
0.03036	-0.54099
0.03038	-0.54892
0.0304	-0.54895
0.03042	-0.53938
0.03043	-0.51959
0.03045	-0.49525
0.03047	-0.46983
0.03049	-0.43204
0.0305	-0.37095
0.03052	-0.30181
0.03054	-0.24491
0.03056	-0.19166
0.03057	-0.12983
0.03059	-0.06753
0.03061	-0.02050
0.03063	0.01008
0.03064	0.02811
0.03066	0.04086
0.03068	0.05404
0.03069	0.06523
0.03071	0.07292
0.03073	0.08119
0.03075	0.09331
0.03076	0.10555
0.03078	0.11528
0.0308	0.12609
0.03082	0.14095
0.03083	0.15583
0.03085	0.16732
0.03087	0.17901
0.03089	0.19411
0.0309	0.20873
0.03092	0.21928
0.03094	0.22957
0.03095	0.24336
0.03097	0.25726
0.03099	0.26720
0.03101	0.27475
0.03102	0.28195
0.03104	0.28730
0.03106	0.28836
0.03108	0.28437
0.03109	0.27539
0.03111	0.26526
0.03113	0.25826
0.03115	0.25446
0.03116	0.25307
0.03118	0.25284
0.0312	0.25219
0.03122	0.24898
0.03123	0.24101
0.03125	0.22670
0.03127	0.20621
0.03128	0.18532
0.0313	0.16734
0.03132	0.14858
0.03134	0.12644
0.03135	0.10716
0.03137	0.09580
0.03139	0.09040
0.03141	0.08851
0.03142	0.08992
0.03144	0.09415
0.03146	0.09863
0.03148	0.10083
0.03149	0.10007
0.03151	0.09544
0.03153	0.08388
0.03155	0.06353
0.03156	0.04057
0.03158	0.02058
0.0316	-0.00005
0.03161	-0.02500
0.03163	-0.04785
0.03165	-0.06213
0.03167	-0.07185
0.03168	-0.08203
0.0317	-0.09126
0.03172	-0.09681
0.03174	-0.10019
0.03175	-0.10347
0.03177	-0.10608
0.03179	-0.10672
0.03181	-0.10579
0.03182	-0.10411
0.03184	-0.10284
0.03186	-0.10287
0.03187	-0.10332
0.03189	-0.10278
0.03191	-0.09892
0.03193	-0.08999
0.03194	-0.07941
0.03196	-0.06934
0.03198	-0.05719
0.032	-0.04125
0.03201	-0.02681
0.03203	-0.01741
0.03205	-0.00930
0.03207	0.00107
0.03208	0.01156
0.0321	0.01989
0.03212	0.02794
0.03214	0.03738
0.03215	0.04580
0.03217	0.05135
0.03219	0.05739
0.0322	0.06714
0.03222	0.07835
0.03224	0.08821
0.03226	0.09793
0.03227	0.10886
0.03229	0.11793
0.03231	0.12174
0.03233	0.12153
0.03234	0.11932
0.03236	0.11621
0.03238	0.11300
0.0324	0.11100
0.03241	0.11159
0.03243	0.11544
0.03245	0.12356
0.03247	0.13910
0.03248	0.16488
0.0325	0.19708
0.03252	0.22847
0.03253	0.25274
0.03255	0.26689
0.03257	0.27341
0.03259	0.27516
0.0326	0.27333
0.03262	0.26887
0.03264	0.26310
0.03266	0.25738
0.03267	0.25319
0.03269	0.25133
0.03271	0.25104
0.03273	0.25144
0.03274	0.25220
0.03276	0.25373
0.03278	0.25786
0.0328	0.26593
0.03281	0.27561
0.03283	0.28501
0.03285	0.29692
0.03286	0.31386
0.03288	0.33102
0.0329	0.34313
0.03292	0.35148
0.03293	0.35821
0.03295	0.36288
0.03297	0.36521
0.03299	0.36868
0.033	0.37679
0.03302	0.38726
0.03304	0.39625
0.03306	0.40450
0.03307	0.41339
0.03309	0.42133
0.03311	0.42613
0.03312	0.42962
0.03314	0.43445
0.03316	0.44246
0.03318	0.45433
0.03319	0.46741
0.03321	0.48008
0.03323	0.49395
0.03325	0.50987
0.03326	0.52285
0.03328	0.52963
0.0333	0.53357
0.03332	0.53809
0.03333	0.54244
0.03335	0.54427
0.03337	0.54056
0.03339	0.52928
0.0334	0.51426
0.03342	0.49890
0.03344	0.47971
0.03345	0.45379
0.03347	0.42810
0.03349	0.40896
0.03351	0.39084
0.03352	0.36766
0.03354	0.34478
0.03356	0.32907
0.03358	0.31775
0.03359	0.30678
0.03361	0.29738
0.03363	0.29185
0.03365	0.28823
0.03366	0.28408
0.03368	0.28012
0.0337	0.27820
0.03372	0.27834
0.03373	0.28020
0.03375	0.28381
0.03377	0.28899
0.03378	0.29398
0.0338	0.29800
0.03382	0.30290
0.03384	0.31003
0.03385	0.31720
0.03387	0.32248
0.03389	0.32631
0.03391	0.32926
0.03392	0.33096
0.03394	0.33081
0.03396	0.32827
0.03398	0.32321
0.03399	0.31723
0.03401	0.31131
0.03403	0.30346
0.03405	0.29212
0.03406	0.28047
0.03408	0.27151
0.0341	0.26315
0.03411	0.25313
0.03413	0.24377
0.03415	0.23729
0.03417	0.23071
0.03418	0.22084
0.0342	0.21001
0.03422	0.20112
0.03424	0.19164
0.03425	0.17871
0.03427	0.16514
0.03429	0.15478
0.03431	0.14475
0.03432	0.13151
0.03434	0.11768
0.03436	0.10723
0.03438	0.09635
0.03439	0.07995
0.03441	0.05798
0.03443	0.03376
0.03444	0.01324
0.03446	0.00060
0.03448	-0.00412
0.0345	-0.00181
0.03451	0.00452
0.03453	0.01221
0.03455	0.02070
0.03457	0.02942
0.03458	0.03664
0.0346	0.04213
0.03462	0.05017
0.03464	0.06432
0.03465	0.08073
0.03467	0.09545
0.03469	0.11133
[truncated: 998,000+ more rows]
