# Supplementary material for: Visualizing single-molecule conformational transition and binding dynamics of intrinsically disordered proteins
Source: Nat Commun. 2023 Aug 25;14:5203. doi: 10.1038/s41467-023-41018-x (PMC10457384; doi:10.1038/s41467-023-41018-x)
Supplement: Supplementary file 4 — Source Data [file 41467_2023_41018_MOESM4_ESM.zip › All Source Data Files/Source Data Figure 3/Figure 3/Figure 3.xlsx]

## Sheet: Figure 3a-current distribution
Figure 3a
		DI (nA)	Normalized Counts
	Data 2	-1.255	0
		-1.165	0
		-1.075	6.13e-06
		-0.985	9.19e-05
		-0.895	0.000337
		-0.805	0.000858
		-0.715	0.00331
		-0.625	0.00978
		-0.535	0.0255
		-0.445	0.0547
		-0.355	0.11733
		-0.265	0.21454
		-0.175	0.35277
		-0.085	0.5159
		0.005	0.64901
		0.095	0.79613
		0.185	0.85845
		0.275	0.84071
		0.365	0.74819
		0.455	0.58273
		0.545	0.44436
		0.635	0.29515
		0.725	0.17646
		0.815	0.09345
		0.905	0.04284
		0.995	0.0195
		1.085	0.00704
		1.175	0.00215
		1.265	0.000717
		1.355	0.000214
		1.445	6.74e-05
		1.535	0.000178
		1.625	0.000711
		1.715	0.00224
		1.805	0.00638
		1.895	0.01741
		1.985	0.03898
		2.075	0.08352
		2.165	0.15848
		2.255	0.26664
		2.345	0.4337
		2.435	0.62589
		2.525	0.80841
		2.615	0.96064
		2.705	0.99768
		2.795	1
		2.885	0.88559
		2.975	0.7051
		3.065	0.51142
		3.155	0.32593
		3.245	0.2053
		3.335	0.11046
		3.425	0.05641
		3.515	0.02911
		3.605	0.01703
		3.695	0.01353
		3.785	0.01378
		3.875	0.0156
		3.965	0.01719
		4.055	0.01907
		4.145	0.02041
		4.235	0.02305
		4.325	0.02462
		4.415	0.02577
		4.505	0.02503
		4.595	0.02527
		4.685	0.02481
		4.775	0.02366
		4.865	0.02129
		4.955	0.01894
		5.045	0.01853
		5.135	0.01744
		5.225	0.01861
		5.315	0.02335
		5.405	0.0321
		5.495	0.04737
		5.585	0.06975
		5.675	0.10045
		5.765	0.13643
		5.855	0.16576
		5.945	0.20219
		6.035	0.22412
		6.125	0.22907
		6.215	0.22237
		6.305	0.19385
		6.395	0.1667
		6.485	0.1269
		6.575	0.09203
		6.665	0.06232
		6.755	0.03702
		6.845	0.02285
		6.935	0.01216
		7.025	0.0065
		7.115	0.00295
		7.205	0.0013
		7.295	0.000619
		7.385	0.000159
		7.475	0.000104
		7.565	4.29e-05
		7.655	0

## Sheet: Figure 3c
Figure 3c
		5nM		10nM		50nM		100nM		500nM		1uM		5uM
	Data	DI (nA)	Normalized Counts	DI (nA)	Normalized Counts	DI (nA)	Normalized Counts	DI (nA)	Normalized Counts	DI (nA)	Normalized Counts	DI (nA)	Normalized Counts	DI (nA)	Normalized Counts
		-1.155	0	-1.255	0	-1.255	0	-1.255	0	-1.94	0	-1.455	1.04e-06	-1.45	0
		-1.065	0	-1.165	3.47e-07	-1.165	4.86e-06	-1.165	0	-1.82	6.94e-07	-1.365	6.94e-07	-1.35	1.74e-06
		-0.975	2.78e-06	-1.075	1.39e-06	-1.075	1.01e-05	-1.075	3.47e-07	-1.7	2.43e-06	-1.275	6.94e-06	-1.25	8.68e-06
		-0.885	8.33e-06	-0.985	6.25e-06	-0.985	3.54e-05	-0.985	5.21e-06	-1.58	1.11e-05	-1.185	2.33e-05	-1.15	4.41e-05
		-0.795	2.15e-05	-0.895	1.15e-05	-0.895	0.000105	-0.895	1.91e-05	-1.46	4.03e-05	-1.095	7.08e-05	-1.05	0.000157
		-0.705	6.81e-05	-0.805	6.77e-05	-0.805	0.000303	-0.805	4.86e-05	-1.34	0.000157	-1.005	0.000262	-0.95	0.000572
		-0.615	0.000151	-0.715	0.00016	-0.715	0.000803	-0.715	0.000188	-1.22	0.00046	-0.915	0.000757	-0.85	0.00171
		-0.525	0.000298	-0.625	0.00041	-0.625	0.00181	-0.625	0.000555	-1.1	0.00132	-0.825	0.00194	-0.75	0.0046
		-0.435	0.000592	-0.535	0.000773	-0.535	0.00363	-0.535	0.00145	-0.98	0.00307	-0.735	0.00462	-0.65	0.01094
		-0.345	0.000942	-0.445	0.00139	-0.445	0.0063	-0.445	0.0031	-0.86	0.00657	-0.645	0.00934	-0.55	0.02256
		-0.255	0.0014	-0.355	0.00229	-0.355	0.0106	-0.355	0.00665	-0.74	0.01288	-0.555	0.01839	-0.45	0.04118
		-0.165	0.00192	-0.265	0.00323	-0.265	0.01575	-0.265	0.01216	-0.62	0.02209	-0.465	0.03171	-0.35	0.0663
		-0.075	0.00236	-0.175	0.00425	-0.175	0.02106	-0.175	0.01999	-0.5	0.03633	-0.375	0.04969	-0.25	0.09407
		0.015	0.00267	-0.085	0.00505	-0.085	0.02528	-0.085	0.02924	-0.38	0.05071	-0.285	0.0698	-0.15	0.11818
		0.105	0.00262	0.005	0.00533	0.005	0.02648	0.005	0.03678	-0.26	0.06627	-0.195	0.08517	-0.05	0.13136
		0.195	0.00247	0.095	0.00533	0.095	0.02732	0.095	0.04512	-0.14	0.08138	-0.105	0.10202	0.05	0.12849
		0.285	0.00214	0.185	0.00479	0.185	0.02428	0.185	0.04865	-0.02	0.08638	-0.015	0.10598	0.15	0.11127
		0.375	0.00159	0.275	0.00382	0.275	0.0195	0.275	0.04765	0.1	0.08755	0.075	0.10009	0.25	0.08543
		0.465	0.00107	0.365	0.00278	0.365	0.01407	0.365	0.0424	0.22	0.0763	0.165	0.08504	0.35	0.05751
		0.555	0.000594	0.455	0.0018	0.455	0.00904	0.455	0.03303	0.34	0.06326	0.255	0.06352	0.45	0.03397
		0.645	0.000336	0.545	0.00112	0.545	0.00545	0.545	0.02518	0.46	0.04909	0.345	0.04643	0.55	0.01789
		0.735	0.000166	0.635	0.000599	0.635	0.00284	0.635	0.01673	0.58	0.03275	0.435	0.02934	0.65	0.00829
		0.825	6.88e-05	0.725	0.000275	0.725	0.00132	0.725	0.01	0.7	0.02093	0.525	0.01693	0.75	0.00333
		0.915	2.43e-05	0.815	0.00012	0.815	0.000532	0.815	0.0053	0.82	0.0114	0.615	0.00864	0.85	0.00118
		1.005	5.21e-06	0.905	4.62e-05	0.905	0.000183	0.905	0.00243	0.94	0.00596	0.705	0.00388	0.95	0.000376
		1.095	2.78e-06	0.995	1.35e-05	0.995	5.8e-05	0.995	0.00111	1.06	0.00286	0.795	0.00176	1.05	0.000108
		1.185	1.04e-06	1.085	4.17e-06	1.085	1.39e-05	1.085	0.000399	1.18	0.00119	0.885	0.000683	1.15	4.13e-05
		1.275	3.47e-06	1.175	1.74e-06	1.175	3.47e-06	1.175	0.000122	1.3	0.000448	0.975	0.000241	1.25	5.49e-05
		1.365	1.46e-05	1.265	1.04e-06	1.265	1.74e-06	1.265	4.06e-05	1.42	0.000155	1.065	0.000133	1.35	0.000155
		1.455	6.01e-05	1.355	5.56e-06	1.355	7.99e-06	1.355	1.22e-05	1.54	8.89e-05	1.155	0.00019	1.45	0.000429
		1.545	0.000204	1.445	3.26e-05	1.445	3.51e-05	1.445	3.82e-06	1.66	0.000145	1.245	0.000374	1.55	0.00095
		1.635	0.000508	1.535	0.000115	1.535	0.000103	1.535	1.01e-05	1.78	0.000372	1.335	0.000821	1.65	0.00188
		1.725	0.00128	1.625	0.000353	1.625	0.000362	1.625	4.03e-05	1.9	0.00085	1.425	0.00155	1.75	0.00333
		1.815	0.00299	1.715	0.000995	1.715	0.00097	1.715	0.000127	2.02	0.00187	1.515	0.00279	1.85	0.00514
		1.905	0.00579	1.805	0.0023	1.805	0.0022	1.805	0.000361	2.14	0.00371	1.605	0.00446	1.95	0.0069
		1.995	0.0112	1.895	0.00525	1.895	0.00488	1.895	0.000987	2.26	0.00669	1.695	0.00695	2.05	0.00836
		2.085	0.01909	1.985	0.01046	1.985	0.00966	1.985	0.00221	2.38	0.01067	1.785	0.00982	2.15	0.00866
		2.175	0.02938	2.075	0.01849	2.075	0.01706	2.075	0.00473	2.5	0.01624	1.875	0.0129	2.25	0.00799
		2.265	0.04073	2.165	0.02954	2.165	0.02725	2.165	0.00898	2.62	0.02133	1.965	0.01565	2.35	0.00638
		2.355	0.04939	2.255	0.04066	2.255	0.0377	2.255	0.01511	2.74	0.0266	2.055	0.01698	2.45	0.00453
		2.445	0.05812	2.345	0.05462	2.345	0.05074	2.345	0.02458	2.86	0.03123	2.145	0.01815	2.55	0.00282
		2.535	0.05988	2.435	0.06429	2.435	0.06007	2.435	0.03547	2.98	0.03213	2.235	0.01753	2.65	0.00157
		2.625	0.0561	2.525	0.06818	2.525	0.0644	2.525	0.04582	3.1	0.03168	2.325	0.01547	2.75	0.000758
		2.715	0.04743	2.615	0.0656	2.615	0.06258	2.615	0.05444	3.22	0.02711	2.415	0.0128	2.85	0.000334
		2.805	0.03535	2.705	0.05541	2.705	0.053	2.705	0.05654	3.34	0.02199	2.505	0.00953	2.95	0.000128
		2.895	0.02579	2.795	0.04559	2.795	0.04382	2.795	0.05667	3.46	0.01677	2.595	0.00699	3.05	4.51e-05
		2.985	0.01651	2.885	0.03269	2.885	0.03137	2.885	0.05019	3.58	0.01103	2.685	0.00454	3.15	1.28e-05
		3.075	0.00973	2.975	0.02107	2.975	0.02083	2.975	0.03996	3.7	0.00703	2.775	0.00272	3.25	2.43e-06
		3.165	0.0056	3.065	0.0125	3.065	0.01241	3.065	0.02898	3.82	0.00388	2.865	0.00155	3.35	3.47e-07
		3.255	0.00332	3.155	0.00663	3.155	0.00667	3.155	0.01847	3.94	0.00209	2.955	0.000788	3.45	0
		3.345	0.00251	3.245	0.00369	3.245	0.00366	3.245	0.01164	4.06	0.00102	3.045	0.000415	3.55	0
		3.435	0.00241	3.335	0.00219	3.335	0.00192	3.335	0.00626	4.18	0.000435	3.135	0.000172	3.65	0
		3.525	0.00262	3.425	0.00159	3.425	0.00123	3.425	0.0032	4.3	0.000182	3.225	7.19e-05	3.75	0
		3.615	0.00302	3.515	0.00163	3.515	0.00112	3.515	0.00165	4.42	7.47e-05	3.315	3.13e-05	3.85	0
		3.705	0.00349	3.605	0.00173	3.605	0.00114	3.605	0.000965	4.54	4.38e-05	3.405	7.99e-06	3.95	0
		3.795	0.00413	3.695	0.00212	3.695	0.00136	3.695	0.000767	4.66	2.12e-05	3.495	5.21e-06	4.05	0
		3.885	0.00462	3.785	0.00238	3.785	0.0016	3.785	0.000781	4.78	2.22e-05	3.585	5.21e-06	4.15	0
		3.975	0.00513	3.875	0.00274	3.875	0.00173	3.875	0.000884	4.9	2.36e-05	3.675	4.17e-06	4.25	0
		4.065	0.00546	3.965	0.00298	3.965	0.00197	3.965	0.000974	5.02	3.23e-05	3.765	5.9e-06	4.35	0
		4.155	0.0056	4.055	0.00311	4.055	0.00206	4.055	0.00108	5.14	3.47e-05	3.855	7.99e-06	4.45	0
		4.245	0.00585	4.145	0.00351	4.145	0.00221	4.145	0.00116	5.26	3.89e-05	3.945	5.9e-06	4.55	0
		4.335	0.0059	4.235	0.00358	4.235	0.0023	4.235	0.00131	5.38	4.76e-05	4.035	5.56e-06	4.65	0
		4.425	0.00583	4.325	0.00357	4.325	0.00239	4.325	0.0014	5.5	5.76e-05	4.125	1.18e-05	4.75	0
		4.515	0.00555	4.415	0.00359	4.415	0.00233	4.415	0.00146	5.62	5.49e-05	4.215	1.04e-05	4.85	0
		4.605	0.00514	4.505	0.0033	4.505	0.00217	4.505	0.00142	5.74	6.11e-05	4.305	1.25e-05	4.95	0
		4.695	0.0049	4.595	0.00322	4.595	0.00215	4.595	0.00143	5.86	6.22e-05	4.395	8.68e-06	5.05	0
		4.785	0.00442	4.685	0.00305	4.685	0.00195	4.685	0.00141	5.98	7.92e-05	4.485	1.15e-05	5.15	0
		4.875	0.00405	4.775	0.00278	4.775	0.00178	4.775	0.00134	6.1	7.6e-05	4.575	1.63e-05	5.25	0
		4.965	0.004	4.865	0.00257	4.865	0.00166	4.865	0.00121	6.22	9.44e-05	4.665	9.03e-06	5.35	0
		5.055	0.00405	4.955	0.00245	4.955	0.00161	4.955	0.00107	6.34	0.000122	4.755	1.01e-05	5.45	0
		5.145	0.00522	5.045	0.00288	5.045	0.00185	5.045	0.00105	6.46	0.00014	4.845	1.6e-05	5.55	0
		5.235	0.00709	5.135	0.00355	5.135	0.0023	5.135	0.000988	6.58	0.000164	4.935	1.11e-05	5.65	0
		5.325	0.0104	5.225	0.00507	5.225	0.00337	5.225	0.00105	6.7	0.000208	5.025	8.68e-06	5.75	0
		5.415	0.01493	5.315	0.0078	5.315	0.00501	5.315	0.00132	6.82	0.000224	5.115	9.72e-06	5.85	0
		5.505	0.02027	5.405	0.01133	5.405	0.00726	5.405	0.00182	6.94	0.000268	5.205	6.94e-06	5.95	0
		5.595	0.02733	5.495	0.0167	5.495	0.01077	5.495	0.00268	7.06	0.000311	5.295	1.25e-05	6.05	0
		5.685	0.03445	5.585	0.02253	5.585	0.01466	5.585	0.00395	7.18	0.000333	5.385	1.04e-05	6.15	0
		5.775	0.03993	5.675	0.02901	5.675	0.01861	5.675	0.00569	7.3	0.000345	5.475	6.25e-06	6.25	0
		5.865	0.04297	5.765	0.03417	5.765	0.02212	5.765	0.00773	7.42	0.000319	5.565	4.86e-06	6.35	0
		5.955	0.04203	5.855	0.03653	5.855	0.02354	5.855	0.00939	7.54	0.000343	5.655	8.33e-06	6.45	0
		6.045	0.04082	5.945	0.03883	5.945	0.02497	5.945	0.01146	7.66	0.000334	5.745	4.86e-06	6.55	0
		6.135	0.03562	6.035	0.03714	6.035	0.02444	6.035	0.0127	7.78	0.000294	5.835	4.51e-06	6.65	0
		6.225	0.0292	6.125	0.03311	6.125	0.02159	6.125	0.01298	7.9	0.00026	5.925	4.86e-06	6.75	0
		6.315	0.02215	6.215	0.02739	6.215	0.01813	6.215	0.0126	8.02	0.000209	6.015	3.47e-06	6.85	0
		6.405	0.01513	6.305	0.02063	6.305	0.01365	6.305	0.01099	8.14	0.00017	6.105	1.74e-06	6.95	0
		6.495	0.01028	6.395	0.01527	6.395	0.01031	6.395	0.00945	8.26	0.000135	6.195	2.08e-06	7.05	0
		6.585	0.00637	6.485	0.0103	6.485	0.00695	6.485	0.00719	8.38	9.65e-05	6.285	1.74e-06	7.15	0
		6.675	0.00361	6.575	0.00633	6.575	0.00432	6.575	0.00522	8.5	6.46e-05	6.375	1.74e-06	7.25	0
		6.765	0.00191	6.665	0.00364	6.665	0.00243	6.665	0.00353	8.62	5e-05	6.465	2.43e-06	7.35	0
		6.855	0.000892	6.755	0.00185	6.755	0.00127	6.755	0.0021	8.74	3.58e-05	6.555	2.08e-06	7.45	0
		6.945	0.000434	6.845	0.000985	6.845	0.000646	6.845	0.00129	8.86	2.22e-05	6.645	3.47e-07	7.55	0
		7.035	0.000178	6.935	0.000429	6.935	0.000328	6.935	0.000689	8.98	1.6e-05	6.735	6.94e-07	7.65	0
		7.125	7.67e-05	7.025	0.000191	7.025	0.000135	7.025	0.000368	9.1	1.25e-05	6.825	0	7.75	0
		7.215	2.74e-05	7.115	7.81e-05	7.115	4.65e-05	7.115	0.000167	9.22	6.94e-06	6.915	1.04e-06	7.85	0
		7.305	5.9e-06	7.205	2.67e-05	7.205	1.63e-05	7.205	7.36e-05	9.34	3.82e-06	7.005	0	7.95	0
		7.395	1.74e-06	7.295	9.38e-06	7.295	3.82e-06	7.295	3.51e-05	9.46	3.82e-06	7.095	0	8.05	0
		7.485	3.47e-07	7.385	3.13e-06	7.385	3.13e-06	7.385	9.03e-06	9.58	2.43e-06	7.185	0	8.15	0
		7.575	3.47e-07	7.475	1.74e-06	7.475	1.04e-06	7.475	5.9e-06	9.7	1.04e-06	7.275	0	8.25	0
		7.665	0	7.565	6.94e-07	7.565	0	7.565	2.43e-06	9.82	3.47e-07	7.365	0	8.35	0
		7.755	0	7.655	0	7.655	0	7.655	0	9.94	1.74e-06	7.455	0	8.45	0

## Sheet: Figure 3d
Figure 3d
		pH=7.4			pH=6.5
	Data	Cmax	Occupation	Er	Cmax	Occupation	Er
		5	0.0227	0.0053	5	0.06673	0.00754
		10	0.0537	0.01054	25	0.23994	0.02436
		50	0.18343	0.03119	50	0.37472	0.02267
		100	0.39023	0.05153	250	0.74458	0.02195
		500	0.72317	0.02812	500	0.86212	0.03743
		1000	0.8473	0.015	1000	0.92949	0.0326
		5000	0.94203	0.03467	5000	0.97628	0.0173

## Sheet: Figure 3e
Figure 3e
		1000/T	Rln(kdis)	Er	Rln(kbind)	Er
	Data	3.35402	7.85913	2.32958	24.8576	1.13843
		3.2987	10.4991	1.4939	26.2745	2.73969
		3.26637	13.4089	0.76688	28.0816	0.50367
		3.24517	17.0425	0.53397	30.6244	0.68293
		3.22425	19.6832	1.83793	33.403	1.16178
		3.19336	22.2849	0.5614	34.784	0.64677

## Sheet: Figure 3f
Figure 3f
		1000/T	ln(K)	Er
	Data	3.35402	15.7397	0.18539
		3.2987	15.6801	0.34205
		3.26637	15.5762	0.09669
		3.24517	15.4469	0.07082
		3.22425	15.4269	0.24208
		3.19336	15.3161	0.07846
