# Supplementary material for: Visualizing single-molecule conformational transition and binding dynamics of intrinsically disordered proteins
Source: Nat Commun. 2023 Aug 25;14:5203. doi: 10.1038/s41467-023-41018-x (PMC10457384; doi:10.1038/s41467-023-41018-x)
Supplement: Supplementary file 4 — Source Data [file 41467_2023_41018_MOESM4_ESM.zip › All Source Data Files/Source Data Figure 3/Figure 3/Figure 3a.Data 1.i-t.txt]

0	-3.0486
1.735E-5	-3.19872
3.47E-5	-3.31767
5.21E-5	-3.27715
6.945E-5	-3.10495
8.68E-5	-2.90373
1.0415E-4	-2.95776
1.2155E-4	-3.42108
1.389E-4	-3.76846
1.5625E-4	-3.5407
1.736E-4	-3.20157
1.9095E-4	-3.26574
2.0835E-4	-3.4594
2.257E-4	-3.42268
2.4305E-4	-3.27916
2.604E-4	-3.23264
2.778E-4	-3.35936
2.9515E-4	-3.62361
3.125E-4	-3.6609
3.2985E-4	-3.20808
3.472E-4	-2.81362
3.646E-4	-3.01512
3.8195E-4	-3.44868
3.993E-4	-3.64756
4.1665E-4	-3.60237
4.3405E-4	-3.42822
4.514E-4	-3.28489
4.6875E-4	-3.28457
4.861E-4	-3.32599
5.0345E-4	-3.31465
5.2085E-4	-3.3785
5.382E-4	-3.60598
5.5555E-4	-3.70285
5.729E-4	-3.40023
5.903E-4	-2.96602
6.0765E-4	-2.74938
6.25E-4	-2.84691
6.4235E-4	-3.21243
6.597E-4	-3.46528
6.771E-4	-3.29711
6.9445E-4	-3.06401
7.118E-4	-3.13844
7.2915E-4	-3.31936
7.4655E-4	-3.35136
7.639E-4	-3.28769
7.8125E-4	-3.23267
7.986E-4	-3.19663
8.1595E-4	-3.19667
8.3335E-4	-3.38164
8.507E-4	-3.71884
8.6805E-4	-3.36401
8.854E-4	-1.75698
9.028E-4	-0.21923
9.2015E-4	-0.02985
9.375E-4	-0.27527
9.5485E-4	0.09507
9.722E-4	0.58845
9.896E-4	0.58018
0.00101	0.30991
0.00102	0.16038
0.00104	0.26035
0.00106	0.57867
0.00108	0.66669
0.00109	0.19604
0.00111	-0.3245
0.00113	-0.39046
0.00115	-0.28298
0.00116	-0.35002
0.00118	-0.39917
0.0012	-0.18706
0.00122	0.16121
0.00123	0.43756
0.00125	0.511
0.00127	0.32326
0.00128	0.04011
0.0013	-0.13943
0.00132	-0.11079
0.00134	0.15094
0.00135	0.47301
0.00137	0.56362
0.00139	-0.15869
0.00141	-1.9502
0.00142	-3.479
0.00144	-3.5083
0.00146	-2.94058
0.00148	-2.91546
0.00149	-3.27667
0.00151	-3.6089
0.00153	-3.66938
0.00155	-3.36336
0.00156	-3.02929
0.00158	-2.99112
0.0016	-3.13355
0.00161	-3.22605
0.00163	-2.95747
0.00165	-2.18972
0.00167	-1.55212
0.00168	-1.62386
0.0017	-1.94103
0.00172	-1.9883
0.00174	-2.0835
0.00175	-2.56962
0.00177	-3.12667
0.00179	-3.38713
0.00181	-3.48978
0.00182	-3.55398
0.00184	-3.06478
0.00186	-1.67879
0.00187	-0.33324
0.00189	0.0633
0.00191	-0.06391
0.00193	-0.0848
0.00194	0.08928
0.00196	0.36148
0.00198	0.4793
0.002	0.27652
0.00201	0.06889
0.00203	0.14761
0.00205	0.23744
0.00207	0.06697
0.00208	-4.60661E-4
0.0021	0.34702
0.00212	0.57772
0.00214	0.23204
0.00215	-0.08275
0.00217	0.22687
0.00219	0.58755
0.0022	0.35003
0.00222	-0.15791
0.00224	-0.45565
0.00226	-0.50157
0.00227	-0.36445
0.00229	-0.1217
0.00231	0.08572
0.00233	-0.14648
0.00234	-1.03544
0.00236	-1.85217
0.00238	-1.89734
0.0024	-1.45543
0.00241	-1.0052
0.00243	-0.81364
0.00245	-1.04351
0.00247	-1.64051
0.00248	-2.39822
0.0025	-2.78111
0.00252	-2.3895
0.00253	-1.68527
0.00255	-1.24425
0.00257	-1.2127
0.00259	-1.54075
0.0026	-1.884
0.00262	-1.91629
0.00264	-1.64716
0.00266	-1.24298
0.00267	-1.16541
0.00269	-1.73963
0.00271	-2.38457
0.00273	-2.43168
0.00274	-1.83546
0.00276	-0.78912
0.00278	0.13377
0.0028	0.44057
0.00281	0.4139
0.00283	0.42012
0.00285	0.34535
0.00286	0.06513
0.00288	-0.08018
0.0029	0.1795
0.00292	0.38933
0.00293	0.12627
0.00295	-0.11094
0.00297	0.16384
0.00299	0.49325
0.003	0.39452
0.00302	0.15025
0.00304	0.13056
0.00306	0.27582
0.00307	0.42094
0.00309	0.41293
0.00311	0.18277
0.00313	-0.03295
0.00314	-0.02111
0.00316	0.04681
0.00318	-0.02001
0.00319	-0.08924
0.00321	-0.00825
0.00323	0.13903
0.00325	0.22051
0.00326	0.12871
0.00328	-0.14367
0.0033	-0.22559
0.00332	0.1748
0.00333	0.59706
0.00335	0.58208
0.00337	0.44227
0.00339	0.50767
0.0034	0.46257
0.00342	0.01016
0.00344	-0.3963
0.00345	-0.27794
0.00347	0.11304
0.00349	0.38731
0.00351	0.38613
0.00352	0.10508
0.00354	-0.0803
0.00356	0.10556
0.00358	0.10163
0.00359	-0.50993
0.00361	-0.79092
0.00363	-0.04085
0.00365	0.26034
0.00366	-1.23614
0.00368	-3.12552
0.0037	-3.77316
0.00372	-3.58871
0.00373	-3.37145
0.00375	-3.27817
0.00377	-3.29191
0.00378	-3.3043
0.0038	-3.22267
0.00382	-3.11672
0.00384	-3.06742
0.00385	-3.04204
0.00387	-3.01777
0.00389	-3.11205
0.00391	-3.39687
0.00392	-3.62011
0.00394	-3.54782
0.00396	-3.37745
0.00398	-3.32344
0.00399	-3.22522
0.00401	-2.95262
0.00403	-2.8441
0.00405	-3.17839
0.00406	-3.49977
0.00408	-3.34815
0.0041	-3.06996
0.00411	-3.08501
0.00413	-3.245
0.00415	-3.33023
0.00417	-3.38297
0.00418	-3.47757
0.0042	-3.54141
0.00422	-3.4982
0.00424	-3.40006
0.00425	-3.32074
0.00427	-3.30131
0.00429	-3.34992
0.00431	-3.3686
0.00432	-3.27468
0.00434	-3.16728
0.00436	-3.1633
0.00438	-3.25926
0.00439	-3.40792
0.00441	-3.49895
0.00443	-3.44282
0.00444	-3.3084
0.00446	-3.20237
0.00448	-3.22934
0.0045	-3.42683
0.00451	-3.56866
0.00453	-3.46221
0.00455	-3.29886
0.00457	-3.30023
0.00458	-3.39788
0.0046	-3.46578
0.00462	-3.45638
0.00464	-3.36502
0.00465	-3.28489
0.00467	-3.30211
0.00469	-3.37031
0.0047	-3.41241
0.00472	-3.36409
0.00474	-3.19617
0.00476	-3.00746
0.00477	-2.92728
0.00479	-3.08977
0.00481	-3.52959
0.00483	-3.84703
0.00484	-3.70406
0.00486	-3.40634
0.00488	-3.30491
0.0049	-3.33789
0.00491	-3.36777
0.00493	-3.37301
0.00495	-3.36279
0.00497	-3.35692
0.00498	-3.37747
0.005	-3.44861
0.00502	-3.55579
0.00503	-3.52619
0.00505	-3.24718
0.00507	-3.0233
0.00509	-3.11844
0.0051	-3.24306
0.00512	-3.1191
0.00514	-3.01733
0.00516	-3.19443
0.00517	-3.31905
0.00519	-3.07116
0.00521	-2.82086
0.00523	-2.95616
0.00524	-3.2271
0.00526	-3.31484
0.00528	-3.2185
0.0053	-3.05267
0.00531	-3.07888
0.00533	-3.43062
0.00535	-3.55956
0.00536	-3.05146
0.00538	-2.6951
0.0054	-3.17328
0.00542	-3.59121
0.00543	-2.9732
0.00545	-1.70844
0.00547	-0.4697
0.00549	0.3394
0.0055	0.51046
0.00552	0.35434
0.00554	0.22182
0.00556	0.09428
0.00557	-0.09784
0.00559	-0.23479
0.00561	-0.19061
0.00562	-0.0148
0.00564	0.19544
0.00566	0.3152
0.00568	0.26783
0.00569	0.20614
0.00571	0.27399
0.00573	0.35438
0.00575	0.31807
0.00576	0.21894
0.00578	0.14731
0.0058	0.15401
0.00582	0.25204
0.00583	0.33586
0.00585	0.3162
0.00587	0.29195
0.00589	0.3482
0.0059	0.34181
0.00592	0.14056
0.00594	-0.11094
0.00595	-0.21229
0.00597	-0.033
0.00599	0.42494
0.00601	0.71374
0.00602	0.46194
0.00604	0.02051
0.00606	-0.16458
0.00608	-0.01107
0.00609	0.37133
0.00611	0.53427
0.00613	0.15959
0.00615	-0.24854
0.00616	-0.1735
0.00618	0.10189
0.0062	0.18373
0.00622	0.0759
0.00623	-0.09145
0.00625	-0.12008
0.00627	0.09609
0.00628	0.22979
0.0063	0.00106
0.00632	-0.20142
0.00634	-0.02106
0.00635	0.15021
0.00637	-0.07534
0.00639	-0.38345
0.00641	-0.41082
0.00642	-0.27118
0.00644	-0.13579
0.00646	0.09853
0.00648	0.40287
0.00649	-0.01657
0.00651	-1.68493
0.00653	-3.34778
0.00655	-3.73443
0.00656	-3.42733
0.00658	-3.27843
0.0066	-3.24381
0.00661	-3.13814
0.00663	-3.2032
0.00665	-3.61309
0.00667	-3.86203
0.00668	-3.49461
0.0067	-3.00814
0.00672	-2.95659
0.00674	-3.17804
0.00675	-3.39419
0.00677	-3.52588
0.00679	-3.55025
0.00681	-3.47082
0.00682	-3.32989
0.00684	-3.30685
0.00686	-3.50478
0.00687	-3.59646
0.00689	-3.32112
0.00691	-3.09324
0.00693	-3.31141
0.00694	-3.59334
0.00696	-3.53302
0.00698	-3.38915
0.007	-3.48147
0.00701	-3.76526
0.00703	-3.98875
0.00705	-3.41417
0.00707	-1.59591
0.00708	0.13305
0.0071	0.47252
0.00712	0.12721
0.00714	0.03993
0.00715	0.26909
0.00717	0.48787
0.00719	-0.31004
0.0072	-2.62906
0.00722	-4.02161
0.00724	-2.35517
0.00726	0.12545
0.00727	0.91492
0.00729	0.63336
0.00731	0.39712
0.00733	0.08136
0.00734	-0.52346
0.00736	-0.71256
0.00738	0.03679
0.0074	0.69501
0.00741	0.31462
0.00743	-0.10511
0.00745	0.37733
0.00747	0.31237
0.00748	-1.59112
0.0075	-3.56879
0.00752	-3.81636
0.00753	-3.26356
0.00755	-3.17295
0.00757	-3.32339
0.00759	-3.27875
0.0076	-3.24841
0.00762	-3.45655
0.00764	-3.59833
0.00766	-3.38622
0.00767	-3.11729
0.00769	-3.12674
0.00771	-3.27624
0.00773	-3.36374
0.00774	-3.43187
0.00776	-3.51862
0.00778	-3.4167
0.0078	-3.00843
0.00781	-2.79691
0.00783	-3.21817
0.00785	-3.71446
0.00786	-3.68565
0.00788	-3.41498
0.0079	-3.29839
0.00792	-3.32705
0.00793	-3.40485
0.00795	-3.49939
0.00797	-3.58163
0.00799	-3.57562
0.008	-3.43647
0.00802	-3.28423
0.00804	-3.24506
0.00806	-3.28999
0.00807	-3.3608
0.00809	-3.43791
0.00811	-3.50589
0.00813	-3.52665
0.00814	-3.47411
0.00816	-3.39344
0.00818	-3.34562
0.00819	-3.38485
0.00821	-3.52416
0.00823	-3.63208
0.00825	-3.59702
0.00826	-3.51215
0.00828	-3.50215
0.0083	-3.61051
0.00832	-3.82136
0.00833	-3.95358
0.00835	-3.84583
0.00837	-3.59431
0.00839	-3.35689
0.0084	-3.30242
0.00842	-3.50957
0.00844	-3.66073
0.00845	-3.48649
0.00847	-3.26691
0.00849	-3.28953
0.00851	-3.38411
0.00852	-3.35893
0.00854	-3.37782
0.00856	-3.58765
0.00858	-3.67932
0.00859	-3.40348
0.00861	-3.1784
0.00863	-3.40698
0.00865	-3.82044
0.00866	-3.98329
0.00868	-3.46822
0.0087	-2.10313
0.00872	-0.81115
0.00873	-0.449
0.00875	-0.42162
0.00877	-0.0549
0.00878	0.30054
0.0088	0.21285
0.00882	-0.01128
0.00884	-0.00757
0.00885	0.08247
0.00887	0.05682
0.00889	-0.06928
0.00891	-0.20856
0.00892	-0.20166
0.00894	0.03219
0.00896	0.15819
0.00898	-0.09563
0.00899	-0.33701
0.00901	-0.19147
0.00903	0.03023
0.00905	-0.03321
0.00906	-0.22694
0.00908	-0.28954
0.0091	-0.05569
0.00911	0.47402
0.00913	0.73757
0.00915	0.31261
0.00917	-0.14222
0.00918	-0.06497
0.0092	-0.47342
0.00922	-2.19284
0.00924	-3.78754
0.00925	-3.86793
0.00927	-3.29777
0.00929	-3.18761
0.00931	-3.34741
0.00932	-3.36125
0.00934	-3.26537
0.00936	-3.23576
0.00938	-3.51172
0.00939	-4.06924
0.00941	-3.77096
0.00943	-1.79457
0.00944	0.13546
0.00946	0.33854
0.00948	-0.31441
0.0095	-0.63873
0.00951	-0.52289
0.00953	-0.15896
0.00955	0.1102
0.00957	0.02027
0.00958	-0.19118
0.0096	-0.22216
0.00962	-0.05345
0.00964	0.22336
0.00965	0.33262
0.00967	0.10077
0.00969	-0.02558
0.0097	0.34192
0.00972	0.80603
0.00974	0.825
0.00976	-0.01415
0.00977	-1.78986
0.00979	-3.36759
0.00981	-3.68719
0.00983	-3.30957
0.00984	-3.0423
0.00986	-2.9973
0.00988	-3.12572
0.0099	-3.3829
0.00991	-3.69165
0.00993	-3.84372
0.00995	-3.69402
0.00997	-3.5164
0.00998	-3.5699
0.01	-3.61621
0.01002	-3.43679
0.01003	-3.36123
0.01005	-3.67693
0.01007	-3.91004
0.01009	-3.63409
0.0101	-3.32272
0.01012	-3.44962
0.01014	-3.67425
0.01016	-3.60717
0.01017	-3.46558
0.01019	-3.51605
0.01021	-3.57545
0.01023	-3.441
0.01024	-3.28308
0.01026	-3.29165
0.01028	-3.38338
0.0103	-3.44512
0.01031	-3.52787
0.01033	-3.65686
0.01035	-3.56342
0.01036	-3.09014
0.01038	-2.82672
0.0104	-3.26744
0.01042	-3.81508
0.01043	-3.82696
0.01045	-3.64048
0.01047	-3.68986
0.01049	-3.80189
0.0105	-3.74119
0.01052	-3.58465
0.01054	-3.47094
0.01056	-3.47644
0.01057	-3.61591
0.01059	-3.7067
0.01061	-3.5809
0.01062	-3.33095
0.01064	-3.10351
0.01066	-3.01636
0.01068	-3.12251
0.01069	-3.22919
0.01071	-3.17378
0.01073	-3.1373
0.01075	-3.30652
0.01076	-3.57569
0.01078	-3.78775
0.0108	-3.85853
0.01082	-3.74831
0.01083	-3.52773
0.01085	-3.29342
0.01087	-3.11954
0.01089	-3.07995
0.0109	-3.2672
0.01092	-3.58891
0.01094	-3.18262
0.01095	-1.44281
0.01097	0.24218
0.01099	0.45087
0.01101	-0.26014
0.01102	-0.95285
0.01104	-1.08873
0.01106	-0.454
0.01108	0.18939
0.01109	0.1536
0.01111	-0.04372
0.01113	0.15932
0.01115	0.39263
0.01116	0.21405
0.01118	-0.15114
0.0112	-0.34672
0.01122	-0.17831
0.01123	0.36511
0.01125	0.77097
0.01127	0.58484
0.01128	0.08119
0.0113	-0.29736
0.01132	-0.1658
0.01134	0.46762
0.01135	0.21044
0.01137	-1.91918
0.01139	-4.00345
0.01141	-4.17183
0.01142	-3.50851
0.01144	-3.42608
0.01146	-3.51903
0.01148	-3.18872
0.01149	-2.95091
0.01151	-3.31382
0.01153	-3.71765
0.01155	-3.56644
0.01156	-3.22853
0.01158	-3.19627
0.0116	-3.42336
0.01161	-3.7015
0.01163	-3.76131
0.01165	-3.45207
0.01167	-3.1503
0.01168	-3.23045
0.0117	-3.48488
0.01172	-3.6215
0.01174	-3.59574
0.01175	-3.44999
0.01177	-3.34164
0.01179	-3.40634
0.01181	-3.58262
0.01182	-3.74384
0.01184	-3.70258
0.01186	-3.36483
0.01187	-3.04676
0.01189	-3.05424
0.01191	-3.25982
0.01193	-3.47115
0.01194	-3.67593
0.01196	-3.76693
0.01198	-3.10397
0.012	-1.34385
0.01201	0.1763
0.01203	0.24497
0.01205	-0.26988
0.01207	-0.2768
0.01208	0.00313
0.0121	0.11935
0.01212	0.09881
0.01214	0.05541
0.01215	0.00804
0.01217	-0.03472
0.01219	-0.0123
0.0122	0.10363
0.01222	0.14081
0.01224	-0.0285
0.01226	-0.14484
0.01227	0.03093
0.01229	0.28826
0.01231	0.35806
0.01233	0.20888
0.01234	-0.09281
0.01236	-0.34666
0.01238	-0.38343
0.0124	-0.27953
0.01241	-0.15394
0.01243	-0.05184
0.01245	0.00784
0.01247	0.0371
0.01248	0.06434
0.0125	0.15472
0.01252	0.3272
0.01253	0.3841
0.01255	0.1553
0.01257	-0.17882
0.01259	-0.36677
0.0126	-0.22102
0.01262	0.21045
0.01264	0.01316
0.01266	-1.47852
0.01267	-3.0874
0.01269	-3.57347
0.01271	-3.43797
0.01273	-3.42731
0.01274	-3.43915
0.01276	-3.28353
0.01278	-3.212
0.0128	-3.44584
0.01281	-3.61857
0.01283	-3.41523
0.01285	-3.28016
0.01286	-3.52643
0.01288	-3.26473
0.0129	-1.80154
0.01292	-0.3801
0.01293	-0.22663
0.01295	-0.40711
0.01297	0.11895
0.01299	0.65676
0.013	0.40536
0.01302	-0.26602
0.01304	-0.85469
0.01306	-1.53514
0.01307	-2.49026
0.01309	-3.20776
0.01311	-3.23589
0.01313	-3.10451
0.01314	-3.28746
0.01316	-3.12159
0.01318	-2.00387
0.01319	-0.81801
0.01321	-0.4423
0.01323	-0.35499
0.01325	0.03881
0.01326	0.34275
0.01328	0.11948
0.0133	-0.27486
0.01332	-0.37077
0.01333	-0.07746
0.01335	0.40617
0.01337	0.16527
0.01339	-1.4146
0.0134	-3.09834
0.01342	-3.6074
0.01344	-3.46999
0.01345	-3.45001
0.01347	-3.5817
0.01349	-3.7408
0.01351	-3.75346
0.01352	-3.52516
0.01354	-3.32268
0.01356	-3.40093
0.01358	-3.57485
0.01359	-3.60091
0.01361	-3.44989
0.01363	-3.19732
0.01365	-3.13401
0.01366	-3.45792
0.01368	-3.76612
0.0137	-3.6441
0.01372	-3.29003
0.01373	-3.04672
0.01375	-3.15983
0.01377	-3.5965
0.01378	-3.29605
0.0138	-1.48857
0.01382	0.23838
0.01384	0.37127
0.01385	-0.12877
0.01387	-0.10884
0.01389	0.09619
0.01391	-0.03382
0.01392	-0.29838
0.01394	-0.3712
0.01396	-0.17149
0.01398	0.20087
0.01399	0.22189
0.01401	-0.44352
0.01403	-0.98201
0.01405	-0.65318
0.01406	-0.2157
0.01408	-0.46303
0.0141	-0.66003
0.01411	-0.13497
0.01413	-0.08813
0.01415	-1.56502
0.01417	-3.20178
0.01418	-3.53814
0.0142	-3.28905
0.01422	-3.42122
0.01424	-3.67442
0.01425	-3.65214
0.01427	-3.54449
0.01429	-3.6037
0.01431	-3.7353
0.01432	-3.77919
0.01434	-3.67103
0.01436	-3.42254
0.01438	-3.23361
0.01439	-3.2726
0.01441	-3.40195
0.01443	-3.45984
0.01444	-3.50568
0.01446	-3.6189
0.01448	-3.7408
0.0145	-3.78532
0.01451	-3.68418
0.01453	-3.43159
0.01455	-3.25578
0.01457	-3.34534
0.01458	-3.46387
0.0146	-3.38673
0.01462	-3.36586
0.01464	-3.60582
0.01465	-3.67837
0.01467	-3.23613
0.01469	-2.91768
0.0147	-3.32674
0.01472	-3.80396
0.01474	-3.65114
0.01476	-3.35373
0.01477	-3.46158
0.01479	-3.63756
0.01481	-3.47533
0.01483	-3.22898
0.01484	-3.19254
0.01486	-3.16426
0.01488	-2.96611
0.0149	-2.96888
0.01491	-3.38167
0.01493	-3.18942
0.01495	-1.58311
0.01497	0.00723
0.01498	0.14144
0.015	-0.26876
0.01502	-0.11707
0.01503	0.29379
0.01505	0.42617
0.01507	0.237
0.01509	-0.13024
0.0151	-0.3292
0.01512	-0.10489
0.01514	0.25388
0.01516	0.39659
0.01517	0.25219
0.01519	-0.1062
0.01521	-0.29247
0.01523	-0.00293
0.01524	0.42976
0.01526	0.6171
0.01528	0.53603
0.0153	0.29802
0.01531	0.18754
0.01533	0.39525
0.01535	0.50488
0.01536	0.17365
0.01538	-0.01051
0.0154	0.35075
0.01542	0.00184
0.01543	-2.07529
0.01545	-4.0638
0.01547	-4.17033
0.01549	-3.39208
0.0155	-3.04283
0.01552	-3.1176
0.01554	-3.3253
0.01556	-3.54392
0.01557	-3.69057
0.01559	-3.67098
0.01561	-3.43723
0.01563	-3.14667
0.01564	-2.99522
0.01566	-3.14953
0.01568	-3.64453
0.01569	-3.98823
0.01571	-3.76073
0.01573	-3.31192
0.01575	-3.08365
0.01576	-3.1869
0.01578	-3.56578
0.0158	-3.82606
0.01582	-3.64541
0.01583	-3.3783
0.01585	-3.40637
0.01587	-3.51361
0.01589	-3.45164
0.0159	-3.39458
0.01592	-3.53298
0.01594	-3.6899
0.01595	-3.66308
0.01597	-3.55614
0.01599	-3.5064
0.01601	-3.45829
0.01602	-3.28071
0.01604	-2.72349
0.01606	-1.66688
0.01608	-0.70256
0.01609	-0.36421
0.01611	-0.32375
0.01613	-0.17998
0.01615	-0.03719
0.01616	-0.06886
0.01618	-0.21072
0.0162	-0.34164
0.01622	-0.35107
0.01623	-0.18522
0.01625	0.00725
0.01627	0.05837
0.01628	-0.08694
0.0163	-0.4415
0.01632	-0.95624
0.01634	-1.50256
0.01635	-1.71035
0.01637	-1.36258
0.01639	-1.06624
0.01641	-1.35849
0.01642	-1.69552
0.01644	-1.47003
0.01646	-0.97982
0.01648	-0.75529
0.01649	-1.24808
0.01651	-2.58997
0.01653	-3.69992
0.01655	-3.62794
0.01656	-3.26728
0.01658	-3.57064
0.0166	-3.98345
0.01661	-3.86478
0.01663	-3.5836
0.01665	-3.60101
0.01667	-3.77906
0.01668	-3.86112
0.0167	-3.72544
0.01672	-3.36692
0.01674	-3.07357
0.01675	-3.10789
0.01677	-3.36339
0.01679	-3.64748
0.01681	-3.80021
0.01682	-3.73528
0.01684	-3.65444
0.01686	-3.73217
0.01687	-3.74137
0.01689	-3.49411
0.01691	-3.34148
0.01693	-3.60707
0.01694	-3.92499
0.01696	-3.90241
0.01698	-3.70392
0.017	-3.56019
0.01701	-3.45848
0.01703	-3.36769
0.01705	-3.43197
0.01707	-3.72497
0.01708	-3.8277
0.0171	-3.41679
0.01712	-3.026
0.01714	-3.16869
0.01715	-3.47897
0.01717	-3.51625
0.01719	-3.44486
0.0172	-3.50007
0.01722	-3.58218
0.01724	-3.56655
0.01726	-3.55374
0.01727	-3.64269
0.01729	-3.70976
0.01731	-3.63147
0.01733	-3.52344
0.01734	-3.50983
0.01736	-3.50779
0.01738	-3.45686
0.0174	-3.57573
0.01741	-3.9164
0.01743	-3.57839
0.01745	-1.8903
0.01747	-0.22815
0.01748	0.02801
0.0175	-0.32579
0.01752	-0.2829
0.01753	-0.01851
0.01755	0.09068
0.01757	0.05925
0.01759	-0.00842
0.0176	-0.06552
0.01762	-0.09618
0.01764	-0.15249
0.01766	-0.26139
0.01767	-0.27553
0.01769	-0.07027
0.01771	0.19311
0.01773	0.32125
0.01774	0.30149
0.01776	0.17794
0.01778	0.05626
0.0178	0.00943
0.01781	-0.09823
0.01783	-0.34898
0.01785	-0.36598
0.01786	0.1371
0.01788	0.59793
0.0179	0.47938
0.01792	0.14508
0.01793	0.06217
0.01795	0.17133
0.01797	0.29513
0.01799	0.34144
0.018	0.25892
0.01802	0.07801
0.01804	-0.12233
0.01806	-0.16034
0.01807	0.06873
0.01809	0.2169
0.01811	-0.02333
0.01812	-0.33001
0.01814	-0.37556
0.01816	-0.40334
0.01818	-0.66326
0.01819	-0.8303
0.01821	-0.58664
0.01823	-0.19277
0.01825	0.03374
0.01826	0.07439
0.01828	0.0174
0.0183	0.08417
0.01832	0.40157
0.01833	0.54514
0.01835	0.15021
0.01837	-0.35738
0.01839	-0.49301
0.0184	-0.26929
0.01842	0.12475
0.01844	0.29089
0.01845	-0.05118
0.01847	-0.43281
0.01849	-0.36528
0.01851	-0.07581
0.01852	0.11549
0.01854	0.2025
0.01856	0.22394
0.01858	0.06743
0.01859	-0.29263
0.01861	-0.41922
0.01863	0.00883
0.01865	0.43319
0.01866	0.30961
0.01868	0.05467
0.0187	0.16138
0.01872	0.39663
0.01873	0.43781
0.01875	0.38549
0.01877	0.38285
0.01878	0.34878
0.0188	0.18085
0.01882	-0.0754
0.01884	-0.31192
0.01885	-0.32908
0.01887	-0.02835
0.01889	0.20774
0.01891	0.04811
0.01892	-0.1656
0.01894	-0.06667
0.01896	0.08455
0.01898	0.00279
0.01899	-0.04953
0.01901	0.16994
0.01903	0.31746
0.01905	0.07288
0.01906	-0.17001
0.01908	-0.10202
0.0191	-0.58038
0.01911	-2.26819
0.01913	-3.81207
0.01915	-3.91525
0.01917	-3.38585
0.01918	-3.28515
0.0192	-3.48996
0.01922	-3.63647
0.01924	-3.63954
0.01925	-3.50472
0.01927	-3.33935
0.01929	-3.25817
0.01931	-3.29845
0.01932	-3.44802
0.01934	-3.56325
0.01936	-3.50999
0.01938	-3.31919
0.01939	-3.08585
0.01941	-2.9999
0.01943	-3.21039
0.01944	-3.59094
0.01946	-3.93697
0.01948	-4.01744
0.0195	-3.7089
0.01951	-3.33507
0.01953	-3.24004
0.01955	-3.41474
0.01957	-3.72931
0.01958	-3.92179
0.0196	-3.80869
0.01962	-3.64605
0.01964	-3.69755
0.01965	-3.85212
0.01967	-3.93695
0.01969	-3.91263
0.0197	-3.77618
0.01972	-3.53336
0.01974	-3.23855
0.01976	-3.12805
0.01977	-3.35849
0.01979	-3.59815
0.01981	-3.52989
0.01983	-3.42685
0.01984	-3.56452
0.01986	-3.64969
0.01988	-3.43599
0.0199	-3.38313
0.01991	-3.78211
0.01993	-3.51265
0.01995	-1.6652
0.01997	0.20174
0.01998	0.4996
0.02	0.15362
0.02002	0.18632
0.02003	-0.33259
0.02005	-2.26039
0.02007	-4.04275
0.02009	-4.17452
0.0201	-3.58718
0.02012	-3.45886
0.02014	-3.72855
0.02016	-3.96218
0.02017	-3.44393
0.02019	-1.76105
0.02021	-0.10473
0.02023	0.33415
0.02024	0.07588
0.02026	-0.12626
0.02028	-0.14883
0.0203	-0.02945
0.02031	0.17434
0.02033	0.34612
0.02035	0.17125
0.02036	-0.48155
0.02038	-0.84983
0.0204	-0.32049
0.02042	0.27351
0.02043	0.07053
0.02045	-0.35632
0.02047	-0.30658
0.02049	-0.01482
0.0205	0.15227
0.02052	0.16652
0.02054	0.08145
0.02056	-0.0591
0.02057	-0.20094
0.02059	-0.23614
0.02061	-0.11924
0.02063	-0.10101
0.02064	-0.36427
0.02066	-0.54416
0.02068	-0.30095
0.02069	0.01097
0.02071	0.00755
0.02073	-0.14332
0.02075	-0.19756
0.02076	-0.11173
0.02078	0.08418
0.0208	0.26204
0.02082	0.30692
0.02083	0.26816
0.02085	0.21766
0.02087	0.15344
0.02089	0.06886
0.0209	0.01131
0.02092	0.01588
0.02094	0.00583
0.02095	-0.07108
0.02097	-0.04406
0.02099	0.22893
0.02101	0.55134
0.02102	0.67986
0.02104	0.51115
0.02106	0.05498
0.02108	-0.34022
0.02109	-0.36752
0.02111	-0.19679
0.02113	-0.06601
0.02115	-0.04278
0.02116	-0.1073
0.02118	-0.05066
0.0212	0.2762
0.02122	0.55343
0.02123	0.47705
0.02125	0.29424
0.02127	0.27391
0.02128	0.25587
0.0213	0.04456
0.02132	-0.2448
0.02134	-0.43301
0.02135	-0.39688
0.02137	-0.09117
0.02139	0.27434
0.02141	0.45807
0.02142	0.33546
0.02144	-0.06825
0.02146	-0.2133
0.02148	0.18839
0.02149	-0.04848
0.02151	-1.82175
0.02153	-3.52304
0.02155	-3.55575
0.02156	-3.04672
0.02158	-3.35563
0.0216	-3.83487
0.02161	-3.64719
0.02163	-3.33929
0.02165	-3.53763
0.02167	-3.85032
0.02168	-3.78586
0.0217	-3.51971
0.02172	-3.33548
0.02174	-3.25909
0.02175	-3.25745
0.02177	-3.30232
0.02179	-3.35822
0.02181	-3.35196
0.02182	-3.25868
0.02184	-3.30165
0.02186	-3.62522
0.02187	-3.81729
0.02189	-3.52743
0.02191	-3.1782
0.02193	-3.22076
0.02194	-3.40854
0.02196	-3.42343
0.02198	-3.35973
0.022	-3.36004
0.02201	-3.38796
0.02203	-3.38345
0.02205	-3.37292
0.02207	-3.38936
0.02208	-3.39943
0.0221	-3.36488
0.02212	-3.29852
0.02214	-3.25884
0.02215	-3.44123
0.02217	-3.8467
0.02219	-3.54005
0.0222	-1.81042
0.02222	-0.05062
0.02224	0.31776
0.02226	0.0468
0.02227	0.12334
0.02229	0.35641
0.02231	0.36393
0.02233	0.21447
0.02234	0.05244
0.02236	-0.13658
0.02238	-0.36233
0.0224	-0.47103
0.02241	-0.30769
0.02243	0.1058
0.02245	0.62048
0.02247	0.72362
0.02248	0.09278
0.0225	-0.49161
0.02252	-0.30864
0.02253	0.07902
0.02255	0.00124
0.02257	-0.31278
0.02259	-0.46697
0.0226	-0.31928
0.02262	0.11084
0.02264	0.39882
0.02266	0.20496
0.02267	-0.07543
0.02269	-0.02996
0.02271	0.02508
0.02273	-0.25862
0.02274	-0.60949
0.02276	-0.67788
0.02278	-0.3797
0.0228	0.19095
0.02281	0.48354
0.02283	0.06311
0.02285	-0.48357
0.02286	-0.52642
0.02288	-0.34167
0.0229	-0.31161
0.02292	-0.35911
0.02293	-0.31875
0.02295	-0.14228
0.02297	0.12982
0.02299	0.24104
0.023	0.03543
0.02302	-0.0491
0.02304	0.24627
0.02306	-0.15797
0.02307	-2.09054
0.02309	-3.81661
0.02311	-3.66771
0.02312	-2.94808
0.02314	-3.13743
0.02316	-3.63952
0.02318	-3.62722
0.02319	-3.49131
0.02321	-3.7095
0.02323	-3.89904
0.02325	-3.67671
0.02326	-3.43442
0.02328	-3.5687
0.0233	-3.72996
0.02332	-3.53728
0.02333	-3.28936
0.02335	-3.33031
0.02337	-3.4839
0.02339	-3.51625
0.0234	-3.44652
0.02342	-3.36161
0.02344	-3.36028
0.02345	-3.49059
0.02347	-3.5619
0.02349	-3.42362
0.02351	-3.33516
0.02352	-3.53484
0.02354	-3.78532
0.02356	-3.8082
0.02358	-3.66978
0.02359	-3.51496
0.02361	-3.45471
0.02363	-3.53414
0.02365	-3.57034
0.02366	-3.40665
0.02368	-3.2254
0.0237	-3.22506
0.02372	-3.29867
0.02373	-3.34417
0.02375	-3.59202
0.02377	-4.08869
0.02378	-3.82769
0.0238	-2.05171
0.02382	-0.203
0.02384	0.25851
0.02385	-0.13164
0.02387	-0.48515
0.02389	-0.33636
0.02391	0.35889
0.02392	0.36413
0.02394	-1.31009
0.02396	-3.20107
0.02398	-3.73859
0.02399	-3.52129
0.02401	-3.41981
0.02403	-3.40484
0.02405	-3.28886
0.02406	-3.15104
0.02408	-3.11431
0.0241	-3.20459
0.02411	-3.3903
0.02413	-3.49802
0.02415	-3.41069
0.02417	-3.36616
0.02418	-3.57436
0.0242	-3.73758
0.02422	-3.59601
0.02424	-3.51894
0.02425	-3.813
0.02427	-3.96117
0.02429	-3.50125
0.02431	-3.04127
0.02432	-3.20354
0.02434	-3.49375
0.02436	-3.35412
0.02438	-3.14456
0.02439	-3.28601
0.02441	-3.57708
0.02443	-3.71844
0.02444	-3.65168
0.02446	-3.42974
0.02448	-3.27407
0.0245	-3.37055
0.02451	-3.61022
0.02453	-3.82083
0.02455	-3.85939
0.02457	-3.66704
0.02458	-3.51345
0.0246	-3.62491
0.02462	-3.73022
0.02464	-3.58593
0.02465	-3.5236
0.02467	-3.74381
0.02469	-3.31855
0.0247	-1.55088
0.02472	0.31843
0.02474	0.91984
0.02476	0.11991
0.02477	-1.70556
0.02479	-3.36704
0.02481	-3.82416
0.02483	-3.54664
0.02484	-3.26699
0.02486	-3.18279
0.02488	-3.30291
0.0249	-3.3817
0.02491	-3.24451
0.02493	-3.27602
0.02495	-3.69809
0.02497	-3.41165
0.02498	-1.60534
0.025	0.09192
0.02502	0.12262
0.02503	-0.47286
0.02505	-0.38829
0.02507	0.05672
0.02509	0.28104
0.0251	0.31029
0.02512	0.28105
0.02514	0.21889
0.02516	0.14786
0.02517	0.20363
0.02519	0.36865
0.02521	-0.15616
0.02523	-1.89211
0.02524	-3.54503
0.02526	-3.85514
0.02528	-3.39176
0.0253	-3.0279
0.02531	-2.98359
0.02533	-3.25217
0.02535	-3.59872
0.02536	-3.78633
0.02538	-3.78195
0.0254	-3.61356
0.02542	-3.35509
0.02543	-3.09806
0.02545	-2.96151
0.02547	-3.03854
0.02549	-3.30469
0.0255	-3.64629
0.02552	-3.7069
0.02554	-3.25231
0.02556	-2.80011
0.02557	-2.87606
0.02559	-3.21288
0.02561	-3.43353
0.02563	-3.57687
0.02564	-3.71886
0.02566	-3.69743
0.02568	-3.40549
0.02569	-3.22101
0.02571	-3.46719
0.02573	-3.79984
0.02575	-3.83495
0.02576	-3.63734
0.02578	-3.405
0.0258	-3.43415
0.02582	-3.78628
0.02583	-3.40677
0.02585	-1.54637
0.02587	0.27419
0.02589	0.5685
0.0259	0.09891
0.02592	-0.08766
0.02594	-0.09553
0.02595	-0.23139
0.02597	-0.38608
0.02599	-0.38848
0.02601	-0.26876
0.02602	-0.14126
0.02604	-0.26778
0.02606	-0.82736
0.02608	-1.47132
0.02609	-1.82683
0.02611	-1.91915
0.02613	-1.87094
0.02615	-1.82224
0.02616	-1.891
0.02618	-2.07873
0.0262	-2.30583
0.02622	-2.2629
0.02623	-1.77322
0.02625	-1.38974
0.02627	-1.58782
0.02628	-1.83548
0.0263	-1.57607
0.02632	-1.22065
0.02634	-1.22998
0.02635	-1.3262
0.02637	-1.24096
0.02639	-1.41423
0.02641	-2.2329
0.02642	-3.17819
0.02644	-3.65898
0.02646	-3.76084
0.02648	-3.7065
0.02649	-3.54593
0.02651	-3.33542
0.02653	-3.31829
0.02655	-3.63914
0.02656	-3.84738
0.02658	-3.54517
0.0266	-3.24217
0.02661	-3.45082
0.02663	-3.73319
0.02665	-3.62239
0.02667	-3.44785
0.02668	-3.57781
0.0267	-3.69206
0.02672	-3.44273
0.02674	-3.06001
0.02675	-2.85367
0.02677	-2.91652
0.02679	-3.23246
0.02681	-3.55117
0.02682	-3.63413
0.02684	-3.54704
0.02686	-3.44747
0.02687	-3.52343
0.02689	-3.86786
0.02691	-4.16321
0.02693	-4.09418
0.02694	-3.78762
0.02696	-3.46538
0.02698	-3.26925
0.027	-3.2818
0.02701	-3.42643
0.02703	-3.59034
0.02705	-3.67183
0.02707	-3.61192
0.02708	-3.5224
0.0271	-3.51683
0.02712	-3.53891
0.02714	-3.50983
0.02715	-3.41903
0.02717	-3.28743
0.02719	-3.19873
0.0272	-3.22559
0.02722	-3.32445
0.02724	-3.42201
0.02726	-3.44844
0.02727	-3.37797
0.02729	-3.34996
0.02731	-3.47613
0.02733	-3.56943
0.02734	-3.45705
0.02736	-3.30881
0.02738	-3.3018
0.0274	-3.32782
0.02741	-3.27011
0.02743	-3.27058
0.02745	-3.45508
0.02747	-3.59406
0.02748	-3.48426
0.0275	-3.38403
0.02752	-3.55462
0.02753	-3.82796
0.02755	-3.94327
0.02757	-3.69815
0.02759	-3.09845
0.0276	-2.85468
0.02762	-3.47735
0.02764	-4.04899
0.02766	-3.69242
0.02767	-3.07994
0.02769	-3.02968
0.02771	-3.29542
0.02773	-3.42543
0.02774	-3.28893
0.02776	-2.91351
0.02778	-2.66458
0.0278	-2.85876
0.02781	-3.25351
0.02783	-3.5253
0.02785	-3.62211
0.02786	-3.59596
0.02788	-3.61265
0.0279	-3.78058
0.02792	-3.86425
0.02793	-3.64567
0.02795	-3.35792
0.02797	-3.2587
0.02799	-3.2661
0.028	-3.2306
0.02802	-3.04837
0.02804	-2.7392
0.02806	-2.77923
0.02807	-3.42252
0.02809	-3.45225
0.02811	-1.89832
0.02812	-0.23611
0.02814	0.04231
0.02816	-0.3066
0.02818	-0.24438
0.02819	0.08355
0.02821	0.30169
0.02823	0.33559
0.02825	0.19311
0.02826	-0.06448
0.02828	-0.32938
0.0283	-0.35298
0.02832	0.02652
0.02833	0.44574
0.02835	0.51451
0.02837	0.29127
0.02839	-0.0581
0.0284	-0.3518
0.02842	-0.44678
0.02844	-0.38407
0.02845	-0.22642
0.02847	0.0883
0.02849	0.45253
0.02851	-0.04673
0.02852	-1.97311
0.02854	-3.72408
0.02856	-3.76058
0.02858	-3.14941
0.02859	-3.20242
0.02861	-3.57218
0.02863	-3.69611
0.02865	-3.68508
0.02866	-3.74239
0.02868	-3.76228
0.0287	-3.60923
0.02872	-3.35778
0.02873	-3.15388
0.02875	-3.192
0.02877	-3.55681
0.02878	-3.84446
0.0288	-3.69711
0.02882	-3.47047
0.02884	-3.54579
0.02885	-3.71417
0.02887	-3.70865
0.02889	-3.56427
0.02891	-3.41212
0.02892	-3.46532
0.02894	-3.75012
0.02896	-3.3994
0.02898	-1.79043
0.02899	-0.11328
0.02901	0.40536
0.02903	0.08072
0.02905	-0.42308
0.02906	-0.60071
0.02908	-0.24236
0.0291	-0.03262
0.02911	-0.5153
0.02913	-0.92218
0.02915	-0.52251
0.02917	0.01752
0.02918	-0.03164
0.0292	-0.16451
0.02922	0.08723
0.02924	-0.16212
0.02925	-1.56513
0.02927	-2.61736
0.02929	-1.96573
0.02931	-1.11429
0.02932	-1.64406
0.02934	-2.33273
0.02936	-1.79253
0.02938	-0.92253
0.02939	-0.86614
0.02941	-1.59136
0.02943	-2.70899
0.02944	-3.54547
0.02946	-3.62048
0.02948	-3.40094
0.0295	-3.39696
0.02951	-3.43523
0.02953	-3.28882
0.02955	-3.19806
0.02957	-3.39483
0.02958	-3.56495
0.0296	-3.41038
0.02962	-3.24492
0.02964	-3.38739
0.02965	-3.60649
0.02967	-3.63265
0.02969	-3.61407
0.0297	-3.73172
0.02972	-3.84377
0.02974	-3.77157
0.02976	-3.53347
0.02977	-3.22541
0.02979	-3.06166
0.02981	-3.20474
0.02983	-3.46593
0.02984	-3.61368
0.02986	-3.59824
0.02988	-3.44728
0.0299	-3.32595
0.02991	-3.37942
0.02993	-3.52626
0.02995	-3.63992
0.02997	-3.64661
0.02998	-3.51755
0.03	-3.33802
0.03002	-3.20169
0.03003	-3.12695
0.03005	-3.11077
0.03007	-3.13641
0.03009	-3.19023
0.0301	-3.28064
0.03012	-3.41732
0.03014	-3.5907
0.03016	-3.76029
0.03017	-3.7704
0.03019	-3.51714
0.03021	-3.24332
0.03023	-3.19593
0.03024	-3.27575
0.03026	-3.32717
0.03028	-3.28841
0.0303	-3.15865
0.03031	-3.0957
0.03033	-3.22277
0.03035	-3.33616
0.03036	-3.25484
0.03038	-3.23331
0.0304	-3.50113
0.03042	-3.76954
0.03043	-3.72713
0.03045	-3.52421
0.03047	-3.39275
0.03049	-3.41421
0.0305	-3.57604
0.03052	-3.63388
0.03054	-3.42489
0.03056	-3.35886
0.03057	-3.78986
0.03059	-4.19859
0.03061	-4.07699
0.03063	-3.86757
0.03064	-3.92172
0.03066	-3.32855
0.03068	-1.37903
0.03069	0.4076
0.03071	0.59151
0.03073	0.10215
0.03075	0.05627
0.03076	0.15805
0.03078	-0.05652
0.0308	-0.34018
0.03082	-0.36706
0.03083	-0.24878
0.03085	-0.14883
0.03087	0.02831
0.03089	0.25429
0.0309	-0.22966
0.03092	-1.93469
0.03094	-3.61606
0.03095	-3.99543
0.03097	-3.63015
0.03099	-3.36484
0.03101	-3.22367
0.03102	-3.0916
0.03104	-3.10028
0.03106	-3.34408
0.03108	-3.48867
0.03109	-3.26651
0.03111	-3.0691
0.03113	-3.25487
0.03115	-3.44734
0.03116	-3.26168
0.03118	-3.03331
0.0312	-3.15099
0.03122	-3.44355
0.03123	-3.65334
0.03125	-3.78489
0.03127	-3.87765
0.03128	-3.86859
0.0313	-3.71732
0.03132	-3.58952
0.03134	-3.6165
0.03135	-3.60656
0.03137	-3.39673
0.03139	-3.2321
0.03141	-3.35062
0.03142	-3.56773
0.03144	-3.65998
0.03146	-3.69816
0.03148	-3.78363
0.03149	-3.83398
0.03151	-3.7598
0.03153	-3.61518
0.03155	-3.49068
0.03156	-3.47824
0.03158	-3.62133
0.0316	-3.74853
0.03161	-3.70906
0.03163	-3.65719
0.03165	-3.73627
0.03167	-3.75009
0.03168	-3.51857
0.0317	-3.29644
0.03172	-3.34618
0.03174	-3.53341
0.03175	-3.64938
0.03177	-3.55664
0.03179	-3.22414
0.03181	-2.9815
0.03182	-3.11521
0.03184	-3.32419
0.03186	-3.28717
0.03187	-3.21379
0.03189	-3.35081
0.03191	-3.59148
0.03193	-3.73584
0.03194	-3.56744
0.03196	-3.02886
0.03198	-2.66686
0.032	-2.92792
0.03201	-3.32098
0.03203	-3.2987
0.03205	-3.00657
0.03207	-2.74639
0.03208	-2.73417
0.0321	-3.04353
0.03212	-3.29814
0.03214	-3.16575
0.03215	-2.90688
0.03217	-2.87389
0.03219	-3.17622
0.0322	-3.64023
0.03222	-3.27623
0.03224	-1.44835
0.03226	0.35104
0.03227	0.67451
0.03229	0.23737
0.03231	0.07424
0.03233	0.25991
0.03234	0.58017
0.03236	0.70756
0.03238	0.4257
0.0324	0.05859
0.03241	-0.0311
0.03243	0.1136
0.03245	0.35483
0.03247	0.58776
0.03248	0.70878
0.0325	0.59748
0.03252	0.14402
0.03253	-0.70008
0.03255	-1.80887
0.03257	-2.36605
0.03259	-1.84306
0.0326	-1.39227
0.03262	-2.08053
0.03264	-3.09827
0.03266	-3.45342
0.03267	-3.22654
0.03269	-2.78228
0.03271	-2.53312
0.03273	-2.74608
0.03274	-3.08717
0.03276	-3.19778
0.03278	-3.18017
0.0328	-3.20096
0.03281	-3.22175
0.03283	-3.17242
0.03285	-3.08424
0.03286	-3.01082
0.03288	-2.98207
0.0329	-3.00713
0.03292	-3.0407
0.03293	-3.06594
0.03295	-3.24665
0.03297	-3.56122
0.03299	-3.11918
0.033	-1.3791
0.03302	0.03295
0.03304	-0.37422
0.03306	-1.28052
0.03307	-1.13335
0.03309	-0.45097
0.03311	-0.07377
0.03312	0.10904
0.03314	0.33874
0.03316	0.4922
0.03318	0.43809
0.03319	0.39239
0.03321	0.5459
0.03323	0.66109
0.03325	0.50299
0.03326	0.23464
0.03328	0.07863
0.0333	0.10807
0.03332	0.3248
0.03333	0.58907
0.03335	0.73759
0.03337	0.67661
0.03339	0.42448
0.0334	0.38708
0.03342	0.76363
0.03344	0.49973
0.03345	-1.25307
0.03347	-3.03341
0.03349	-3.3246
0.03351	-2.8356
0.03352	-2.58878
0.03354	-2.6948
0.03356	-3.02249
0.03358	-3.38159
0.03359	-3.58686
0.03361	-3.51943
0.03363	-3.15525
0.03365	-2.78177
0.03366	-2.66729
0.03368	-2.66734
0.0337	-2.60732
0.03372	-2.62715
0.03373	-2.86687
0.03375	-3.13485
0.03377	-3.21435
0.03378	-3.0998
0.0338	-2.86897
0.03382	-2.73377
0.03384	-2.84587
0.03385	-3.01313
0.03387	-3.03548
0.03389	-2.99357
0.03391	-2.95019
0.03392	-2.6191
0.03394	-1.78678
0.03396	-0.92912
0.03398	-0.63067
0.03399	-1.14289
0.03401	-2.40033
0.03403	-3.3723
0.03405	-3.18221
0.03406	-2.63857
0.03408	-2.67335
0.0341	-2.87275
0.03411	-2.66863
0.03413	-2.33633
0.03415	-2.24705
0.03417	-2.35124
0.03418	-2.51033
0.0342	-2.65788
0.03422	-2.7607
0.03424	-2.83594
0.03425	-2.91328
0.03427	-3.02504
0.03429	-3.17053
0.03431	-3.21427
0.03432	-3.04069
0.03434	-2.77259
0.03436	-2.58463
0.03438	-2.60091
0.03439	-2.8532
0.03441	-3.05138
0.03443	-2.9568
0.03444	-2.88131
0.03446	-3.12184
0.03448	-3.37634
0.0345	-3.33446
0.03451	-3.19864
0.03453	-3.20504
0.03455	-3.23359
0.03457	-3.13162
0.03458	-2.99559
0.0346	-2.94423
0.03462	-2.92004
0.03464	-2.85419
0.03465	-2.79426
0.03467	-2.8044
0.03469	-2.89703
0.0347	-3.03434
[truncated: 998,000+ more rows]
