# Supplementary material for: Visualizing single-molecule conformational transition and binding dynamics of intrinsically disordered proteins
Source: Nat Commun. 2023 Aug 25;14:5203. doi: 10.1038/s41467-023-41018-x (PMC10457384; doi:10.1038/s41467-023-41018-x)
Supplement: Supplementary file 4 — Source Data [file 41467_2023_41018_MOESM4_ESM.zip › All Source Data Files/Source Data Figure 4/Figure 4/Figure 4.xlsx]

## Sheet: Figure 4d
Figure 4d
		C	α-10074-A4	Er	α-1205	Er
	Data	6.25	0.21363	0.02015	0.29567	0.0411
		12.5	0.44858	0.02193	0.43787	0.04442
		25	0.62615	0.02037	0.62293	0.03325
		50	0.80477	0.01137	0.7819	0.04413
		100	0.92388	0.02844	0.87913	0.01301
		200	0.94314	0.01904	0.92527	0.01801
