# Supplementary material for: Visualizing single-molecule conformational transition and binding dynamics of intrinsically disordered proteins
Source: Nat Commun. 2023 Aug 25;14:5203. doi: 10.1038/s41467-023-41018-x (PMC10457384; doi:10.1038/s41467-023-41018-x)
Supplement: Supplementary file 4 — Source Data [file 41467_2023_41018_MOESM4_ESM.zip › All Source Data Files/Source Data Figure 4/Figure 4/Figure 4a.i-t.txt]

0	-5.58321
1.735E-5	-6.23687
3.47E-5	-6.43578
5.21E-5	-6.22041
6.945E-5	-5.89778
8.68E-5	-5.75797
1.0415E-4	-6.3151
1.2155E-4	-6.44284
1.389E-4	-6.37684
1.5625E-4	-6.48744
1.736E-4	-6.21514
1.9095E-4	-6.52111
2.0835E-4	-6.64729
2.257E-4	-6.03929
2.4305E-4	-6.31554
2.604E-4	-6.22196
2.778E-4	-6.55387
2.9515E-4	-6.48026
3.125E-4	-5.89018
3.2985E-4	-5.82886
3.472E-4	-6.01027
3.646E-4	-6.18714
3.8195E-4	-6.55891
3.993E-4	-5.65495
4.1665E-4	-5.86926
4.3405E-4	-6.47082
4.514E-4	-6.00422
4.6875E-4	-6.39789
4.861E-4	-6.44416
5.0345E-4	-6.10861
5.2085E-4	-5.87354
5.382E-4	-6.47683
5.5555E-4	-6.15181
5.729E-4	-6.25123
5.903E-4	-6.55097
6.0765E-4	-5.45335
6.25E-4	-6.22709
6.4235E-4	-5.9116
6.597E-4	-5.78616
6.771E-4	-6.51093
6.9445E-4	-6.62209
7.118E-4	-6.22928
7.2915E-4	-5.92094
7.4655E-4	-6.48896
7.639E-4	-6.28736
7.8125E-4	-5.95125
7.986E-4	-5.96757
8.1595E-4	-6.22253
8.3335E-4	-6.24253
8.507E-4	-6.47939
8.6805E-4	-5.79297
8.854E-4	-6.13077
9.028E-4	-6.13074
9.2015E-4	-5.95822
9.375E-4	-6.73695
9.5485E-4	-6.3001
9.722E-4	-6.17733
9.896E-4	-5.99793
0.00101	-6.5276
0.00102	-6.23996
0.00104	-5.86996
0.00106	-5.81509
0.00108	-5.96393
0.00109	-6.00369
0.00111	-5.77079
0.00113	-5.9482
0.00115	-7.16922
0.00116	-6.23544
0.00118	-6.62494
0.0012	-6.76817
0.00122	-6.13371
0.00123	-5.66638
0.00125	-6.28772
0.00127	-5.74631
0.00128	-6.45638
0.0013	-6.00165
0.00132	-6.2989
0.00134	-6.08549
0.00135	-6.29575
0.00137	-6.06176
0.00139	-6.3862
0.00141	-6.73956
0.00142	-6.49872
0.00144	-6.44758
0.00146	-5.89408
0.00148	-5.89166
0.00149	-6.22931
0.00151	-6.68868
0.00153	-6.09304
0.00155	-6.62313
0.00156	-6.14614
0.00158	-6.25614
0.0016	-6.12151
0.00161	-6.59747
0.00163	-6.47634
0.00165	-5.67443
0.00167	-6.21519
0.00168	-6.0865
0.0017	-5.96336
0.00172	-6.07011
0.00174	-6.75148
0.00175	-6.44328
0.00177	-6.61022
0.00179	-6.35629
0.00181	-6.13254
0.00182	-6.18381
0.00184	-6.14865
0.00186	-5.94065
0.00187	-6.43276
0.00189	-6.51825
0.00191	-7.16629
0.00193	-6.57937
0.00194	-5.80171
0.00196	-6.09243
0.00198	-6.26967
0.002	-5.77515
0.00201	-5.808
0.00203	-5.70823
0.00205	-6.11302
0.00207	-6.45402
0.00208	-6.29807
0.0021	-6.05049
0.00212	-6.34406
0.00214	-5.8128
0.00215	-6.3111
0.00217	-6.02909
0.00219	-5.83417
0.0022	-5.86485
0.00222	-6.02013
0.00224	-6.40908
0.00226	-5.81741
0.00227	-6.12848
0.00229	-6.1785
0.00231	-6.43176
0.00233	-6.26695
0.00234	-5.80815
0.00236	-6.17906
0.00238	-6.931
0.0024	-6.384
0.00241	-6.26136
0.00243	-5.97076
0.00245	-6.85946
0.00247	-6.14072
0.00248	-6.07739
0.0025	-6.10184
0.00252	-6.29868
0.00253	-6.63212
0.00255	-6.68
0.00257	-6.2805
0.00259	-6.36987
0.0026	-6.07538
0.00262	-5.87743
0.00264	-6.24908
0.00266	-5.93488
0.00267	-6.30145
0.00269	-6.12501
0.00271	-5.59471
0.00273	-6.09309
0.00274	-6.07326
0.00276	-5.91779
0.00278	-6.07887
0.0028	-6.66436
0.00281	-6.38606
0.00283	-5.90652
0.00285	-5.84485
0.00286	-5.997
0.00288	-6.49401
0.0029	-6.09745
0.00292	-6.37505
0.00293	-6.47342
0.00295	-6.72742
0.00297	-5.95998
0.00299	-6.15794
0.003	-6.41745
0.00302	-6.18825
0.00304	-6.32807
0.00306	-5.91984
0.00307	-5.7441
0.00309	-6.22463
0.00311	-6.0022
0.00313	-6.74246
0.00314	-6.38726
0.00316	-5.95677
0.00318	-5.95878
0.00319	-6.39455
0.00321	-6.20343
0.00323	-5.98947
0.00325	-6.4263
0.00326	-6.0935
0.00328	-6.78933
0.0033	-6.98482
0.00332	-6.31543
0.00333	-6.475
0.00335	-6.47532
0.00337	-6.10803
0.00339	-5.7797
0.0034	-6.35891
0.00342	-6.57479
0.00344	-5.62791
0.00345	-6.46821
0.00347	-5.64805
0.00349	-5.95216
0.00351	-5.98777
0.00352	-6.30525
0.00354	-6.08932
0.00356	-6.47177
0.00358	-6.03485
0.00359	-6.17683
0.00361	-6.59546
0.00363	-6.12666
0.00365	-6.07211
0.00366	-6.27322
0.00368	-6.10316
0.0037	-6.40237
0.00372	-6.23379
0.00373	-6.25865
0.00375	-6.03792
0.00377	-6.49186
0.00378	-5.7959
0.0038	-6.28937
0.00382	-6.19844
0.00384	-6.08235
0.00385	-6.04144
0.00387	-6.39232
0.00389	-6.21881
0.00391	-5.96346
0.00392	-6.09826
0.00394	-6.15268
0.00396	-6.02532
0.00398	-6.56197
0.00399	-5.93219
0.00401	-5.51201
0.00403	-6.03546
0.00405	-6.10602
0.00406	-6.28574
0.00408	-5.9091
0.0041	-6.15327
0.00411	-6.23282
0.00413	-6.17994
0.00415	-6.1341
0.00417	-6.54113
0.00418	-6.14638
0.0042	-6.46376
0.00422	-6.36245
0.00424	-6.11447
0.00425	-6.29294
0.00427	-6.35701
0.00429	-6.25962
0.00431	-5.87599
0.00432	-6.24752
0.00434	-6.00955
0.00436	-6.001
0.00438	-5.99242
0.00439	-6.23428
0.00441	-6.49706
0.00443	-6.20426
0.00444	-6.86244
0.00446	-6.32984
0.00448	-6.39966
0.0045	-6.06509
0.00451	-6.63153
0.00453	-6.52667
0.00455	-6.42939
0.00457	-6.49262
0.00458	-6.10373
0.0046	-6.17426
0.00462	-6.34624
0.00464	-6.18022
0.00465	-6.53254
0.00467	-5.78848
0.00469	-6.91773
0.0047	-6.40754
0.00472	-6.11538
0.00474	-6.55389
0.00476	-6.37134
0.00477	-5.91796
0.00479	-6.11344
0.00481	-5.93395
0.00483	-6.81535
0.00484	-6.30774
0.00486	-6.02767
0.00488	-6.79934
0.0049	-6.58313
0.00491	-6.23968
0.00493	-6.872
0.00495	-6.15326
0.00497	-6.85709
0.00498	-6.62968
0.005	-6.08657
0.00502	-6.64912
0.00503	-6.27018
0.00505	-6.61969
0.00507	-5.96677
0.00509	-5.84207
0.0051	-5.92855
0.00512	-6.30475
0.00514	-6.09693
0.00516	-6.0785
0.00517	-7.00433
0.00519	-5.57747
0.00521	-6.53093
0.00523	-5.99916
0.00524	-6.06845
0.00526	-6.09536
0.00528	-6.37229
0.0053	-6.44345
0.00531	-5.90544
0.00533	-6.51695
0.00535	-6.476
0.00536	-6.25331
0.00538	-5.92988
0.0054	-6.09331
0.00542	-6.20665
0.00543	-6.04167
0.00545	-6.09812
0.00547	-6.18466
0.00549	-6.25775
0.0055	-6.02859
0.00552	-6.77268
0.00554	-6.38988
0.00556	-5.95156
0.00557	-6.11582
0.00559	-5.75087
0.00561	-6.12503
0.00562	-6.1155
0.00564	-5.66851
0.00566	-6.27729
0.00568	-7.15448
0.00569	-6.62793
0.00571	-5.96075
0.00573	-5.96924
0.00575	-6.11541
0.00576	-6.92371
0.00578	-5.85065
0.0058	-6.65171
0.00582	-6.22685
0.00583	-6.13221
0.00585	-5.59446
0.00587	-6.24906
0.00589	-6.79583
0.0059	-6.70552
0.00592	-5.89044
0.00594	-6.31637
0.00595	-6.20352
0.00597	-6.56709
0.00599	-5.89787
0.00601	-6.00087
0.00602	-6.26719
0.00604	-6.02065
0.00606	-6.51076
0.00608	-6.34057
0.00609	-6.12481
0.00611	-6.62029
0.00613	-6.1842
0.00615	-6.72935
0.00616	-5.97297
0.00618	-5.29927
0.0062	-5.75212
0.00622	-5.87223
0.00623	-5.66666
0.00625	-6.07075
0.00627	-6.16804
0.00628	-6.49601
0.0063	-6.19931
0.00632	-5.67545
0.00634	-5.92886
0.00635	-6.34938
0.00637	-6.03806
0.00639	-5.70586
0.00641	-6.33804
0.00642	-6.44268
0.00644	-6.62611
0.00646	-6.06161
0.00648	-6.47838
0.00649	-5.9799
0.00651	-5.977
0.00653	-5.63608
0.00655	-5.70475
0.00656	-6.14669
0.00658	-6.05353
0.0066	-6.05163
0.00661	-6.55313
0.00663	-5.77237
0.00665	-5.97377
0.00667	-5.97546
0.00668	-6.13013
0.0067	-5.75287
0.00672	-5.9285
0.00674	-6.34378
0.00675	-6.43716
0.00677	-6.50151
0.00679	-6.07859
0.00681	-6.5769
0.00682	-5.84767
0.00684	-5.95566
0.00686	-6.15215
0.00687	-6.53362
0.00689	-6.20499
0.00691	-6.16642
0.00693	-5.98514
0.00694	-6.55699
0.00696	-6.71633
0.00698	-5.69816
0.007	-6.45613
0.00701	-6.01166
0.00703	-6.48367
0.00705	-6.54547
0.00707	-6.38249
0.00708	-6.26012
0.0071	-6.20304
0.00712	-5.89931
0.00714	-6.16775
0.00715	-6.0567
0.00717	-6.80749
0.00719	-6.39374
0.0072	-6.765
0.00722	-6.09549
0.00724	-6.20418
0.00726	-5.94483
0.00727	-5.57762
0.00729	-5.96883
0.00731	-6.27252
0.00733	-6.2564
0.00734	-6.496
0.00736	-5.98086
0.00738	-6.13952
0.0074	-6.39361
0.00741	-6.17081
0.00743	-6.61615
0.00745	-6.6207
0.00747	-6.04424
0.00748	-5.50869
0.0075	-6.51874
0.00752	-6.31695
0.00753	-6.09005
0.00755	-6.55786
0.00757	-5.78793
0.00759	-6.64611
0.0076	-6.22436
0.00762	-6.57201
0.00764	-7.22517
0.00766	-6.36667
0.00767	-6.6355
0.00769	-5.80594
0.00771	-6.40149
0.00773	-6.40465
0.00774	-6.45563
0.00776	-6.52975
0.00778	-5.87251
0.0078	-6.31047
0.00781	-6.29783
0.00783	-6.47888
0.00785	-6.02646
0.00786	-5.91242
0.00788	-6.36034
0.0079	-6.60493
0.00792	-6.09268
0.00793	-6.25873
0.00795	-6.34274
0.00797	-5.88048
0.00799	-6.06517
0.008	-6.11659
0.00802	-6.10249
0.00804	-6.0234
0.00806	-6.00835
0.00807	-6.37622
0.00809	-6.09924
0.00811	-6.20643
0.00813	-6.38002
0.00814	-6.14979
0.00816	-7.02159
0.00818	-5.89971
0.00819	-6.0795
0.00821	-6.42549
0.00823	-6.53877
0.00825	-6.2891
0.00826	-5.83914
0.00828	-6.76598
0.0083	-6.19786
0.00832	-6.32378
0.00833	-6.45555
0.00835	-6.14639
0.00837	-6.41624
0.00839	-6.32009
0.0084	-6.18021
0.00842	-5.85868
0.00844	-6.51027
0.00845	-6.47935
0.00847	-6.52534
0.00849	-6.56796
0.00851	-6.26578
0.00852	-6.57667
0.00854	-6.62315
0.00856	-6.96148
0.00858	-6.2585
0.00859	-6.17086
0.00861	-6.31383
0.00863	-6.17725
0.00865	-6.48204
0.00866	-6.35435
0.00868	-6.05937
0.0087	-5.86488
0.00872	-6.2465
0.00873	-6.09577
0.00875	-6.33156
0.00877	-6.21141
0.00878	-6.11975
0.0088	-6.24573
0.00882	-6.65596
0.00884	-6.19104
0.00885	-5.98446
0.00887	-6.23811
0.00889	-6.32194
0.00891	-6.33538
0.00892	-6.16093
0.00894	-5.74819
0.00896	-6.07175
0.00898	-5.98101
0.00899	-6.43707
0.00901	-6.24142
0.00903	-6.41117
0.00905	-6.02296
0.00906	-6.29059
0.00908	-6.00302
0.0091	-6.34906
0.00911	-5.57744
0.00913	-6.39578
0.00915	-5.91595
0.00917	-6.47561
0.00918	-5.99559
0.0092	-5.62247
0.00922	-6.69302
0.00924	-5.96476
0.00925	-6.13559
0.00927	-6.8382
0.00929	-5.84667
0.00931	-5.99208
0.00932	-5.96615
0.00934	-6.01835
0.00936	-5.88585
0.00938	-6.56993
0.00939	-6.55741
0.00941	-6.24914
0.00943	-6.05343
0.00944	-6.52342
0.00946	-6.10884
0.00948	-6.44838
0.0095	-6.05257
0.00951	-5.98978
0.00953	-6.49081
0.00955	-6.39537
0.00957	-6.13769
0.00958	-5.66495
0.0096	-6.29004
0.00962	-6.37792
0.00964	-6.22926
0.00965	-6.26825
0.00967	-6.10847
0.00969	-5.67327
0.0097	-5.80777
0.00972	-6.26435
0.00974	-6.46851
0.00976	-6.06571
0.00977	-6.08831
0.00979	-5.8113
0.00981	-5.87509
0.00983	-6.36907
0.00984	-6.14296
0.00986	-6.49698
0.00988	-6.37882
0.0099	-6.18969
0.00991	-6.21445
0.00993	-6.23074
0.00995	-6.17835
0.00997	-5.8624
0.00998	-6.40668
0.01	-6.63374
0.01002	-5.92696
0.01003	-6.51918
0.01005	-6.54975
0.01007	-6.17601
0.01009	-5.87844
0.0101	-6.04024
0.01012	-6.51006
0.01014	-6.53985
0.01016	-6.08122
0.01017	-6.22774
0.01019	-6.00708
0.01021	-6.19115
0.01023	-6.78505
0.01024	-5.8996
0.01026	-5.87554
0.01028	-6.07721
0.0103	-5.80186
0.01031	-6.4566
0.01033	-6.19702
0.01035	-6.34972
0.01036	-5.91008
0.01038	-6.12533
0.0104	-6.51855
0.01042	-5.9996
0.01043	-6.37057
0.01045	-6.0971
0.01047	-6.31661
0.01049	-6.14122
0.0105	-6.45098
0.01052	-6.17544
0.01054	-6.0063
0.01056	-6.24975
0.01057	-6.32088
0.01059	-6.47446
0.01061	-6.4467
0.01062	-6.81311
0.01064	-6.2514
0.01066	-6.29471
0.01068	-5.74028
0.01069	-6.6199
0.01071	-5.95894
0.01073	-6.32642
0.01075	-6.62315
0.01076	-6.44023
0.01078	-5.7648
0.0108	-6.20314
0.01082	-6.56325
0.01083	-6.4745
0.01085	-6.2405
0.01087	-6.25076
0.01089	-5.93579
0.0109	-6.65306
0.01092	-6.43475
0.01094	-6.58545
0.01095	-6.63782
0.01097	-6.68473
0.01099	-6.17664
0.01101	-6.54446
0.01102	-6.16965
0.01104	-6.4857
0.01106	-5.92228
0.01108	-5.63643
0.01109	-6.14627
0.01111	-6.45204
0.01113	-6.13349
0.01115	-6.09367
0.01116	-6.31156
0.01118	-6.56143
0.0112	-6.44892
0.01122	-6.23106
0.01123	-6.37094
0.01125	-5.67439
0.01127	-5.97807
0.01128	-5.63695
0.0113	-5.97665
0.01132	-5.86222
0.01134	-6.52337
0.01135	-6.48457
0.01137	-6.19739
0.01139	-6.47465
0.01141	-5.98553
0.01142	-6.16484
0.01144	-6.863
0.01146	-6.00341
0.01148	-6.21839
0.01149	-5.97343
0.01151	-5.97347
0.01153	-6.70326
0.01155	-6.48946
0.01156	-6.25683
0.01158	-6.40838
0.0116	-5.75809
0.01161	-5.91908
0.01163	-6.66862
0.01165	-6.25662
0.01167	-6.39463
0.01168	-6.38345
0.0117	-6.01577
0.01172	-6.4486
0.01174	-6.50023
0.01175	-6.2463
0.01177	-6.95809
0.01179	-5.60888
0.01181	-5.96451
0.01182	-6.19036
0.01184	-6.46759
0.01186	-6.01217
0.01187	-6.26028
0.01189	-6.46029
0.01191	-6.06644
0.01193	-5.77481
0.01194	-6.16802
0.01196	-6.32057
0.01198	-5.93264
0.012	-6.07264
0.01201	-5.46415
0.01203	-6.3352
0.01205	-6.53812
0.01207	-6.01243
0.01208	-6.54169
0.0121	-5.99544
0.01212	-5.6113
0.01214	-6.15933
0.01215	-6.14002
0.01217	-6.26783
0.01219	-5.70036
0.0122	-5.99127
0.01222	-5.72855
0.01224	-6.23662
0.01226	-6.33926
0.01227	-6.24815
0.01229	-5.60615
0.01231	-5.94782
0.01233	-6.29215
0.01234	-6.04704
0.01236	-6.34849
0.01238	-5.84035
0.0124	-6.18197
0.01241	-5.88799
0.01243	-5.50264
0.01245	-6.10956
0.01247	-5.97572
0.01248	-6.54138
0.0125	-6.39513
0.01252	-6.05919
0.01253	-5.82543
0.01255	-5.75055
0.01257	-5.8512
0.01259	-6.12018
0.0126	-6.46422
0.01262	-6.19453
0.01264	-5.93011
0.01266	-5.74953
0.01267	-5.95354
0.01269	-6.15027
0.01271	-5.96877
0.01273	-6.34849
0.01274	-5.68836
0.01276	-6.37564
0.01278	-6.04081
0.0128	-6.18891
0.01281	-6.68699
0.01283	-6.02588
0.01285	-6.33372
0.01286	-5.58297
0.01288	-5.91267
0.0129	-6.13918
0.01292	-6.04607
0.01293	-6.31902
0.01295	-5.97878
0.01297	-6.71043
0.01299	-6.16732
0.013	-6.43951
0.01302	-5.7932
0.01304	-5.70716
0.01306	-6.92185
0.01307	-6.29667
0.01309	-6.22355
0.01311	-6.08672
0.01313	-6.10543
0.01314	-6.15613
0.01316	-6.38867
0.01318	-5.77409
0.01319	-6.2638
0.01321	-6.48716
0.01323	-6.12332
0.01325	-6.21504
0.01326	-6.88714
0.01328	-6.54127
0.0133	-7.37486
0.01332	-6.79713
0.01333	-6.28885
0.01335	-6.08614
0.01337	-5.89447
0.01339	-5.83358
0.0134	-6.37954
0.01342	-5.83619
0.01344	-6.19449
0.01345	-6.42464
0.01347	-5.95283
0.01349	-6.08712
0.01351	-6.51083
0.01352	-6.14591
0.01354	-6.62785
0.01356	-5.83694
0.01358	-6.21782
0.01359	-6.97079
0.01361	-5.90402
0.01363	-6.512
0.01365	-6.48901
0.01366	-6.08937
0.01368	-6.25139
0.0137	-5.96528
0.01372	-6.32269
0.01373	-6.14722
0.01375	-6.08548
0.01377	-6.0393
0.01378	-6.10889
0.0138	-6.17294
0.01382	-6.21681
0.01384	-6.28335
0.01385	-6.53748
0.01387	-6.44832
0.01389	-6.55179
0.01391	-6.43597
0.01392	-6.16181
0.01394	-6.40104
0.01396	-5.90173
0.01398	-6.23424
0.01399	-6.13587
0.01401	-6.37511
0.01403	-6.74637
0.01405	-5.87364
0.01406	-6.31751
0.01408	-6.09751
0.0141	-6.1809
0.01411	-5.88176
0.01413	-6.08291
0.01415	-6.23831
0.01417	-6.25492
0.01418	-6.25403
0.0142	-6.24302
0.01422	-5.96908
0.01424	-6.74461
0.01425	-6.40846
0.01427	-6.45937
0.01429	-6.07838
0.01431	-6.264
0.01432	-6.21603
0.01434	-5.73354
0.01436	-5.98855
0.01438	-6.29888
0.01439	-6.2383
0.01441	-5.77576
0.01443	-6.63859
0.01444	-6.03245
0.01446	-6.18467
0.01448	-6.6078
0.0145	-6.65771
0.01451	-6.53824
0.01453	-6.32867
0.01455	-6.57467
0.01457	-6.22417
0.01458	-6.3914
0.0146	-6.4234
0.01462	-6.63193
0.01464	-6.00174
0.01465	-5.82917
0.01467	-6.63324
0.01469	-5.70265
0.0147	-6.16429
0.01472	-6.03513
0.01474	-5.70816
0.01476	-6.45069
0.01477	-6.34632
0.01479	-6.3295
0.01481	-6.50285
0.01483	-5.92248
0.01484	-5.80284
0.01486	-5.97345
0.01488	-6.20393
0.0149	-6.52154
0.01491	-6.14971
0.01493	-6.01235
0.01495	-6.32399
0.01497	-6.95829
0.01498	-6.27414
0.015	-6.53255
0.01502	-5.39081
0.01503	-6.54556
0.01505	-6.2576
0.01507	-6.04443
0.01509	-6.32436
0.0151	-6.40247
0.01512	-6.69883
0.01514	-6.38762
0.01516	-6.22376
0.01517	-6.5332
0.01519	-6.76867
0.01521	-6.3745
0.01523	-6.55292
0.01524	-6.02354
0.01526	-6.05252
0.01528	-6.12515
0.0153	-6.12189
0.01531	-5.96247
0.01533	-6.23749
0.01535	-5.92229
0.01536	-6.05784
0.01538	-6.31011
0.0154	-5.95276
0.01542	-6.23457
0.01543	-5.87177
0.01545	-6.28235
0.01547	-6.4538
0.01549	-5.73107
0.0155	-5.88461
0.01552	-5.94464
0.01554	-6.62031
0.01556	-6.69494
0.01557	-7.08749
0.01559	-5.869
0.01561	-5.64432
0.01563	-5.84399
0.01564	-6.33595
0.01566	-6.00442
0.01568	-6.55523
0.01569	-6.44866
0.01571	-6.05965
0.01573	-6.29944
0.01575	-6.24125
0.01576	-5.47106
0.01578	-5.87698
0.0158	-6.28603
0.01582	-6.17569
0.01583	-6.06409
0.01585	-6.22412
0.01587	-6.59969
0.01589	-5.43796
0.0159	-6.09811
0.01592	-6.04927
0.01594	-6.33513
0.01595	-6.91068
0.01597	-6.55647
0.01599	-6.28177
0.01601	-5.8521
0.01602	-6.48256
0.01604	-6.12632
0.01606	-6.17318
0.01608	-6.3106
0.01609	-6.29477
0.01611	-6.16883
0.01613	-6.0344
0.01615	-6.36212
0.01616	-6.54706
0.01618	-5.89978
0.0162	-6.13767
0.01622	-6.56923
0.01623	-6.30883
0.01625	-6.88664
0.01627	-6.06427
0.01628	-6.03801
0.0163	-6.55273
0.01632	-6.40236
0.01634	-6.38259
0.01635	-6.19118
0.01637	-5.93907
0.01639	-5.90738
0.01641	-6.81591
0.01642	-6.26319
0.01644	-5.60315
0.01646	-6.47428
0.01648	-6.31888
0.01649	-5.91808
0.01651	-6.39802
0.01653	-6.33958
0.01655	-6.98008
0.01656	-6.87571
0.01658	-6.41506
0.0166	-6.49102
0.01661	-5.67553
0.01663	-6.87394
0.01665	-6.82442
0.01667	-6.50179
0.01668	-6.51146
0.0167	-6.01071
0.01672	-6.43229
0.01674	-5.81748
0.01675	-6.22918
0.01677	-5.86856
0.01679	-6.37698
0.01681	-6.16097
0.01682	-6.29542
0.01684	-6.02735
0.01686	-6.73105
0.01687	-6.27037
0.01689	-6.39386
0.01691	-6.32861
0.01693	-6.45244
0.01694	-6.26927
0.01696	-6.73304
0.01698	-6.31503
0.017	-6.49048
0.01701	-7.02528
0.01703	-5.92862
0.01705	-5.95984
0.01707	-6.39716
0.01708	-6.16068
0.0171	-6.31287
0.01712	-6.61307
0.01714	-6.28513
0.01715	-6.41821
0.01717	-6.32239
0.01719	-6.95111
0.0172	-6.30919
0.01722	-6.25806
0.01724	-6.35382
0.01726	-6.42699
0.01727	-6.48895
0.01729	-6.06799
0.01731	-6.44703
0.01733	-6.17328
0.01734	-6.90873
0.01736	-6.02691
0.01738	-6.78329
0.0174	-6.47552
0.01741	-5.72364
0.01743	-6.09386
0.01745	-6.26123
0.01747	-6.1661
0.01748	-6.31646
0.0175	-6.21316
0.01752	-7.09785
0.01753	-6.10577
0.01755	-6.37817
0.01757	-5.90506
0.01759	-6.4756
0.0176	-6.59783
0.01762	-6.3107
0.01764	-6.87179
0.01766	-6.12961
0.01767	-6.54602
0.01769	-6.47473
0.01771	-6.34463
0.01773	-6.33049
0.01774	-6.71464
0.01776	-5.90367
0.01778	-6.37997
0.0178	-6.27858
0.01781	-6.71225
0.01783	-6.69544
0.01785	-6.10211
0.01786	-5.72982
0.01788	-6.15727
0.0179	-5.84227
0.01792	-6.16293
0.01793	-5.97971
0.01795	-6.02021
0.01797	-5.97253
0.01799	-6.42417
0.018	-6.04179
0.01802	-5.60724
0.01804	-6.11169
0.01806	-6.46984
0.01807	-5.69162
0.01809	-6.4646
0.01811	-6.36249
0.01812	-5.74989
0.01814	-6.26959
0.01816	-6.06058
0.01818	-6.50609
0.01819	-6.17789
0.01821	-6.64494
0.01823	-6.44056
0.01825	-6.1904
0.01826	-5.87923
0.01828	-6.13269
0.0183	-5.81759
0.01832	-5.92471
0.01833	-6.70896
0.01835	-5.76511
0.01837	-6.22571
0.01839	-6.05411
0.0184	-6.08225
0.01842	-5.81254
0.01844	-5.62673
0.01845	-6.09433
0.01847	-6.30971
0.01849	-5.60993
0.01851	-6.44584
0.01852	-6.10236
0.01854	-6.22928
0.01856	-6.18273
0.01858	-6.50626
0.01859	-6.473
0.01861	-6.50809
0.01863	-6.13418
0.01865	-6.031
0.01866	-6.05364
0.01868	-5.60881
0.0187	-5.63258
0.01872	-6.09905
0.01873	-5.50929
0.01875	-5.84603
0.01877	-5.91871
0.01878	-5.71405
0.0188	-5.84464
0.01882	-5.96389
0.01884	-6.48861
0.01885	-6.82392
0.01887	-6.73035
0.01889	-6.72937
0.01891	-5.76616
0.01892	-5.75772
0.01894	-6.08027
0.01896	-6.10695
0.01898	-6.09172
0.01899	-5.64014
0.01901	-6.19318
0.01903	-5.89929
0.01905	-6.76384
0.01906	-6.38731
0.01908	-6.54558
0.0191	-6.26645
0.01911	-5.5531
0.01913	-6.2117
0.01915	-6.12828
0.01917	-6.1577
0.01918	-6.68578
0.0192	-6.64001
0.01922	-6.52639
0.01924	-6.13299
0.01925	-6.63182
0.01927	-5.75029
0.01929	-6.35054
0.01931	-6.17701
0.01932	-6.47034
0.01934	-6.46491
0.01936	-6.68753
0.01938	-5.85923
0.01939	-5.8384
0.01941	-6.14887
0.01943	-6.26557
0.01944	-6.66281
0.01946	-6.44136
0.01948	-5.8318
0.0195	-6.02272
0.01951	-6.10799
0.01953	-5.74655
0.01955	-6.38154
0.01957	-6.38688
0.01958	-6.5491
0.0196	-6.86696
0.01962	-6.7852
0.01964	-6.72777
0.01965	-5.92038
0.01967	-6.31081
0.01969	-6.61559
0.0197	-6.54411
0.01972	-6.59425
0.01974	-5.70645
0.01976	-6.35097
0.01977	-5.51442
0.01979	-5.90211
0.01981	-6.30091
0.01983	-6.43337
0.01984	-5.9548
0.01986	-5.72779
0.01988	-6.60736
0.0199	-5.93143
0.01991	-6.2365
0.01993	-6.26258
0.01995	-5.87988
0.01997	-6.28971
0.01998	-6.223
0.02	-5.59353
0.02002	-6.1823
0.02003	-6.63275
0.02005	-6.64792
0.02007	-6.51061
0.02009	-6.28633
0.0201	-6.49068
0.02012	-6.39556
0.02014	-6.45626
0.02016	-7.1301
0.02017	-5.23548
0.02019	-6.05654
0.02021	-5.8601
0.02023	-6.50081
0.02024	-6.19132
0.02026	-6.65803
0.02028	-6.20544
0.0203	-6.05828
0.02031	-6.76788
0.02033	-6.49946
0.02035	-6.592
0.02036	-6.9101
0.02038	-6.64343
0.0204	-6.63845
0.02042	-5.88161
0.02043	-6.2762
0.02045	-6.22523
0.02047	-5.76554
0.02049	-6.23717
0.0205	-6.31405
0.02052	-6.02942
0.02054	-5.70656
0.02056	-6.34481
0.02057	-6.08862
0.02059	-6.4866
0.02061	-6.63783
0.02063	-6.33581
0.02064	-6.00081
0.02066	-6.40785
0.02068	-6.64881
0.02069	-6.18597
0.02071	-6.67109
0.02073	-6.69156
0.02075	-6.70654
0.02076	-6.35546
0.02078	-5.60348
0.0208	-6.20111
0.02082	-6.59574
0.02083	-7.14388
0.02085	-7.43397
0.02087	-6.91906
0.02089	-6.82523
0.0209	-7.10644
0.02092	-6.72329
0.02094	-7.01532
0.02095	-7.49708
0.02097	-7.74673
0.02099	-7.18079
0.02101	-6.98873
0.02102	-7.0901
0.02104	-7.00145
0.02106	-7.32308
0.02108	-6.71601
0.02109	-7.74526
0.02111	-7.05088
0.02113	-6.58144
0.02115	-6.91742
0.02116	-6.98478
0.02118	-7.02732
0.0212	-7.12281
0.02122	-7.239
0.02123	-6.98358
0.02125	-6.88622
0.02127	-6.76146
0.02128	-6.9648
0.0213	-7.07048
0.02132	-7.19138
0.02134	-7.118
0.02135	-7.04222
0.02137	-7.62329
0.02139	-7.47614
0.02141	-7.22904
0.02142	-6.73224
0.02144	-7.36342
0.02146	-6.978
0.02148	-7.68792
0.02149	-7.20692
0.02151	-7.30351
0.02153	-6.93519
0.02155	-6.88092
0.02156	-6.84924
0.02158	-6.75548
0.0216	-7.02616
0.02161	-7.38046
0.02163	-7.53237
0.02165	-7.03377
0.02167	-7.28088
0.02168	-7.10531
0.0217	-6.99746
0.02172	-7.26331
0.02174	-6.75104
0.02175	-6.87372
0.02177	-6.7753
0.02179	-6.98953
0.02181	-6.54956
0.02182	-7.03324
0.02184	-6.50308
0.02186	-7.46043
0.02187	-7.09176
0.02189	-7.1064
0.02191	-6.87287
0.02193	-7.22641
0.02194	-7.0512
0.02196	-6.82942
0.02198	-6.67303
0.022	-6.79423
0.02201	-6.71545
0.02203	-6.93314
0.02205	-7.37159
0.02207	-7.12714
0.02208	-6.88749
0.0221	-6.97575
0.02212	-6.76997
0.02214	-7.35727
0.02215	-7.06277
0.02217	-6.54466
0.02219	-6.87033
0.0222	-7.41663
0.02222	-6.99707
0.02224	-6.90641
0.02226	-6.90833
0.02227	-7.30006
0.02229	-6.93929
0.02231	-6.97866
0.02233	-6.70206
0.02234	-7.19735
0.02236	-7.0842
0.02238	-6.72965
0.0224	-7.15967
0.02241	-6.90841
0.02243	-6.90818
0.02245	-6.32102
0.02247	-6.59153
0.02248	-7.41227
0.0225	-7.36993
0.02252	-7.13331
0.02253	-7.40459
0.02255	-7.29818
0.02257	-7.31723
0.02259	-7.21657
0.0226	-6.92078
0.02262	-7.2658
0.02264	-7.04973
0.02266	-6.31939
0.02267	-7.27323
0.02269	-6.84552
0.02271	-7.18613
0.02273	-7.44799
0.02274	-7.39354
0.02276	-7.74882
0.02278	-7.43559
0.0228	-6.58283
0.02281	-7.04152
0.02283	-7.03581
0.02285	-6.98257
0.02286	-7.41085
0.02288	-7.5499
0.0229	-6.99993
0.02292	-7.07496
0.02293	-7.13131
0.02295	-6.85949
0.02297	-7.52324
0.02299	-7.50934
0.023	-7.43955
0.02302	-7.48712
0.02304	-7.12535
0.02306	-7.49164
0.02307	-7.25087
0.02309	-7.14676
0.02311	-7.44455
0.02312	-7.16507
0.02314	-7.57706
0.02316	-6.80982
0.02318	-7.19599
0.02319	-7.32308
0.02321	-7.22387
0.02323	-7.12053
0.02325	-7.37916
0.02326	-6.95948
0.02328	-7.2386
0.0233	-7.10634
0.02332	-7.29496
0.02333	-7.21793
0.02335	-7.15975
0.02337	-6.78147
0.02339	-6.86104
0.0234	-7.77702
0.02342	-6.94963
0.02344	-7.51152
0.02345	-6.86986
0.02347	-6.89202
0.02349	-7.20771
0.02351	-7.19822
0.02352	-6.77465
0.02354	-7.34567
0.02356	-6.86956
0.02358	-7.68016
0.02359	-6.64298
0.02361	-7.19663
0.02363	-7.1413
0.02365	-7.2224
0.02366	-7.06436
0.02368	-7.09333
0.0237	-7.11912
0.02372	-6.97179
0.02373	-7.47569
0.02375	-6.9654
0.02377	-6.78254
0.02378	-7.17701
0.0238	-7.31518
0.02382	-6.64267
0.02384	-6.83706
0.02385	-7.05458
0.02387	-7.45457
0.02389	-7.62306
0.02391	-6.99263
0.02392	-7.49833
0.02394	-6.65884
0.02396	-7.76561
0.02398	-7.16826
0.02399	-6.8092
0.02401	-7.07026
0.02403	-6.99352
0.02405	-6.61186
0.02406	-7.08668
0.02408	-7.40835
0.0241	-6.90258
0.02411	-7.4781
0.02413	-7.04303
0.02415	-7.30463
0.02417	-7.02332
0.02418	-7.04179
0.0242	-7.39242
0.02422	-6.7142
0.02424	-7.06188
0.02425	-6.55263
0.02427	-6.75403
0.02429	-6.60851
0.02431	-7.28838
0.02432	-7.17341
0.02434	-7.03141
0.02436	-7.48114
0.02438	-7.05932
0.02439	-7.02207
0.02441	-7.02228
0.02443	-7.06637
0.02444	-6.99417
0.02446	-6.98658
0.02448	-7.20232
0.0245	-7.29404
0.02451	-6.73423
0.02453	-6.92478
0.02455	-6.79598
0.02457	-6.99352
0.02458	-6.87449
0.0246	-7.32121
0.02462	-7.25118
0.02464	-7.18934
0.02465	-6.94841
0.02467	-7.03699
0.02469	-6.7048
0.0247	-6.72639
0.02472	-6.86921
0.02474	-7.04584
0.02476	-6.43022
0.02477	-7.25934
0.02479	-6.85251
0.02481	-7.06946
0.02483	-6.83708
0.02484	-7.21438
0.02486	-6.96506
0.02488	-6.93207
0.0249	-7.34587
0.02491	-6.8555
0.02493	-7.01878
0.02495	-7.0767
0.02497	-6.75818
0.02498	-7.09567
0.025	-7.46289
0.02502	-7.01179
0.02503	-7.36577
0.02505	-7.35411
0.02507	-7.45167
0.02509	-6.9642
0.0251	-6.86328
0.02512	-6.9392
0.02514	-6.63745
0.02516	-7.09605
0.02517	-7.21273
0.02519	-6.86976
0.02521	-7.35021
0.02523	-7.26074
0.02524	-6.94253
0.02526	-7.34228
0.02528	-7.06991
0.0253	-6.97575
0.02531	-6.83943
0.02533	-7.00041
0.02535	-7.36686
0.02536	-7.00461
0.02538	-7.14218
0.0254	-7.41355
0.02542	-6.57899
0.02543	-6.79072
0.02545	-6.79698
0.02547	-6.90332
0.02549	-7.05941
0.0255	-6.66618
0.02552	-7.16203
0.02554	-6.99422
0.02556	-7.19037
0.02557	-7.13219
0.02559	-6.76811
0.02561	-7.27589
0.02563	-7.04366
0.02564	-7.53878
0.02566	-7.15363
0.02568	-6.81879
0.02569	-6.85652
0.02571	-7.16935
0.02573	-7.05078
0.02575	-6.74824
0.02576	-7.25038
0.02578	-6.5026
0.0258	-7.29845
0.02582	-6.77808
0.02583	-7.08062
0.02585	-6.90126
0.02587	-6.12215
0.02589	-6.49268
0.0259	-7.29525
0.02592	-7.2204
0.02594	-6.99785
0.02595	-6.55973
0.02597	-6.69054
0.02599	-7.20333
0.02601	-7.32016
0.02602	-7.18087
0.02604	-7.20369
0.02606	-6.97679
0.02608	-6.89917
0.02609	-7.4585
0.02611	-7.52713
0.02613	-7.37437
0.02615	-7.15119
0.02616	-7.53064
0.02618	-6.74327
0.0262	-7.1186
0.02622	-7.39346
0.02623	-7.23851
0.02625	-7.25247
0.02627	-6.94756
0.02628	-7.18893
0.0263	-6.88872
0.02632	-7.04963
0.02634	-7.50865
0.02635	-6.94273
0.02637	-6.66008
0.02639	-7.52437
0.02641	-6.96381
0.02642	-7.65323
0.02644	-7.85486
0.02646	-7.46411
0.02648	-7.06923
0.02649	-6.8302
0.02651	-7.27903
0.02653	-6.93362
0.02655	-6.95549
0.02656	-7.10871
0.02658	-7.66315
0.0266	-7.55714
0.02661	-6.73719
0.02663	-7.25522
0.02665	-6.71247
0.02667	-6.97557
0.02668	-7.10975
0.0267	-7.57883
0.02672	-6.84541
0.02674	-7.13783
0.02675	-7.07049
0.02677	-6.95605
0.02679	-6.76537
0.02681	-7.05477
0.02682	-7.28189
0.02684	-6.77891
0.02686	-7.31818
0.02687	-7.57626
0.02689	-6.97132
0.02691	-6.98172
0.02693	-7.49803
0.02694	-7.09438
0.02696	-7.26292
0.02698	-6.84
0.027	-6.5028
0.02701	-7.03919
0.02703	-6.98636
0.02705	-7.44061
0.02707	-7.21671
0.02708	-6.90474
0.0271	-7.2138
0.02712	-7.23741
0.02714	-7.06199
0.02715	-6.79518
0.02717	-7.10954
0.02719	-6.85713
0.0272	-6.93941
0.02722	-7.25405
0.02724	-7.49136
0.02726	-6.97143
0.02727	-6.86371
0.02729	-6.8301
0.02731	-6.73305
0.02733	-6.87482
0.02734	-7.31768
0.02736	-6.96813
0.02738	-6.97224
0.0274	-6.69792
0.02741	-6.93469
0.02743	-7.50628
0.02745	-6.81759
0.02747	-7.17487
0.02748	-7.16531
0.0275	-7.41869
0.02752	-7.33446
0.02753	-7.62194
0.02755	-7.23721
0.02757	-7.293
0.02759	-7.06165
0.0276	-6.92215
0.02762	-6.98973
0.02764	-7.23223
0.02766	-7.74824
0.02767	-7.01755
0.02769	-7.08794
0.02771	-7.0188
0.02773	-7.02762
0.02774	-7.27616
0.02776	-6.97142
0.02778	-7.15884
0.0278	-6.87034
0.02781	-7.1016
0.02783	-7.41405
0.02785	-7.12313
0.02786	-6.63482
0.02788	-7.0684
0.0279	-6.72566
0.02792	-7.524
0.02793	-6.66741
0.02795	-7.45899
0.02797	-7.22778
0.02799	-7.35532
0.028	-7.31236
0.02802	-7.14211
0.02804	-7.16619
0.02806	-6.81237
0.02807	-7.3491
0.02809	-7.46912
0.02811	-7.16998
0.02812	-7.37648
0.02814	-6.81876
0.02816	-6.8429
0.02818	-7.19099
0.02819	-6.77307
0.02821	-6.99407
0.02823	-7.14841
0.02825	-7.00903
0.02826	-7.07135
0.02828	-7.00198
0.0283	-6.8998
0.02832	-7.30409
0.02833	-6.77491
0.02835	-7.46684
0.02837	-6.98718
0.02839	-6.39115
0.0284	-7.08277
0.02842	-7.44257
0.02844	-6.80214
0.02845	-7.28759
0.02847	-7.32512
0.02849	-6.83017
0.02851	-6.73949
0.02852	-7.22221
0.02854	-7.27489
0.02856	-6.70178
0.02858	-7.01216
0.02859	-6.93305
0.02861	-6.82838
0.02863	-7.04591
0.02865	-7.35138
0.02866	-7.694
0.02868	-7.01469
0.0287	-7.38025
0.02872	-6.63464
0.02873	-6.69779
0.02875	-6.81396
0.02877	-7.21209
0.02878	-6.92894
0.0288	-7.00968
0.02882	-7.34856
0.02884	-7.61394
0.02885	-7.17679
0.02887	-6.63409
0.02889	-6.55916
0.02891	-6.81281
0.02892	-7.53924
0.02894	-7.12883
0.02896	-7.24945
0.02898	-6.92504
0.02899	-7.57055
0.02901	-7.56669
0.02903	-7.41783
0.02905	-7.18699
0.02906	-7.13204
0.02908	-7.46987
0.0291	-7.03065
0.02911	-7.87028
0.02913	-7.28732
0.02915	-7.04375
0.02917	-7.20278
0.02918	-7.33178
0.0292	-6.78443
0.02922	-6.96047
0.02924	-6.92165
0.02925	-7.66998
0.02927	-7.03213
0.02929	-7.43804
0.02931	-6.77931
0.02932	-7.44799
0.02934	-7.05568
0.02936	-7.29364
0.02938	-7.5424
0.02939	-7.41954
0.02941	-7.08504
0.02943	-6.77506
0.02944	-7.20072
0.02946	-6.50645
0.02948	-6.94781
0.0295	-7.15419
0.02951	-7.3469
0.02953	-6.79447
0.02955	-7.41102
0.02957	-7.45245
0.02958	-6.85092
0.0296	-7.42406
0.02962	-7.31541
0.02964	-7.05989
0.02965	-7.13859
0.02967	-7.35405
0.02969	-7.4533
0.0297	-7.12007
0.02972	-7.34898
0.02974	-7.53388
0.02976	-7.26221
0.02977	-7.23134
0.02979	-6.61353
0.02981	-6.86657
0.02983	-7.13918
0.02984	-7.11012
0.02986	-7.05869
0.02988	-6.6895
0.0299	-7.01685
0.02991	-7.12021
0.02993	-7.2059
0.02995	-7.44077
0.02997	-6.74433
0.02998	-7.60448
0.03	-7.39478
0.03002	-7.28371
0.03003	-7.3664
0.03005	-7.19664
0.03007	-7.11816
0.03009	-6.86491
0.0301	-7.59581
0.03012	-7.15311
0.03014	-6.58466
0.03016	-7.31045
0.03017	-7.4117
0.03019	-7.37651
0.03021	-7.30447
0.03023	-6.91678
0.03024	-6.78145
0.03026	-6.95241
0.03028	-7.24325
0.0303	-7.01626
0.03031	-6.88012
0.03033	-6.63263
0.03035	-6.97918
0.03036	-6.96524
0.03038	-7.52039
0.0304	-7.27212
0.03042	-6.94943
0.03043	-7.1035
0.03045	-7.32247
0.03047	-7.27889
0.03049	-6.86818
0.0305	-7.27591
0.03052	-6.97626
0.03054	-6.90955
0.03056	-7.08523
0.03057	-7.2908
0.03059	-7.36362
0.03061	-7.41044
0.03063	-6.81531
0.03064	-7.14178
0.03066	-7.0324
0.03068	-6.9184
0.03069	-7.06624
0.03071	-6.96128
0.03073	-7.49134
0.03075	-6.90247
0.03076	-6.87775
0.03078	-6.90572
0.0308	-6.99878
0.03082	-6.64185
0.03083	-7.24919
0.03085	-6.7777
0.03087	-7.29719
0.03089	-7.13307
0.0309	-6.8839
0.03092	-6.69047
0.03094	-7.32044
0.03095	-7.57384
0.03097	-7.41124
0.03099	-6.93332
0.03101	-7.11894
0.03102	-7.3675
0.03104	-6.27501
0.03106	-7.05067
0.03108	-7.17344
0.03109	-7.2223
0.03111	-7.2926
0.03113	-7.01289
0.03115	-6.84531
0.03116	-7.06769
0.03118	-7.46567
0.0312	-7.06195
0.03122	-7.2061
0.03123	-7.57269
0.03125	-6.976
0.03127	-7.35111
0.03128	-7.40188
0.0313	-7.1056
0.03132	-6.98172
0.03134	-7.36827
0.03135	-7.10975
0.03137	-6.90071
0.03139	-6.63249
0.03141	-7.19533
0.03142	-6.7342
0.03144	-6.76413
0.03146	-7.10291
0.03148	-7.09876
0.03149	-7.36541
0.03151	-6.8514
0.03153	-6.8255
0.03155	-7.02722
0.03156	-7.26409
0.03158	-6.92978
0.0316	-7.33026
0.03161	-8.00907
0.03163	-6.92038
0.03165	-6.86552
0.03167	-7.31878
0.03168	-6.53935
0.0317	-7.40173
0.03172	-6.61522
0.03174	-7.29169
0.03175	-7.22634
0.03177	-7.2735
0.03179	-6.67285
0.03181	-6.87655
0.03182	-6.92727
0.03184	-6.51418
0.03186	-7.12949
0.03187	-7.60435
0.03189	-6.66541
0.03191	-7.52963
0.03193	-7.27555
0.03194	-7.34695
0.03196	-6.82942
0.03198	-6.74667
0.032	-6.18164
0.03201	-7.15527
0.03203	-6.84575
0.03205	-6.97359
0.03207	-7.13867
0.03208	-6.89844
0.0321	-6.50926
0.03212	-7.20219
0.03214	-7.28235
0.03215	-6.62412
0.03217	-6.63445
0.03219	-6.22764
0.0322	-7.28582
0.03222	-6.84578
0.03224	-6.7485
0.03226	-7.21353
0.03227	-7.15641
0.03229	-7.39325
0.03231	-7.17942
0.03233	-6.86708
0.03234	-7.31843
0.03236	-6.95719
0.03238	-6.80009
0.0324	-6.67525
0.03241	-7.37859
0.03243	-7.1505
0.03245	-6.97146
0.03247	-6.96539
0.03248	-7.02514
0.0325	-7.31911
0.03252	-7.22125
0.03253	-6.8001
0.03255	-7.05902
0.03257	-7.18164
0.03259	-7.14497
0.0326	-7.45352
0.03262	-7.26782
0.03264	-7.44788
0.03266	-7.03681
0.03267	-7.35121
0.03269	-6.81679
0.03271	-7.07629
0.03273	-7.07274
0.03274	-6.82468
0.03276	-6.44869
0.03278	-7.06542
0.0328	-7.03644
0.03281	-6.89056
0.03283	-7.08779
0.03285	-7.27271
0.03286	-6.98299
0.03288	-7.65342
0.0329	-6.87583
0.03292	-7.47748
0.03293	-6.87903
0.03295	-7.35737
0.03297	-7.76776
0.03299	-7.17237
0.033	-6.91878
0.03302	-7.27587
0.03304	-6.79416
0.03306	-7.00102
0.03307	-7.33391
0.03309	-7.55814
0.03311	-7.72695
0.03312	-7.47871
0.03314	-7.37913
0.03316	-7.09148
0.03318	-7.37719
0.03319	-7.09421
0.03321	-6.74689
0.03323	-6.74699
0.03325	-6.80651
0.03326	-7.28932
0.03328	-7.33309
0.0333	-6.9795
0.03332	-6.74325
0.03333	-7.44214
0.03335	-7.03667
0.03337	-7.19351
0.03339	-7.08776
0.0334	-7.51163
0.03342	-7.26089
0.03344	-7.16363
0.03345	-7.39951
0.03347	-7.02203
0.03349	-6.74856
0.03351	-6.691
0.03352	-6.9563
0.03354	-6.79734
0.03356	-6.86731
0.03358	-7.40983
0.03359	-7.32833
0.03361	-7.23648
0.03363	-7.46517
0.03365	-7.5537
0.03366	-7.008
0.03368	-6.90198
0.0337	-6.40224
0.03372	-6.89918
0.03373	-6.92754
0.03375	-7.4309
0.03377	-7.3487
0.03378	-6.96323
0.0338	-6.8483
0.03382	-7.22032
0.03384	-6.93474
0.03385	-6.85961
0.03387	-7.60922
0.03389	-6.62559
0.03391	-7.07511
0.03392	-7.03152
0.03394	-7.05749
0.03396	-7.39219
0.03398	-7.21691
0.03399	-7.01098
0.03401	-7.20779
0.03403	-7.046
0.03405	-7.17389
0.03406	-6.62303
0.03408	-7.24879
0.0341	-6.47997
0.03411	-6.45255
0.03413	-6.57311
0.03415	-6.64027
0.03417	-6.77709
0.03418	-6.83322
0.0342	-7.72835
0.03422	-7.16609
0.03424	-6.39435
0.03425	-7.38677
0.03427	-7.08524
0.03429	-7.35414
0.03431	-7.28634
0.03432	-7.20059
0.03434	-7.05091
0.03436	-6.83894
0.03438	-7.2363
0.03439	-7.01235
0.03441	-7.17891
0.03443	-6.74243
0.03444	-6.74416
0.03446	-6.56902
0.03448	-7.42397
0.0345	-7.3096
0.03451	-7.12791
0.03453	-7.09747
0.03455	-7.14778
0.03457	-6.90405
0.03458	-7.31158
0.0346	-6.86677
0.03462	-6.86926
0.03464	-7.24321
0.03465	-6.77724
0.03467	-7.35688
0.03469	-6.92124
0.0347	-7.17554
[truncated: 998,000+ more rows]
