# Supplementary material for: Visualizing single-molecule conformational transition and binding dynamics of intrinsically disordered proteins
Source: Nat Commun. 2023 Aug 25;14:5203. doi: 10.1038/s41467-023-41018-x (PMC10457384; doi:10.1038/s41467-023-41018-x)
Supplement: Supplementary file 4 — Source Data [file 41467_2023_41018_MOESM4_ESM.zip › All Source Data Files/Source Data Figure 4/Figure 4/Figure 4b.i-t.txt]

0	-3.61008
1.735E-5	-2.64537
3.47E-5	-2.92625
5.21E-5	-3.21909
6.945E-5	-3.03717
8.68E-5	-3.27747
1.0415E-4	-2.93108
1.2155E-4	-2.8432
1.389E-4	-3.4514
1.5625E-4	-3.3803
1.736E-4	-2.74874
1.9095E-4	-2.74816
2.0835E-4	-3.10123
2.257E-4	-4.699
2.4305E-4	-4.68955
2.604E-4	-5.03523
2.778E-4	-0.81707
2.9515E-4	-0.87675
3.125E-4	-0.94637
3.2985E-4	-3.22477
3.472E-4	-3.31732
3.646E-4	-2.80573
3.8195E-4	-2.83065
3.993E-4	-2.32246
4.1665E-4	-2.59568
4.3405E-4	-2.86051
4.514E-4	-2.74602
4.6875E-4	-3.24194
4.861E-4	-2.96604
5.0345E-4	-3.04262
5.2085E-4	-2.37475
5.382E-4	-2.92218
5.5555E-4	-2.78867
5.729E-4	-3.06838
5.903E-4	-2.55358
6.0765E-4	-2.77505
6.25E-4	-2.90269
6.4235E-4	-2.90083
6.597E-4	-2.6046
6.771E-4	-3.13979
6.9445E-4	-4.84769
7.118E-4	-4.63346
7.2915E-4	-4.85526
7.4655E-4	-4.75053
7.639E-4	-4.90393
7.8125E-4	-5.07292
7.986E-4	-5.28129
8.1595E-4	-4.80891
8.3335E-4	-4.97931
8.507E-4	-4.66215
8.6805E-4	-5.17182
8.854E-4	-5.08106
9.028E-4	-0.96387
9.2015E-4	-0.78768
9.375E-4	-0.87008
9.5485E-4	-0.65869
9.722E-4	-0.4727
9.896E-4	-3.05728
0.00101	-3.0546
0.00102	-2.83606
0.00104	-4.73938
0.00106	-4.66966
0.00108	-4.90799
0.00109	-0.91851
0.00111	-0.75945
0.00113	-0.67208
0.00115	-0.29625
0.00116	-0.77909
0.00118	-0.77069
0.0012	-0.71236
0.00122	-0.29852
0.00123	-0.84485
0.00125	-0.81424
0.00127	-0.79559
0.00128	-0.92461
0.0013	-0.82648
0.00132	-0.55744
0.00134	-0.74303
0.00135	-1.05345
0.00137	-1.05856
0.00139	-0.73505
0.00141	-0.31391
0.00142	-1.07807
0.00144	-0.36579
0.00146	-0.49062
0.00148	-0.57653
0.00149	-0.89865
0.00151	-4.97657
0.00153	-4.76236
0.00155	-4.48536
0.00156	-5.04744
0.00158	-4.91329
0.0016	-4.54757
0.00161	-4.47078
0.00163	-4.53276
0.00165	-4.76771
0.00167	-4.90835
0.00168	-4.62366
0.0017	-4.66862
0.00172	-4.7576
0.00174	-4.8934
0.00175	-4.55512
0.00177	-4.66532
0.00179	-4.86039
0.00181	-4.81784
0.00182	-4.59408
0.00184	-4.5012
0.00186	-4.75633
0.00187	-4.50862
0.00189	-5.11505
0.00191	-4.56273
0.00193	-4.51538
0.00194	-4.65448
0.00196	-4.89075
0.00198	-4.58868
0.002	-4.73431
0.00201	-4.27695
0.00203	-4.74594
0.00205	-4.97285
0.00207	-4.94608
0.00208	-4.82988
0.0021	-3.32909
0.00212	-2.2972
0.00214	-3.50417
0.00215	-2.65252
0.00217	-2.79837
0.00219	-2.62801
0.0022	-0.94099
0.00222	-1.19097
0.00224	-0.49855
0.00226	-1.10164
0.00227	-0.61059
0.00229	-0.61827
0.00231	-0.91904
0.00233	-0.58321
0.00234	-0.9454
0.00236	-0.99744
0.00238	-0.94653
0.0024	-0.55293
0.00241	-1.26694
0.00243	-0.65938
0.00245	-0.56402
0.00247	-4.75722
0.00248	-5.07183
0.0025	-4.96615
0.00252	-4.50015
0.00253	-4.63751
0.00255	-4.72366
0.00257	-4.53069
0.00259	-4.65555
0.0026	-4.77475
0.00262	-4.8392
0.00264	-4.85145
0.00266	-5.25478
0.00267	-4.4377
0.00269	-5.10559
0.00271	-5.04243
0.00273	-4.73291
0.00274	-4.85642
0.00276	-4.53075
0.00278	-4.6018
0.0028	-4.31979
0.00281	-4.49268
0.00283	-4.62569
0.00285	-4.4709
0.00286	-4.34762
0.00288	-4.45648
0.0029	-4.54549
0.00292	-4.40224
0.00293	-4.73279
0.00295	-4.84046
0.00297	-4.71884
0.00299	-5.03138
0.003	-4.51526
0.00302	-4.46671
0.00304	-4.45355
0.00306	-4.87382
0.00307	-2.33359
0.00309	-3.12422
0.00311	-3.07659
0.00313	-4.49051
0.00314	-4.87775
0.00316	-4.59939
0.00318	-4.93543
0.00319	-3.0963
0.00321	-2.92615
0.00323	-2.70133
0.00325	-3.04492
0.00326	-2.96073
0.00328	-3.03838
0.0033	-3.40756
0.00332	-3.07633
0.00333	-2.40782
0.00335	-3.20441
0.00337	-3.34516
0.00339	-2.85292
0.0034	-4.95772
0.00342	-1.04093
0.00344	-1.07105
0.00345	-0.72808
0.00347	-1.20507
0.00349	-1.19682
0.00351	-1.19521
0.00352	-1.04202
0.00354	-0.87644
0.00356	-0.9379
0.00358	-0.95383
0.00359	-2.96316
0.00361	-2.98863
0.00363	-4.91606
0.00365	-4.96706
0.00366	-4.99801
0.00368	-4.66269
0.0037	-4.70392
0.00372	-4.89566
0.00373	-4.63131
0.00375	-5.01293
0.00377	-4.79771
0.00378	-4.87124
0.0038	-4.86114
0.00382	-5.10492
0.00384	-4.97814
0.00385	-4.82371
0.00387	-4.75425
0.00389	-4.44331
0.00391	-4.91175
0.00392	-5.39123
0.00394	-5.12555
0.00396	-5.18728
0.00398	-5.11667
0.00399	-5.37837
0.00401	-0.46017
0.00403	-0.83805
0.00405	-0.74202
0.00406	-0.69749
0.00408	-0.73953
0.0041	-0.99734
0.00411	-0.79694
0.00413	-1.18627
0.00415	-0.96617
0.00417	-0.67716
0.00418	-1.07298
0.0042	-0.87195
0.00422	-1.27848
0.00424	-0.7127
0.00425	-0.60004
0.00427	-0.32219
0.00429	-0.88848
0.00431	-0.9309
0.00432	-0.75876
0.00434	-0.47499
0.00436	-0.79716
0.00438	-0.93093
0.00439	-0.4939
0.00441	-1.18921
0.00443	-1.17136
0.00444	-1.05028
0.00446	-1.0464
0.00448	-0.89168
0.0045	-0.94407
0.00451	-1.0002
0.00453	-0.72703
0.00455	-0.75743
0.00457	-0.71847
0.00458	-1.06921
0.0046	-0.49499
0.00462	-0.93893
0.00464	-1.04581
0.00465	-0.82015
0.00467	-0.69929
0.00469	-0.59353
0.0047	-0.77138
0.00472	-0.89169
0.00474	-0.71926
0.00476	-4.47754
0.00477	-4.59319
0.00479	-4.51328
0.00481	-4.56834
0.00483	-4.4587
0.00484	-4.77545
0.00486	-4.57455
0.00488	-4.58586
0.0049	-4.59861
0.00491	-4.66391
0.00493	-4.44009
0.00495	-4.28094
0.00497	-4.7415
0.00498	-4.81018
0.005	-4.5736
0.00502	-4.84044
0.00503	-4.91016
0.00505	-4.57482
0.00507	-4.76402
0.00509	-4.50607
0.0051	-4.70436
0.00512	-4.52031
0.00514	-4.41372
0.00516	-4.43509
0.00517	-4.73727
0.00519	-4.55192
0.00521	-4.76746
0.00523	-4.57303
0.00524	-4.86405
0.00526	-5.06645
0.00528	-4.67156
0.0053	-0.91374
0.00531	-0.90305
0.00533	-0.8993
0.00535	-1.0813
0.00536	-0.8574
0.00538	-1.27159
0.0054	-0.39145
0.00542	-0.83579
0.00543	-0.33738
0.00545	-0.49342
0.00547	-0.83267
0.00549	-1.08089
0.0055	-0.44652
0.00552	-0.91787
0.00554	-1.03485
0.00556	-0.77842
0.00557	-0.80629
0.00559	-1.14087
0.00561	-0.82525
0.00562	-0.91292
0.00564	-1.11825
0.00566	-1.18211
0.00568	0.12053
0.00569	-0.99192
0.00571	-0.67913
0.00573	-0.64553
0.00575	-0.91667
0.00576	-0.6183
0.00578	-0.77852
0.0058	-0.83617
0.00582	-0.65369
0.00583	-0.97721
0.00585	-0.78881
0.00587	-1.08757
0.00589	-1.03194
0.0059	-0.71687
0.00592	-0.90004
0.00594	-0.91883
0.00595	-1.02462
0.00597	-0.78519
0.00599	-0.59101
0.00601	-0.83046
0.00602	-0.87257
0.00604	-0.503
0.00606	-0.83451
0.00608	-0.55176
0.00609	-1.17191
0.00611	-0.70371
0.00613	-0.8873
0.00615	-4.7727
0.00616	-4.57122
0.00618	-4.91172
0.0062	-0.91988
0.00622	-1.40876
0.00623	-0.98258
0.00625	-0.74067
0.00627	-4.76484
0.00628	-4.82725
0.0063	-4.58442
0.00632	-4.89127
0.00634	-4.96921
0.00635	-0.47754
0.00637	-0.60169
0.00639	-1.37312
0.00641	-1.34195
0.00642	-1.48753
0.00644	-1.54209
0.00646	-0.6733
0.00648	-1.21571
0.00649	-1.17476
0.00651	-0.99797
0.00653	-1.11478
0.00655	-0.57352
0.00656	-0.79568
0.00658	-0.77844
0.0066	-1.08625
0.00661	-0.80506
0.00663	-0.72701
0.00665	-0.95239
0.00667	-0.51171
0.00668	-1.01031
0.0067	-0.50905
0.00672	-1.10586
0.00674	-0.82929
0.00675	-1.2107
0.00677	-0.99387
0.00679	-0.92469
0.00681	-1.19933
0.00682	-0.95505
0.00684	-0.6156
0.00686	-1.05809
0.00687	-0.92992
0.00689	-1.07773
0.00691	-2.80498
0.00693	-3.28276
0.00694	-2.86279
0.00696	-3.06082
0.00698	-2.48279
0.007	-2.65522
0.00701	-2.75863
0.00703	-2.74929
0.00705	-2.7942
0.00707	-2.9164
0.00708	-2.67334
0.0071	-2.83788
0.00712	-3.18552
0.00714	-3.15329
0.00715	-3.63707
0.00717	-2.73599
0.00719	-2.78113
0.0072	-2.55293
0.00722	-2.7434
0.00724	-2.26997
0.00726	-2.55088
0.00727	-2.83379
0.00729	-2.75516
0.00731	-3.02042
0.00733	-2.83219
0.00734	-3.0573
0.00736	-2.58286
0.00738	-2.86622
0.0074	-2.95222
0.00741	-4.98111
0.00743	-4.87545
0.00745	-4.92506
0.00747	-4.85806
0.00748	-4.52864
0.0075	-4.78998
0.00752	-4.86021
0.00753	-4.38426
0.00755	-4.30236
0.00757	-4.76623
0.00759	-4.85844
0.0076	-4.93909
0.00762	-4.75442
0.00764	-4.65608
0.00766	-4.95568
0.00767	-1.45446
0.00769	-1.35668
0.00771	-1.04875
0.00773	-1.35586
0.00774	-0.7416
0.00776	-1.1575
0.00778	-0.88692
0.0078	-0.96912
0.00781	-0.89419
0.00783	-0.87537
0.00785	-3.05067
0.00786	-3.7089
0.00788	-3.04468
0.0079	-2.71337
0.00792	-3.51377
0.00793	-2.58376
0.00795	-3.37279
0.00797	-3.05218
0.00799	-2.77036
0.008	-3.18925
0.00802	-2.82624
0.00804	-2.89858
0.00806	-2.854
0.00807	-3.09559
0.00809	-2.73506
0.00811	-3.10362
0.00813	-3.24159
0.00814	-2.99822
0.00816	-3.28195
0.00818	-2.96255
0.00819	-2.84972
0.00821	-2.87409
0.00823	-3.11332
0.00825	-5.00906
0.00826	-4.787
0.00828	-4.88454
0.0083	-5.06926
0.00832	-4.92469
0.00833	-4.78267
0.00835	-4.96967
0.00837	-4.74543
0.00839	-5.05791
0.0084	-5.05504
0.00842	-4.34186
0.00844	-4.76625
0.00845	-5.01632
0.00847	-4.9197
0.00849	-4.80792
0.00851	-4.33579
0.00852	-4.86625
0.00854	-4.54183
0.00856	-4.58909
0.00858	-4.92983
0.00859	-4.95192
0.00861	-4.65436
0.00863	-4.7559
0.00865	-4.78226
0.00866	-4.45418
0.00868	-4.61458
0.0087	-4.74899
0.00872	-5.18498
0.00873	-4.72838
0.00875	-4.71794
0.00877	-4.76935
0.00878	-4.78184
0.0088	-4.92529
0.00882	-4.87014
0.00884	-4.63584
0.00885	-4.58885
0.00887	-4.523
0.00889	-5.00973
0.00891	-4.90603
0.00892	-4.9427
0.00894	-5.00212
0.00896	-5.27146
0.00898	-4.71644
0.00899	-5.16477
0.00901	-4.75758
0.00903	-4.7902
0.00905	-4.97913
0.00906	-4.66988
0.00908	-4.64804
0.0091	-5.2901
0.00911	-4.81775
0.00913	-4.38121
0.00915	-4.54879
0.00917	-4.9414
0.00918	-4.7373
0.0092	-4.86139
0.00922	-4.66248
0.00924	-5.12809
0.00925	-4.92034
0.00927	-5.12873
0.00929	-4.86423
0.00931	-4.79729
0.00932	-4.44848
0.00934	-4.85644
0.00936	-5.00227
0.00938	-5.09058
0.00939	-2.77259
0.00941	-2.92825
0.00943	-2.96271
0.00944	-2.84494
0.00946	-2.57907
0.00948	-2.73164
0.0095	-3.16214
0.00951	-2.98223
0.00953	-3.0885
0.00955	-3.00272
0.00957	-2.71868
0.00958	-2.96845
0.0096	-2.56779
0.00962	-3.04838
0.00964	-2.79951
0.00965	-2.76722
0.00967	-4.09407
0.00969	-4.82738
0.0097	-4.90306
0.00972	-4.83916
0.00974	-4.57234
0.00976	-4.49283
0.00977	-5.04143
0.00979	-4.7949
0.00981	-4.78427
0.00983	-4.55583
0.00984	-4.52179
0.00986	-4.57264
0.00988	-4.84396
0.0099	-4.72329
0.00991	-4.75376
0.00993	-5.04222
0.00995	-4.70787
0.00997	-4.77856
0.00998	-5.2204
0.01	-5.02449
0.01002	-4.5849
0.01003	-4.4459
0.01005	-4.52246
0.01007	-4.55312
0.01009	-4.61495
0.0101	-5.06644
0.01012	-4.79202
0.01014	-4.89241
0.01016	-5.05475
0.01017	-4.45962
0.01019	-4.14468
0.01021	-5.23021
0.01023	-4.79007
0.01024	-4.57591
0.01026	-5.093
0.01028	-4.65816
0.0103	-4.4894
0.01031	-4.79639
0.01033	-4.46675
0.01035	-4.78282
0.01036	-4.30841
0.01038	-4.73274
0.0104	-4.48641
0.01042	-4.36559
0.01043	-4.5095
0.01045	-4.52746
0.01047	-4.60824
0.01049	-4.61108
0.0105	-4.57084
0.01052	-4.33654
0.01054	-4.95149
0.01056	-4.2984
0.01057	-4.69949
0.01059	-4.89359
0.01061	-4.49095
0.01062	-4.75609
0.01064	-4.48177
0.01066	-4.56681
0.01068	-4.69177
0.01069	-0.89097
0.01071	-1.19163
0.01073	-0.98993
0.01075	-0.94275
0.01076	-0.74616
0.01078	-0.88648
0.0108	-0.69057
0.01082	-0.44704
0.01083	-0.16333
0.01085	-0.72451
0.01087	-0.85215
0.01089	-0.86349
0.0109	-0.75014
0.01092	-0.89976
0.01094	-0.31434
0.01095	-0.8977
0.01097	-0.42728
0.01099	-0.02408
0.01101	-0.43332
0.01102	-0.51899
0.01104	-0.86307
0.01106	-0.78898
0.01108	-0.89055
0.01109	-0.5669
0.01111	-1.08083
0.01113	-0.66406
0.01115	-0.90941
0.01116	-1.01045
0.01118	-0.23848
0.0112	-0.46421
0.01122	-0.44128
0.01123	-0.74691
0.01125	-0.83523
0.01127	-0.96608
0.01128	-0.54576
0.0113	-0.29295
0.01132	-0.30193
0.01134	-0.86214
0.01135	-0.52639
0.01137	-0.89635
0.01139	-0.6419
0.01141	-0.77885
0.01142	-0.97237
0.01144	-0.86953
0.01146	-0.32109
0.01148	-0.61945
0.01149	-0.72869
0.01151	-0.97044
0.01153	-0.38077
0.01155	-0.84883
0.01156	-0.83336
0.01158	-0.55496
0.0116	-0.27765
0.01161	-0.62145
0.01163	-0.77313
0.01165	-0.58823
0.01167	-1.49684
0.01168	-0.79769
0.0117	-0.39992
0.01172	-0.35478
0.01174	-1.08216
0.01175	-0.84353
0.01177	-4.72503
0.01179	-4.85592
0.01181	-4.85328
0.01182	-4.73549
0.01184	-4.49522
0.01186	-4.83871
0.01187	-4.85173
0.01189	-4.72388
0.01191	-4.83641
0.01193	-4.85962
0.01194	-4.59271
0.01196	-4.58096
0.01198	-4.37589
0.012	-4.63059
0.01201	-0.58113
0.01203	-0.88494
0.01205	-4.14765
0.01207	-4.91053
0.01208	-2.90585
0.0121	-2.4791
0.01212	-3.00631
0.01214	-4.6589
0.01215	-4.5155
0.01217	-4.67419
0.01219	-4.74531
0.0122	-4.45344
0.01222	-4.78761
0.01224	-5.08295
0.01226	-4.58767
0.01227	-5.0681
0.01229	-2.92402
0.01231	-3.13647
0.01233	-3.16827
0.01234	-4.54089
0.01236	-4.72606
0.01238	-4.58322
0.0124	-4.39654
0.01241	-4.15099
0.01243	-1.23677
0.01245	-0.81538
0.01247	-0.9163
0.01248	-0.38216
0.0125	-0.9441
0.01252	-0.82662
0.01253	-0.24281
0.01255	-1.25609
0.01257	-1.0027
0.01259	-0.6092
0.0126	-0.76857
0.01262	-0.52272
0.01264	-0.78051
0.01266	-0.19463
0.01267	-2.77972
0.01269	-2.60577
0.01271	-2.65091
0.01273	-3.0325
0.01274	-2.73517
0.01276	-2.60453
0.01278	-2.80559
0.0128	-2.61025
0.01281	-2.90269
0.01283	-2.97229
0.01285	-3.7094
0.01286	-3.15229
0.01288	-2.61935
0.0129	-3.19519
0.01292	-2.8299
0.01293	-2.99716
0.01295	-2.92148
0.01297	-3.2508
0.01299	-2.64452
0.013	-3.12732
0.01302	-3.10753
0.01304	-2.87824
0.01306	-2.69161
0.01307	-4.71948
0.01309	-4.71134
0.01311	-0.63793
0.01313	-0.92255
0.01314	-0.67772
0.01316	-4.39917
0.01318	-4.75048
0.01319	-4.61035
0.01321	-4.32504
0.01323	-4.7384
0.01325	-4.56153
0.01326	-4.68312
0.01328	-4.59958
0.0133	-4.61826
0.01332	-4.67221
0.01333	-4.44717
0.01335	-4.88316
0.01337	-4.64988
0.01339	-4.50867
0.0134	-4.72231
0.01342	-4.39717
0.01344	-5.01876
0.01345	-4.44311
0.01347	-5.01094
0.01349	-4.57501
0.01351	-4.89981
0.01352	-4.81657
0.01354	-4.37944
0.01356	-4.56724
0.01358	-5.04646
0.01359	-4.96858
0.01361	-4.74474
0.01363	-4.91713
0.01365	-4.8383
0.01366	-4.89681
0.01368	-5.02317
0.0137	-4.61349
0.01372	-4.79857
0.01373	-4.72297
0.01375	-4.807
0.01377	-4.76444
0.01378	-4.38424
0.0138	-4.94026
0.01382	-5.14238
0.01384	-5.09343
0.01385	-4.72992
0.01387	-4.94224
0.01389	-4.95872
0.01391	-0.84812
0.01392	-1.70263
0.01394	-0.76105
0.01396	-1.46973
0.01398	-0.99235
0.01399	-0.98464
0.01401	-0.89
0.01403	-0.45044
0.01405	-1.30277
0.01406	-0.83737
0.01408	-0.84495
0.0141	-0.99528
0.01411	-1.04152
0.01413	-0.69329
0.01415	-1.16614
0.01417	-0.66306
0.01418	-1.34669
0.0142	-1.1291
0.01422	-1.132
0.01424	-0.97625
0.01425	-0.85738
0.01427	-0.81412
0.01429	-0.78733
0.01431	-0.64464
0.01432	-1.32836
0.01434	-1.06286
0.01436	-0.88911
0.01438	-1.12638
0.01439	-0.32123
0.01441	-0.80797
0.01443	-0.83806
0.01444	-1.01887
0.01446	-0.85043
0.01448	-0.55527
0.0145	-0.85257
0.01451	-0.79556
0.01453	-1.08988
0.01455	-1.20504
0.01457	-1.13129
0.01458	-0.99501
0.0146	-1.24745
0.01462	-0.76639
0.01464	-0.70038
0.01465	-0.86572
0.01467	-0.68463
0.01469	-0.74735
0.0147	-0.40066
0.01472	-1.02633
0.01474	-0.53751
0.01476	-0.90247
0.01477	-0.71621
0.01479	-1.03338
0.01481	-1.15822
0.01483	-4.66994
0.01484	-4.85076
0.01486	-4.47724
0.01488	-4.90995
0.0149	-4.60586
0.01491	-4.60424
0.01493	-4.67442
0.01495	-5.07156
0.01497	-4.69468
0.01498	-4.95786
0.015	-4.73485
0.01502	-4.73972
0.01503	-4.47172
0.01505	-4.76399
0.01507	-5.156
0.01509	-4.77744
0.0151	-4.51606
0.01512	-4.86864
0.01514	-4.87494
0.01516	-4.71034
0.01517	-5.12445
0.01519	-5.21492
0.01521	-5.35441
0.01523	-5.1498
0.01524	-4.88544
0.01526	-4.39947
0.01528	-4.78264
0.0153	-4.73286
0.01531	-3.13353
0.01533	-2.90996
0.01535	-3.59535
0.01536	-2.64052
0.01538	-3.20662
0.0154	-3.01753
0.01542	-3.46821
0.01543	-2.85318
0.01545	-2.87778
0.01547	-3.25824
0.01549	-3.28062
0.0155	-2.74708
0.01552	-4.49172
0.01554	-4.78921
0.01556	-4.7208
0.01557	-5.01676
0.01559	-4.44636
0.01561	-4.66262
0.01563	-4.24356
0.01564	-4.38994
0.01566	-4.66454
0.01568	-4.79042
0.01569	-4.81787
0.01571	-4.94945
0.01573	-4.74043
0.01575	-4.69644
0.01576	-4.88668
0.01578	-4.60796
0.0158	-5.18768
0.01582	-4.62119
0.01583	-4.97066
0.01585	-4.59486
0.01587	-4.83242
0.01589	-4.44812
0.0159	-0.98394
0.01592	-0.22332
0.01594	-0.48341
0.01595	-0.71001
0.01597	-0.34937
0.01599	-0.6117
0.01601	-1.11466
0.01602	-1.25716
0.01604	-0.89949
0.01606	-0.49308
0.01608	-1.16384
0.01609	-0.73097
0.01611	-0.42433
0.01613	-0.68199
0.01615	-1.2902
0.01616	-0.82064
0.01618	-1.01158
0.0162	-0.95225
0.01622	-0.65816
0.01623	-0.96641
0.01625	-0.61113
0.01627	-4.22981
0.01628	-4.48359
0.0163	-4.36549
0.01632	-4.59742
0.01634	-4.37093
0.01635	-4.49762
0.01637	-4.52098
0.01639	-4.74054
0.01641	-4.9046
0.01642	-4.83255
0.01644	-4.68296
0.01646	-4.79355
0.01648	-4.35708
0.01649	-4.50763
0.01651	-4.58878
0.01653	-4.80735
0.01655	-4.48912
0.01656	-4.24102
0.01658	-4.24195
0.0166	-4.95122
0.01661	-4.2394
0.01663	-4.41824
0.01665	-4.63251
0.01667	-4.80704
0.01668	-0.74807
0.0167	-0.093
0.01672	-0.91448
0.01674	-0.90922
0.01675	-1.29353
0.01677	-0.4125
0.01679	-0.80287
0.01681	-1.03744
0.01682	-0.65585
0.01684	-0.81376
0.01686	-0.72628
0.01687	-1.24605
0.01689	-0.52265
0.01691	-4.4412
0.01693	-4.36991
0.01694	-4.50645
0.01696	-4.58079
0.01698	-4.76035
0.017	-4.37886
0.01701	-4.47343
0.01703	-4.65149
0.01705	-4.75937
0.01707	-4.66394
0.01708	-4.60606
0.0171	-4.51211
0.01712	-4.30194
0.01714	-4.47717
0.01715	-4.33003
0.01717	-4.45635
0.01719	-0.42441
0.0172	-0.6696
0.01722	-2.37462
0.01724	-2.45998
0.01726	-2.17102
0.01727	-2.41603
0.01729	-2.86979
0.01731	-2.16848
0.01733	-2.97256
0.01734	-2.84174
0.01736	-2.12156
0.01738	-2.75049
0.0174	-3.14168
0.01741	-2.91938
0.01743	-4.35832
0.01745	-4.36335
0.01747	-4.61189
0.01748	-4.38637
0.0175	-4.24245
0.01752	-4.38605
0.01753	-4.01457
0.01755	-4.57863
0.01757	-4.28596
0.01759	-4.4421
0.0176	-4.27608
0.01762	-4.46316
0.01764	-4.15584
0.01766	-4.37401
0.01767	-3.72407
0.01769	-4.53517
0.01771	-4.60679
0.01773	-4.56523
0.01774	-4.08499
0.01776	-4.38986
0.01778	-4.87982
0.0178	-4.49336
0.01781	-4.42435
0.01783	-4.61755
0.01785	-4.78762
0.01786	-1.01201
0.01788	-0.26154
0.0179	-0.42486
0.01792	-0.54964
0.01793	-0.78833
0.01795	-0.74518
0.01797	-0.64932
0.01799	-0.93549
0.018	-0.67005
0.01802	-0.85333
0.01804	-0.75489
0.01806	-2.62298
0.01807	-2.76144
0.01809	-3.06213
0.01811	-2.11778
0.01812	-2.41057
0.01814	-4.53795
0.01816	-4.96302
0.01818	-4.46591
0.01819	-4.33058
0.01821	-4.26554
0.01823	-4.46946
0.01825	-4.48754
0.01826	-4.38978
0.01828	-4.45677
0.0183	-4.88001
0.01832	-4.37966
0.01833	-4.69645
0.01835	-4.24974
0.01837	-4.39089
0.01839	-4.61284
0.0184	-5.10755
0.01842	-4.85312
0.01844	-4.73131
0.01845	-4.51168
0.01847	-4.58965
0.01849	-4.64948
0.01851	-0.7995
0.01852	-0.6962
0.01854	-0.60489
0.01856	-1.0169
0.01858	-0.44991
0.01859	-0.78134
0.01861	-0.95717
0.01863	-0.59023
0.01865	-1.05559
0.01866	-0.23912
0.01868	-0.66072
0.0187	-0.92008
0.01872	-0.85261
0.01873	-0.21897
0.01875	-0.37449
0.01877	-0.86272
0.01878	-0.41684
0.0188	-1.19321
0.01882	-0.64172
0.01884	-0.38837
0.01885	-0.72975
0.01887	-0.52793
0.01889	-0.84766
0.01891	-1.09729
0.01892	-1.02069
0.01894	-0.8697
0.01896	-0.85729
0.01898	-0.76288
0.01899	-0.21264
0.01901	-0.70952
0.01903	-0.47682
0.01905	-0.73033
0.01906	-0.74154
0.01908	-0.78895
0.0191	-0.60938
0.01911	-0.35116
0.01913	-0.46401
0.01915	-0.95161
0.01917	-0.80122
0.01918	-0.83763
0.0192	-1.06849
0.01922	-0.52493
0.01924	-0.7956
0.01925	-0.98287
0.01927	-0.67368
0.01929	-0.3509
0.01931	-0.11739
0.01932	-0.6807
0.01934	-0.62096
0.01936	-0.89078
0.01938	-0.62768
0.01939	-0.97579
0.01941	-0.52546
0.01943	-0.16145
0.01944	-1.10124
0.01946	-0.73964
0.01948	-0.35953
0.0195	-0.51894
0.01951	-0.27505
0.01953	-1.12895
0.01955	-0.67951
0.01957	-0.54262
0.01958	-4.12793
0.0196	-4.42044
0.01962	-4.50237
0.01964	-4.40784
0.01965	-4.49729
0.01967	-3.95721
0.01969	-4.46622
0.0197	-4.12246
0.01972	-4.4387
0.01974	-0.53525
0.01976	0.02778
0.01977	-0.15815
0.01979	-0.33765
0.01981	-4.20098
0.01983	-4.23246
0.01984	-4.62578
0.01986	-4.21798
0.01988	-4.35553
0.0199	-4.9626
0.01991	-4.60021
0.01993	-4.4236
0.01995	-4.5622
0.01997	-4.80975
0.01998	-4.56664
0.02	-0.31825
0.02002	-0.20567
0.02003	-0.5681
0.02005	-2.76984
0.02007	-2.51896
0.02009	-4.49834
0.0201	-4.62083
0.02012	-2.39432
0.02014	-2.59771
0.02016	-2.24953
0.02017	-2.42102
0.02019	-2.34867
0.02021	-1.90905
0.02023	-2.01258
0.02024	-2.61305
0.02026	-2.84774
0.02028	-2.44108
0.0203	-2.92604
0.02031	-2.38179
0.02033	-2.10597
0.02035	-2.55248
0.02036	-2.35071
0.02038	-2.28978
0.0204	-2.43782
0.02042	-2.34206
0.02043	-2.41077
0.02045	-2.4028
0.02047	-2.42788
0.02049	-2.3461
0.0205	-2.78683
0.02052	-2.73955
0.02054	-2.74527
0.02056	-2.48301
0.02057	-2.49717
0.02059	-3.24956
0.02061	-4.41756
0.02063	-4.09611
0.02064	-4.58232
0.02066	-4.4886
0.02068	-4.57876
0.02069	-4.65893
0.02071	-4.60756
0.02073	-4.33102
0.02075	-4.10905
0.02076	-4.78202
0.02078	-4.195
0.0208	-4.39135
0.02082	-4.67102
0.02083	-4.57629
0.02085	-4.66324
0.02087	-4.3018
0.02089	-4.37544
0.0209	-4.17704
0.02092	-4.33931
0.02094	-4.09178
0.02095	-4.56341
0.02097	-4.16475
0.02099	-4.28782
0.02101	-4.31808
0.02102	-4.08084
0.02104	-4.29074
0.02106	-4.1294
0.02108	-4.31461
0.02109	-4.46668
0.02111	-4.54214
0.02113	-4.53242
0.02115	-4.37226
0.02116	-4.30427
0.02118	-4.3867
0.0212	-4.3927
0.02122	-4.21564
0.02123	-4.21711
0.02125	-4.38247
0.02127	-4.37476
0.02128	-4.48308
0.0213	-4.50762
0.02132	-4.71253
0.02134	-4.82747
0.02135	-4.28327
0.02137	-4.36247
0.02139	-3.97308
0.02141	-4.0194
0.02142	-4.49788
0.02144	-0.42589
0.02146	-0.5305
0.02148	-0.54412
0.02149	-0.04849
0.02151	-0.81182
0.02153	-2.43729
0.02155	-2.6862
0.02156	-2.36869
0.02158	-2.57235
0.0216	-2.68475
0.02161	-2.55637
0.02163	-2.68809
0.02165	-2.53881
0.02167	-2.21546
0.02168	-2.69917
0.0217	-2.67047
0.02172	-2.52176
0.02174	-2.61769
0.02175	-2.62866
0.02177	-2.56547
0.02179	-2.81887
0.02181	-2.50545
0.02182	-2.55519
0.02184	-2.86892
0.02186	-2.16518
0.02187	-2.16999
0.02189	-2.79258
0.02191	-2.4803
0.02193	-4.39654
0.02194	-4.21448
0.02196	-4.28313
0.02198	-4.21728
0.022	-4.41488
0.02201	-4.61179
0.02203	-4.65319
0.02205	-4.38674
0.02207	-4.57428
0.02208	-4.54367
0.0221	-4.73063
0.02212	-4.38109
0.02214	-4.36326
0.02215	-4.52376
0.02217	-4.33064
0.02219	-4.49201
0.0222	-4.55774
0.02222	-4.49929
0.02224	-4.25357
0.02226	-4.11422
0.02227	-4.16508
0.02229	-4.45602
0.02231	-4.34152
0.02233	-4.49833
0.02234	-4.32803
0.02236	-4.44066
0.02238	-2.77438
0.0224	-2.38488
0.02241	-2.3626
0.02243	-2.64603
0.02245	-2.88138
0.02247	-2.87478
0.02248	-3.03024
0.0225	-2.24854
0.02252	-2.05743
0.02253	-2.23297
0.02255	-2.70462
0.02257	-2.37367
0.02259	-2.43709
0.0226	-2.78492
0.02262	-2.5642
0.02264	-2.22739
0.02266	-2.80293
0.02267	-2.805
0.02269	-2.23022
0.02271	-3.03405
0.02273	-2.10883
0.02274	-2.32369
0.02276	-2.52451
0.02278	-4.34084
0.0228	-4.3014
0.02281	-4.2515
0.02283	-3.88887
0.02285	-3.89583
0.02286	-4.66411
0.02288	-0.83821
0.0229	-0.23333
0.02292	-0.52514
0.02293	-0.12873
0.02295	-0.75299
0.02297	0.1673
0.02299	-0.19377
0.023	-0.8164
0.02302	-0.86042
0.02304	-0.30117
0.02306	-0.06815
0.02307	-0.35238
0.02309	-0.98838
0.02311	-0.3281
0.02312	-0.50239
0.02314	-4.90407
0.02316	-4.1562
0.02318	-4.56757
0.02319	-0.76022
0.02321	-0.30144
0.02323	-0.76723
0.02325	-0.51444
0.02326	-0.83533
0.02328	-0.72219
0.0233	-0.41411
0.02332	-0.13207
0.02333	-0.75088
0.02335	-0.70313
0.02337	-0.82915
0.02339	-0.37668
0.0234	-0.89523
0.02342	-0.73774
0.02344	-0.98554
0.02345	-0.51286
0.02347	-1.01516
0.02349	-0.52934
0.02351	-0.62355
0.02352	-0.42369
0.02354	-0.72895
0.02356	-0.50758
0.02358	-0.25115
0.02359	-4.60196
0.02361	-4.34099
0.02363	-4.43183
0.02365	-4.59253
0.02366	-5.11725
0.02368	-4.52657
0.0237	-4.54277
0.02372	-4.3219
0.02373	-4.25812
0.02375	-4.44493
0.02377	-5.17573
0.02378	-4.62957
0.0238	-4.58292
0.02382	-4.74559
0.02384	-4.73493
0.02385	-4.89059
0.02387	-4.60982
0.02389	-4.22405
0.02391	-0.62169
0.02392	-0.74879
0.02394	-0.52408
0.02396	-1.05352
0.02398	-0.37655
0.02399	-0.27242
0.02401	-0.83773
0.02403	-0.742
0.02405	-0.64715
0.02406	-0.22646
0.02408	-0.20151
0.0241	-0.95943
0.02411	-0.84739
0.02413	-0.7384
0.02415	-0.63998
0.02417	-0.95733
0.02418	-0.52585
0.0242	-0.73967
0.02422	-0.48942
0.02424	-0.69521
0.02425	-0.49852
0.02427	-1.19805
0.02429	-1.11697
0.02431	-0.69595
0.02432	-0.70658
0.02434	-0.75268
0.02436	-4.90232
0.02438	-4.56327
0.02439	-4.50017
0.02441	-4.44233
0.02443	-2.28953
0.02444	-0.4457
0.02446	-0.21855
0.02448	-1.01836
0.0245	-0.62207
0.02451	-0.29273
0.02453	-0.57266
0.02455	-0.53385
0.02457	-0.68667
0.02458	-0.83416
0.0246	-0.31364
0.02462	-0.84096
0.02464	-0.49121
0.02465	-0.37768
0.02467	-0.56067
0.02469	-0.4829
0.0247	-0.34164
0.02472	-1.04819
0.02474	-0.86602
0.02476	-0.13285
0.02477	-1.04174
0.02479	-0.79645
0.02481	-0.77446
0.02483	-0.69082
0.02484	-0.39921
0.02486	-0.74988
0.02488	-0.61841
0.0249	-1.56277
0.02491	-0.7197
0.02493	-0.61928
0.02495	-1.24831
0.02497	-1.06984
0.02498	-1.23291
0.025	-0.53011
0.02502	-0.89761
0.02503	-0.48349
0.02505	-0.9505
0.02507	-0.8098
0.02509	-0.35806
0.0251	-0.24449
0.02512	-0.87788
0.02514	-4.61989
0.02516	-4.53009
0.02517	-4.70182
0.02519	-4.37985
0.02521	-4.24226
0.02523	-4.09645
0.02524	-4.65684
0.02526	-4.51694
0.02528	-4.82411
0.0253	-4.24936
0.02531	-4.54283
0.02533	-4.58597
0.02535	-4.60327
0.02536	-4.9115
0.02538	-4.33626
0.0254	-4.69967
0.02542	-4.82177
0.02543	-4.78426
0.02545	-4.73508
0.02547	-4.83184
0.02549	-4.63183
0.0255	-4.81416
0.02552	-4.23289
0.02554	-5.07338
0.02556	-4.4955
0.02557	-4.72906
0.02559	-4.87852
0.02561	-1.75437
0.02563	-0.99205
0.02564	-0.8889
0.02566	-1.09816
0.02568	-0.46349
0.02569	-0.68178
0.02571	-0.77022
0.02573	-0.71764
0.02575	-0.57527
0.02576	-1.22269
0.02578	-0.91062
0.0258	-1.46465
0.02582	-1.1624
0.02583	-1.12986
0.02585	-1.24833
0.02587	-1.10028
0.02589	-0.9442
0.0259	-0.8933
0.02592	-0.63394
0.02594	-0.58761
0.02595	-1.10447
0.02597	-1.05021
0.02599	-0.90981
0.02601	-0.75363
0.02602	-0.65226
0.02604	-2.53112
0.02606	-2.52393
0.02608	-2.80965
0.02609	-3.08633
0.02611	-3.16737
0.02613	-2.80531
0.02615	-3.15642
0.02616	-3.69383
0.02618	-2.56119
0.0262	-1.28706
0.02622	-1.29685
0.02623	-0.90562
0.02625	-1.2854
0.02627	-1.18356
0.02628	-0.93305
0.0263	-1.28613
0.02632	-0.53404
0.02634	-1.13283
0.02635	-0.94537
0.02637	-0.84852
0.02639	-1.11945
0.02641	-1.10565
0.02642	-1.01909
0.02644	-2.96412
0.02646	-3.1283
0.02648	-2.71595
0.02649	-2.96552
0.02651	-2.88489
0.02653	-2.83536
0.02655	-3.07882
0.02656	-2.74559
0.02658	-2.50971
0.0266	-4.51887
0.02661	-5.1509
0.02663	-0.73875
0.02665	-1.26935
0.02667	-0.95301
0.02668	-1.56729
0.0267	-0.96608
0.02672	-0.71091
0.02674	-0.99678
0.02675	-0.87494
0.02677	-0.89904
0.02679	-0.99571
0.02681	-0.81259
0.02682	-0.96004
0.02684	-1.16199
0.02686	-1.15782
0.02687	-0.84337
0.02689	-0.86406
0.02691	-0.83042
0.02693	-1.08075
0.02694	-0.98477
0.02696	-0.66024
0.02698	-1.35541
0.027	-0.71656
0.02701	-1.15922
0.02703	-0.96142
0.02705	-0.81004
0.02707	-1.01401
0.02708	-1.0789
0.0271	-0.69091
0.02712	-0.7733
0.02714	-0.81093
0.02715	-0.98604
0.02717	-1.07845
0.02719	-1.11695
0.0272	-0.91438
0.02722	-1.00603
0.02724	-0.62058
0.02726	-0.86491
0.02727	-0.67603
0.02729	-4.78905
0.02731	-4.51812
0.02733	-4.71954
0.02734	-5.09654
0.02736	-5.00481
0.02738	-5.39213
0.0274	-5.07911
0.02741	-4.94274
0.02743	-5.00569
0.02745	-4.54021
0.02747	-4.69462
0.02748	-4.66941
0.0275	-4.76448
0.02752	-5.00051
0.02753	-4.97091
0.02755	-5.0652
0.02757	-4.67881
0.02759	-5.23793
0.0276	-5.21734
0.02762	-4.59299
0.02764	-4.8687
0.02766	-1.64402
0.02767	-1.04541
0.02769	-0.96202
0.02771	-0.70353
0.02773	-1.13001
0.02774	-0.28207
0.02776	-0.60394
0.02778	-0.90642
0.0278	-0.79623
0.02781	-0.9206
0.02783	-1.03243
0.02785	-0.93606
0.02786	-0.89453
0.02788	-0.71089
0.0279	-0.9843
0.02792	-0.99197
0.02793	-3.19964
0.02795	-3.11103
0.02797	-4.8374
0.02799	-4.92093
0.028	-4.95121
0.02802	-4.77953
0.02804	-4.74094
0.02806	-4.673
0.02807	-5.13934
0.02809	-4.92509
0.02811	-4.83659
0.02812	-1.12162
0.02814	-0.78341
0.02816	-0.80261
0.02818	-0.80433
0.02819	-1.049
0.02821	-1.04744
0.02823	-0.49063
0.02825	-0.74857
0.02826	-0.79758
0.02828	-0.28246
0.0283	-0.64634
0.02832	-0.80434
0.02833	-1.11519
0.02835	-0.98543
0.02837	-4.48878
0.02839	-4.94822
0.0284	-4.78373
0.02842	-4.46892
0.02844	-5.02861
0.02845	-4.6443
0.02847	-4.62459
0.02849	-4.66105
0.02851	-4.42389
0.02852	-4.65142
0.02854	-4.16324
0.02856	-4.98632
0.02858	-4.69039
0.02859	-4.61756
0.02861	-4.48294
0.02863	-4.28844
0.02865	-4.47235
0.02866	-4.46112
0.02868	-4.58951
0.0287	-4.99383
0.02872	-4.34454
0.02873	-4.39957
0.02875	-5.05273
0.02877	-4.69461
0.02878	-4.47131
0.0288	-4.39117
0.02882	-4.99006
0.02884	-4.63192
0.02885	-4.665
0.02887	-5.33887
0.02889	-5.10937
0.02891	-4.85678
0.02892	-4.66432
0.02894	-4.66673
0.02896	-4.72334
0.02898	-4.33866
0.02899	-4.67054
0.02901	-4.54367
0.02903	-4.65699
0.02905	-4.67547
0.02906	-4.6191
0.02908	-4.77139
0.0291	-4.40836
0.02911	-3.1385
0.02913	-2.51957
0.02915	-2.56727
0.02917	-5.09972
0.02918	-4.6431
0.0292	-4.57268
0.02922	-2.31837
0.02924	-3.10908
0.02925	-2.55463
0.02927	-2.80966
0.02929	-3.0959
0.02931	-2.94456
0.02932	-2.53414
0.02934	-1.20086
0.02936	-0.7734
0.02938	-0.88608
0.02939	-5.06265
0.02941	-5.05334
0.02943	-4.60295
0.02944	-4.71729
0.02946	-4.84332
0.02948	-3.38562
0.0295	-3.41191
0.02951	-3.28849
0.02953	-2.65247
0.02955	-3.37815
0.02957	-3.48379
0.02958	-2.91164
0.0296	-2.68012
0.02962	-3.06624
0.02964	-4.56175
0.02965	-5.27278
0.02967	-4.77992
0.02969	-4.8739
0.0297	-5.21836
0.02972	-5.10211
0.02974	-4.57363
0.02976	-4.69818
0.02977	-4.88201
0.02979	-4.92582
0.02981	-4.20647
0.02983	-4.47126
0.02984	-4.85014
0.02986	-4.87902
0.02988	-4.9512
0.0299	-4.75725
0.02991	-5.1278
0.02993	-4.87399
0.02995	-5.05013
0.02997	-2.75173
0.02998	-3.69582
0.03	-3.08786
0.03002	-3.47919
0.03003	-2.899
0.03005	-2.73226
0.03007	-3.51073
0.03009	-2.72853
0.0301	-3.12273
0.03012	-2.95315
0.03014	-2.72617
0.03016	-3.04217
0.03017	-3.09196
0.03019	-2.94787
0.03021	-2.32673
0.03023	-2.99284
0.03024	-2.8863
0.03026	-2.68559
0.03028	-0.73831
0.0303	-0.74694
0.03031	-0.80193
0.03033	-0.88853
0.03035	-0.61431
0.03036	-0.64047
0.03038	-0.60922
0.0304	-0.89884
0.03042	-1.12902
0.03043	-1.20691
0.03045	-0.78017
0.03047	-0.84423
0.03049	-0.48262
0.0305	-0.53068
0.03052	-0.62555
0.03054	-0.49401
0.03056	-1.04917
0.03057	-0.83446
0.03059	-0.79698
0.03061	-0.36378
0.03063	-0.69697
0.03064	-0.48564
0.03066	-0.50009
0.03068	-4.71899
0.03069	-4.52546
0.03071	-4.8243
0.03073	-5.22473
0.03075	-4.63338
0.03076	-4.61629
0.03078	-4.67099
0.0308	-4.73556
0.03082	-4.62253
0.03083	-4.53804
0.03085	-4.71311
0.03087	-4.55842
0.03089	-0.9453
0.0309	-0.88112
0.03092	-0.84172
0.03094	-0.89546
0.03095	-0.53113
0.03097	-4.82614
0.03099	-4.75341
0.03101	-4.77435
0.03102	-5.104
0.03104	-0.74958
0.03106	-0.55847
0.03108	-0.97835
0.03109	-0.67328
0.03111	-1.14491
0.03113	-0.70731
0.03115	-0.63362
0.03116	-1.01283
0.03118	-0.7831
0.0312	-1.32685
0.03122	-0.33266
0.03123	-1.14316
0.03125	-1.02752
0.03127	-0.91489
0.03128	-1.00566
0.0313	-0.74481
0.03132	-1.12033
0.03134	-1.13555
0.03135	-0.99076
0.03137	-0.74601
0.03139	-0.74317
0.03141	-0.68543
0.03142	-1.13756
0.03144	-1.38232
0.03146	-0.71809
0.03148	-1.16514
0.03149	-1.501
0.03151	-1.18245
0.03153	-1.11211
0.03155	-1.64622
0.03156	-1.03729
0.03158	-0.86353
0.0316	-0.6881
0.03161	-0.89065
0.03163	-1.20913
0.03165	-0.86771
0.03167	-0.73143
0.03168	-1.09861
0.0317	-0.64825
0.03172	-0.49391
0.03174	-0.75173
0.03175	-0.82076
0.03177	-0.70521
0.03179	-0.93132
0.03181	-0.72749
0.03182	-0.89363
0.03184	-0.80591
0.03186	-0.89316
0.03187	-1.11719
0.03189	-0.98793
0.03191	-0.13697
0.03193	-0.56117
0.03194	-3.27987
0.03196	-3.11183
0.03198	-2.15416
0.032	-3.32966
0.03201	-4.39867
0.03203	-5.03706
0.03205	-4.71611
0.03207	-0.31363
0.03208	-1.00489
0.0321	-0.56056
0.03212	-1.16338
0.03214	-0.6162
0.03215	-1.29774
0.03217	-1.2509
0.03219	-1.14336
0.0322	-1.04374
0.03222	-0.61468
0.03224	-0.78805
0.03226	-0.86596
0.03227	-2.57443
0.03229	-3.12388
0.03231	-2.3683
0.03233	-3.05217
0.03234	-2.93204
0.03236	-3.03806
0.03238	-3.33333
0.0324	-2.85501
0.03241	-3.20458
0.03243	-2.7422
0.03245	-2.68128
0.03247	-2.88273
0.03248	-2.87885
0.0325	-0.695
0.03252	-1.07405
0.03253	-0.58421
0.03255	-0.50019
0.03257	-0.80461
0.03259	-1.09139
0.0326	-0.61286
0.03262	-0.5245
0.03264	-0.42314
0.03266	-0.78274
0.03267	-0.95863
0.03269	-4.7958
0.03271	-5.06439
0.03273	-4.84016
0.03274	-4.59347
0.03276	-4.77177
0.03278	-4.8394
0.0328	-4.88747
0.03281	-4.89796
0.03283	-4.99254
0.03285	-4.85018
0.03286	-4.53071
0.03288	-4.78037
0.0329	-4.87697
0.03292	-5.09734
0.03293	-5.23768
0.03295	-4.99451
0.03297	-5.00629
0.03299	-5.12511
0.033	-4.74839
0.03302	-4.96258
0.03304	-4.99982
0.03306	-5.20311
0.03307	-5.186
0.03309	-4.83872
0.03311	-4.89778
0.03312	-4.8113
0.03314	-4.69431
0.03316	-5.04595
0.03318	-5.00726
0.03319	-5.18349
0.03321	-5.10195
0.03323	-4.91321
0.03325	-5.15055
0.03326	-5.0346
0.03328	-4.5003
0.0333	-5.28204
0.03332	-5.11268
0.03333	-5.23105
0.03335	-4.87625
0.03337	-4.70531
0.03339	-5.00537
0.0334	-4.57132
0.03342	-4.94262
0.03344	-4.95237
0.03345	-4.87696
0.03347	-4.86069
0.03349	-4.89002
0.03351	-4.82617
0.03352	-4.77105
0.03354	-4.88679
0.03356	-4.89494
0.03358	-4.62767
0.03359	-4.81618
0.03361	-5.00458
0.03363	-4.69391
0.03365	-4.49745
0.03366	-4.9628
0.03368	-5.00214
0.0337	-4.5728
0.03372	-4.72646
0.03373	-4.28584
0.03375	-5.14009
0.03377	-5.30611
0.03378	-4.65016
0.0338	-4.60914
0.03382	-1.04577
0.03384	-0.56716
0.03385	-0.96364
0.03387	-0.70557
0.03389	-0.72169
0.03391	-0.97418
0.03392	-1.07411
0.03394	-1.22154
0.03396	-0.82108
0.03398	-0.9274
0.03399	-0.65233
0.03401	-0.95512
0.03403	-0.97818
0.03405	-0.68239
0.03406	-0.83943
0.03408	-2.57487
0.0341	-2.88307
0.03411	-2.6147
0.03413	-3.04694
0.03415	-3.13995
0.03417	-3.56249
0.03418	-2.7585
0.0342	-2.89788
0.03422	-3.19542
0.03424	-3.09049
0.03425	-2.68759
0.03427	-2.76925
0.03429	-2.54121
0.03431	-4.84691
0.03432	-4.65177
0.03434	-4.73166
0.03436	-4.92815
0.03438	-4.58583
0.03439	-4.85549
0.03441	-4.98162
0.03443	-4.78548
0.03444	-5.11755
0.03446	-4.94558
0.03448	-5.38404
0.0345	-4.44671
0.03451	-4.70496
0.03453	-4.93581
0.03455	-4.93717
0.03457	-4.95045
0.03458	-4.5829
0.0346	-4.89195
0.03462	-4.39962
0.03464	-4.72123
0.03465	-4.93196
0.03467	-4.64982
0.03469	-4.59755
0.0347	-5.07624
[truncated: 998,000+ more rows]
