# Supplementary material for: Visualizing single-molecule conformational transition and binding dynamics of intrinsically disordered proteins
Source: Nat Commun. 2023 Aug 25;14:5203. doi: 10.1038/s41467-023-41018-x (PMC10457384; doi:10.1038/s41467-023-41018-x)
Supplement: Supplementary file 4 — Source Data [file 41467_2023_41018_MOESM4_ESM.zip › All Source Data Files/Source Data Figure 4/Figure 4/Figure 4c.inhibitors.cdxml]

<?xml version="1.0" encoding="UTF-8" ?>
<!DOCTYPE CDXML SYSTEM "http://www.cambridgesoft.com/xml/cdxml.dtd" >
<CDXML
 CreationProgram="ChemDraw 20.0.0.41"
 Name="Fig.4c.inhibitors.cdxml"
 BoundingBox="50.30 250.76 332.67 367.35"
 WindowPosition="0 0"
 WindowSize="0 -2147483648"
 WindowIsZoomed="yes"
 FractionalWidths="yes"
 InterpretChemically="yes"
 ShowAtomQuery="yes"
 ShowAtomStereo="no"
 ShowAtomEnhancedStereo="yes"
 ShowAtomNumber="no"
 ShowResidueID="no"
 ShowBondQuery="yes"
 ShowBondRxn="yes"
 ShowBondStereo="no"
 ShowTerminalCarbonLabels="no"
 ShowNonTerminalCarbonLabels="no"
 HideImplicitHydrogens="no"
 LabelFont="3"
 LabelSize="10"
 LabelFace="96"
 CaptionFont="3"
 CaptionSize="10"
 HashSpacing="2.49"
 MarginWidth="1.59"
 LineWidth="0.60"
 BoldWidth="2.01"
 BondLength="14.40"
 BondSpacing="18"
 ChainAngle="120"
 LabelJustification="Auto"
 CaptionJustification="Left"
 AminoAcidTermini="HOH"
 ShowSequenceTermini="yes"
 ShowSequenceBonds="yes"
 ShowSequenceUnlinkedBranches="no"
 ResidueWrapCount="40"
 ResidueBlockCount="10"
 ResidueZigZag="yes"
 NumberResidueBlocks="no"
 PrintMargins="36 36 36 36"
 MacPrintInfo="0003000004B004B00000000036CF26BD0000000036D126C00367057B03E00002000004B004B00000000036CF26BD000100000064000000010001010100020001270F000100010000000000000000000000000002001901900000000000600000000000000000000100000000000000000000000000000000"
 ChemPropName=""
 ChemPropFormula="Chemical Formula: "
 ChemPropExactMass="Exact Mass: "
 ChemPropMolWt="Molecular Weight: "
 ChemPropMOverZ="m/z: "
 ChemPropAnalysis="Elemental Analysis: "
 ChemPropBoilingPt="Boiling Point: "
 ChemPropMeltingPt="Melting Point: "
 ChemPropCritTemp="Critical Temp: "
 ChemPropCritPres="Critical Pres: "
 ChemPropCritVol="Critical Vol: "
 ChemPropGibbs="Gibbs Energy: "
 ChemPropLogP="Log P: "
 ChemPropMR="MR: "
 ChemPropHenry="Henry&apos;s Law: "
 ChemPropEForm="Heat of Form: "
 ChemProptPSA="tPSA: "
 ChemPropCLogP="CLogP: "
 ChemPropCMR="CMR: "
 ChemPropLogS="LogS: "
 ChemPropPKa="pKa: "
 ChemPropID=""
 ChemPropFragmentLabel=""
 color="0"
 bgcolor="1"
 RxnAutonumberStart="1"
 RxnAutonumberConditions="no"
 RxnAutonumberStyle="Roman"
 RxnAutonumberFormat="(#)"
><colortable>
<color r="1" g="1" b="1"/>
<color r="0" g="0" b="0"/>
<color r="1" g="0" b="0"/>
<color r="1" g="1" b="0"/>
<color r="0" g="1" b="0"/>
<color r="0" g="1" b="1"/>
<color r="0" g="0" b="1"/>
<color r="1" g="0" b="1"/>
<color r="0" g="0.2510" b="0.5020"/>
<color r="0.5020" g="0" b="0.5020"/>
</colortable><fonttable>
<font id="3" charset="iso-8859-1" name="Arial"/>
</fonttable><page
 id="286"
 BoundingBox="0 0 523.20 769.98"
 HeaderPosition="36"
 FooterPosition="36"
 PrintTrimMarks="yes"
 HeightPages="1"
 WidthPages="1"
><fragment
 id="5"
 BoundingBox="50.30 250.76 145.59 367.35"
 Z="157"
><n
 id="2"
 p="68.32 266.43"
 Z="155"
 color="10"
 AS="N"
/><n
 id="4"
 p="63.94 280.15"
 Z="156"
 color="10"
 AS="N"
/><n
 id="6"
 p="73.63 290.80"
 Z="158"
 color="10"
 AS="N"
/><n
 id="8"
 p="87.70 287.74"
 Z="159"
 color="10"
 AS="N"
/><n
 id="10"
 p="92.08 274.02"
 Z="160"
 color="10"
 AS="N"
/><n
 id="12"
 p="82.40 263.37"
 Z="161"
 color="10"
 AS="N"
/><n
 id="20"
 p="106.48 273.95"
 Z="168"
 color="10"
 AS="N"
/><n
 id="22"
 p="111 287.63"
 Z="170"
 color="10"
 AS="N"
/><n
 id="24"
 p="125.10 290.55"
 Z="171"
 color="10"
 AS="N"
/><n
 id="26"
 p="134.68 279.80"
 Z="172"
 color="10"
 AS="N"
/><n
 id="28"
 p="130.17 266.13"
 Z="173"
 color="10"
 AS="N"
/><n
 id="30"
 p="116.07 263.21"
 Z="174"
 color="10"
 AS="N"
/><n
 id="38"
 p="99.39 296.15"
 Z="181"
 color="10"
 Element="7"
 NumHydrogens="0"
 NeedsClean="yes"
 AS="N"
><t
 p="95.79 300.05"
 BoundingBox="95.79 291.71 103.01 300.05"
 color="10"
 LabelJustification="Left"
><s font="3" size="10" color="10" face="96">N</s></t></n><n
 id="45"
 p="99.46 310.55"
 Z="184"
 color="10"
 AS="N"
/><n
 id="47"
 p="87.02 317.81"
 Z="186"
 color="10"
 AS="N"
/><n
 id="49"
 p="87.09 332.21"
 Z="188"
 color="10"
 AS="N"
/><n
 id="51"
 p="74.52 310.67"
 Z="190"
 color="10"
 Element="8"
 NumHydrogens="1"
 NeedsClean="yes"
 AS="N"
><t
 p="78.42 314.57"
 BoundingBox="63.40 306.05 78.42 314.67"
 color="10"
 LabelJustification="Right"
 Justification="Right"
 LabelAlignment="Right"
><s font="3" size="10" color="10" face="96">OH</s></t></n><n
 id="55"
 p="99.60 339.35"
 Z="192"
 color="10"
 Element="7"
 NumHydrogens="0"
 NeedsClean="yes"
 AS="N"
><t
 p="96 343.25"
 BoundingBox="96 334.91 103.22 343.25"
 color="10"
 LabelJustification="Left"
 LabelAlignment="Left"
><s font="3" size="10" color="10" face="96">N</s></t></n><n
 id="58"
 p="101.17 353.66"
 Z="194"
 color="10"
 AS="N"
/><n
 id="60"
 p="112.72 333.43"
 Z="196"
 color="10"
 AS="N"
/><n
 id="64"
 p="122.41 344.08"
 Z="198"
 color="10"
 AS="N"
/><n
 id="66"
 p="115.27 356.59"
 Z="200"
 color="10"
 Element="16"
 NumHydrogens="0"
 NeedsClean="yes"
 AS="N"
><t
 p="111.94 360.49"
 BoundingBox="111.94 351.97 118.61 360.59"
 color="10"
 LabelJustification="Left"
><s font="3" size="10" color="10" face="96">S</s></t></n><n
 id="77"
 p="90.52 363.35"
 Z="203"
 color="10"
 Element="8"
 NumHydrogens="0"
 NeedsClean="yes"
 AS="N"
><t
 p="86.62 367.25"
 BoundingBox="86.62 358.73 94.42 367.35"
 color="10"
 LabelJustification="Left"
><s font="3" size="10" color="10" face="96">O</s></t></n><n
 id="79"
 p="115.65 319.33"
 Z="205"
 color="10"
 Element="8"
 NumHydrogens="0"
 NeedsClean="yes"
 AS="N"
><t
 p="111.75 323.23"
 BoundingBox="111.75 314.71 119.55 323.33"
 color="10"
 LabelJustification="Left"
><s font="3" size="10" color="10" face="96">O</s></t></n><n
 id="251"
 p="139.75 255.38"
 Z="302"
 color="10"
 Element="17"
 NumHydrogens="0"
 NeedsClean="yes"
 AS="N"
><t
 p="136.15 259.28"
 BoundingBox="136.15 250.76 145.59 259.38"
 color="10"
 LabelJustification="Left"
 LabelAlignment="Left"
><s font="3" size="10" color="10" face="96">Cl</s></t></n><n
 id="253"
 p="58.64 255.77"
 Z="304"
 color="10"
 Element="17"
 NumHydrogens="0"
 NeedsClean="yes"
 AS="N"
><t
 p="59.74 259.67"
 BoundingBox="50.30 251.15 59.74 259.77"
 color="10"
 LabelJustification="Right"
 Justification="Right"
 LabelAlignment="Right"
><s font="3" size="10" color="10" face="96">Cl</s></t></n><b
 id="14"
 Z="162"
 color="10"
 B="2"
 E="4"
 Order="2"
 BS="N"
 BondCircularOrdering="19 254 0 15"
/><b
 id="15"
 Z="163"
 color="10"
 B="4"
 E="6"
 BS="N"
/><b
 id="16"
 Z="164"
 color="10"
 B="6"
 E="8"
 Order="2"
 BS="N"
 BondCircularOrdering="15 0 43 17"
/><b
 id="17"
 Z="165"
 color="10"
 B="8"
 E="10"
 BS="N"
/><b
 id="18"
 Z="166"
 color="10"
 B="10"
 E="12"
 Order="2"
 BS="N"
 BondCircularOrdering="17 21 0 19"
/><b
 id="19"
 Z="167"
 color="10"
 B="12"
 E="2"
 BS="N"
/><b
 id="21"
 Z="169"
 color="10"
 B="10"
 E="20"
 BS="N"
/><b
 id="32"
 Z="175"
 color="10"
 B="20"
 E="22"
 Order="2"
 BS="N"
 BondCircularOrdering="37 21 39 33"
/><b
 id="33"
 Z="176"
 color="10"
 B="22"
 E="24"
 BS="N"
/><b
 id="34"
 Z="177"
 color="10"
 B="24"
 E="26"
 Order="2"
 BS="N"
 BondCircularOrdering="33 0 0 35"
/><b
 id="35"
 Z="178"
 color="10"
 B="26"
 E="28"
 BS="N"
/><b
 id="36"
 Z="179"
 color="10"
 B="28"
 E="30"
 Order="2"
 BS="N"
 BondCircularOrdering="35 252 0 37"
/><b
 id="37"
 Z="180"
 color="10"
 B="30"
 E="20"
 BS="N"
/><b
 id="39"
 Z="182"
 color="10"
 B="22"
 E="38"
 BS="N"
/><b
 id="43"
 Z="183"
 color="10"
 B="8"
 E="38"
 BS="N"
/><b
 id="46"
 Z="185"
 color="10"
 B="38"
 E="45"
 BS="N"
/><b
 id="48"
 Z="187"
 color="10"
 B="45"
 E="47"
 Display="Wavy"
 BS="N"
/><b
 id="50"
 Z="189"
 color="10"
 B="47"
 E="49"
 BS="N"
/><b
 id="52"
 Z="191"
 color="10"
 B="47"
 E="51"
 BS="N"
/><b
 id="56"
 Z="193"
 color="10"
 B="49"
 E="55"
 BS="N"
/><b
 id="59"
 Z="195"
 color="10"
 B="55"
 E="58"
 BS="N"
/><b
 id="61"
 Z="197"
 color="10"
 B="55"
 E="60"
 BS="N"
/><b
 id="65"
 Z="199"
 color="10"
 B="60"
 E="64"
 BS="N"
/><b
 id="67"
 Z="201"
 color="10"
 B="58"
 E="66"
 BS="N"
/><b
 id="71"
 Z="202"
 color="10"
 B="64"
 E="66"
 BS="N"
/><b
 id="78"
 Z="204"
 color="10"
 B="58"
 E="77"
 Order="2"
 BS="N"
/><b
 id="80"
 Z="206"
 color="10"
 B="60"
 E="79"
 Order="2"
 BS="N"
/><b
 id="252"
 Z="303"
 color="10"
 B="28"
 E="251"
 BS="N"
/><b
 id="254"
 Z="305"
 color="10"
 B="2"
 E="253"
 BS="N"
/></fragment><fragment
 id="107"
 BoundingBox="155.13 266.09 332.67 352.08"
 Z="209"
><n
 id="104"
 p="158.45 340.06"
 Z="207"
 color="11"
 MarginWidth="1.60"
 AS="N"
/><n
 id="106"
 p="172.15 344.51"
 Z="208"
 color="11"
 MarginWidth="1.60"
 AS="N"
/><n
 id="108"
 p="182.85 334.87"
 Z="210"
 color="11"
 MarginWidth="1.60"
 AS="N"
/><n
 id="110"
 p="179.85 320.78"
 Z="211"
 color="11"
 MarginWidth="1.60"
 AS="N"
/><n
 id="112"
 p="166.16 316.33"
 Z="212"
 color="11"
 MarginWidth="1.60"
 AS="N"
/><n
 id="114"
 p="155.46 325.97"
 Z="213"
 color="11"
 MarginWidth="1.60"
 AS="N"
/><n
 id="122"
 p="166.16 301.93"
 Z="220"
 color="11"
 MarginWidth="1.60"
 AS="N"
/><n
 id="124"
 p="179.85 297.49"
 Z="222"
 color="11"
 MarginWidth="1.60"
 AS="N"
/><n
 id="126"
 p="182.85 283.40"
 Z="223"
 color="11"
 MarginWidth="1.60"
 AS="N"
/><n
 id="128"
 p="172.15 273.76"
 Z="224"
 color="11"
 MarginWidth="1.60"
 AS="N"
/><n
 id="130"
 p="158.45 278.21"
 Z="225"
 color="11"
 MarginWidth="1.60"
 AS="N"
/><n
 id="132"
 p="155.46 292.30"
 Z="226"
 color="11"
 MarginWidth="1.60"
 AS="N"
/><n
 id="140"
 p="188.32 309.13"
 Z="233"
 color="11"
 MarginWidth="1.60"
 AS="N"
/><n
 id="146"
 p="202.72 309.13"
 Z="236"
 color="11"
 MarginWidth="1.60"
 AS="N"
/><n
 id="148"
 p="209.92 321.61"
 Z="238"
 color="11"
 MarginWidth="1.60"
 Element="8"
 NumHydrogens="0"
 NeedsClean="yes"
 AS="N"
><t
 p="206.02 325.51"
 BoundingBox="206.02 316.99 213.82 325.61"
 color="11"
 LabelJustification="Left"
><s font="3" size="10" color="11" face="96">O</s></t></n><n
 id="150"
 p="224.32 321.61"
 Z="240"
 color="11"
 MarginWidth="1.60"
 AS="N"
/><n
 id="152"
 p="231.52 334.08"
 Z="242"
 color="11"
 MarginWidth="1.60"
 Element="8"
 NumHydrogens="0"
 NeedsClean="yes"
 AS="N"
><t
 p="227.62 337.98"
 BoundingBox="227.62 329.46 235.42 338.08"
 color="11"
 LabelJustification="Left"
><s font="3" size="10" color="11" face="96">O</s></t></n><n
 id="154"
 p="231.52 309.13"
 Z="244"
 color="11"
 MarginWidth="1.60"
 Element="7"
 NumHydrogens="1"
 NeedsClean="yes"
 AS="N"
><t
 p="235.12 313.03"
 BoundingBox="220.68 304.69 235.12 313.03"
 color="11"
 LabelJustification="Right"
 Justification="Right"
 LabelAlignment="Right"
><s font="3" size="10" color="11" face="96">NH</s></t></n><n
 id="175"
 p="245.92 309.13"
 Z="246"
 color="11"
 MarginWidth="1.60"
 Geometry="Tetrahedral"
 AS="S"
 BondOrdering="274 182 184 0"
/><n
 id="181"
 p="253.12 296.66"
 Z="247"
 color="11"
 MarginWidth="1.60"
 AS="N"
/><n
 id="183"
 p="253.12 321.61"
 Z="249"
 color="11"
 MarginWidth="1.60"
 AS="N"
/><n
 id="185"
 p="267.52 296.66"
 Z="251"
 color="11"
 MarginWidth="1.60"
 AS="N"
/><n
 id="187"
 p="267.52 321.61"
 Z="253"
 color="11"
 MarginWidth="1.60"
 Element="8"
 NumHydrogens="0"
 NeedsClean="yes"
 AS="N"
><t
 p="263.62 325.51"
 BoundingBox="263.62 316.99 271.42 325.61"
 color="11"
 LabelJustification="Left"
><s font="3" size="10" color="11" face="96">O</s></t></n><n
 id="189"
 p="245.92 334.08"
 Z="255"
 color="11"
 MarginWidth="1.60"
 Element="8"
 NumHydrogens="0"
 NeedsClean="yes"
 AS="N"
><t
 p="242.02 337.98"
 BoundingBox="242.02 329.46 249.82 338.08"
 color="11"
 LabelJustification="Left"
 LabelAlignment="Right"
><s font="3" size="10" color="11" face="96">O</s></t></n><n
 id="191"
 p="274.72 309.13"
 Z="257"
 color="11"
 MarginWidth="1.60"
 Element="7"
 NumHydrogens="1"
 NeedsClean="yes"
 AS="N"
><t
 p="278.32 313.03"
 BoundingBox="263.88 304.69 278.32 313.03"
 color="11"
 LabelJustification="Right"
 Justification="Right"
 LabelAlignment="Right"
><s font="3" size="10" color="11" face="96">NH</s></t></n><n
 id="193"
 p="274.72 284.19"
 Z="259"
 color="11"
 MarginWidth="1.60"
 Element="8"
 NumHydrogens="0"
 NeedsClean="yes"
 AS="N"
><t
 p="270.82 288.09"
 BoundingBox="270.82 279.57 278.62 288.19"
 color="11"
 LabelJustification="Left"
><s font="3" size="10" color="11" face="96">O</s></t></n><n
 id="195"
 p="289.12 309.13"
 Z="261"
 color="11"
 MarginWidth="1.60"
 AS="N"
/><n
 id="197"
 p="291.50 323.34"
 Z="263"
 color="11"
 MarginWidth="1.60"
 AS="N"
/><n
 id="199"
 p="303.52 309.26"
 Z="265"
 color="11"
 MarginWidth="1.60"
 AS="N"
/><n
 id="201"
 p="291.29 294.90"
 Z="267"
 color="11"
 MarginWidth="1.60"
 AS="N"
/><n
 id="203"
 p="310.83 296.85"
 Z="269"
 color="11"
 MarginWidth="1.60"
 AS="N"
/><n
 id="205"
 p="325.23 296.97"
 Z="270"
 color="11"
 MarginWidth="1.60"
 AS="N"
/><n
 id="207"
 p="332.32 309.51"
 Z="271"
 color="11"
 MarginWidth="1.60"
 AS="N"
/><n
 id="209"
 p="325.01 321.92"
 Z="272"
 color="11"
 MarginWidth="1.60"
 AS="N"
/><n
 id="211"
 p="310.61 321.79"
 Z="273"
 color="11"
 MarginWidth="1.60"
 AS="N"
/><n
 id="219"
 p="304.99 328.38"
 Z="280"
 color="11"
 MarginWidth="1.60"
 AS="N"
/><n
 id="221"
 p="307.36 342.58"
 Z="281"
 color="11"
 MarginWidth="1.60"
 AS="N"
/><n
 id="223"
 p="296.25 351.74"
 Z="282"
 color="11"
 MarginWidth="1.60"
 AS="N"
/><n
 id="225"
 p="282.77 346.70"
 Z="283"
 color="11"
 MarginWidth="1.60"
 AS="N"
/><n
 id="227"
 p="280.39 332.50"
 Z="284"
 color="11"
 MarginWidth="1.60"
 AS="N"
/><n
 id="235"
 p="280.04 285.90"
 Z="291"
 color="11"
 MarginWidth="1.60"
 AS="N"
/><n
 id="237"
 p="282.21 271.67"
 Z="292"
 color="11"
 MarginWidth="1.60"
 AS="N"
/><n
 id="239"
 p="295.62 266.43"
 Z="293"
 color="11"
 MarginWidth="1.60"
 AS="N"
/><n
 id="241"
 p="306.87 275.42"
 Z="294"
 color="11"
 MarginWidth="1.60"
 AS="N"
/><n
 id="243"
 p="304.70 289.66"
 Z="295"
 color="11"
 MarginWidth="1.60"
 AS="N"
/><n
 id="268"
 p="253.12 346.55"
 Z="306"
 color="11"
 MarginWidth="1.60"
 Element="1"
 NumHydrogens="0"
 NeedsClean="yes"
 AS="N"
><t
 p="249.52 350.45"
 BoundingBox="249.52 342.11 256.74 350.45"
 color="11"
 LabelJustification="Left"
><s font="3" size="10" color="11" face="96">H</s></t></n><b
 id="116"
 Z="214"
 color="11"
 HashSpacing="2.50"
 MarginWidth="1.60"
 BoldWidth="2"
 B="104"
 E="106"
 Order="2"
 BS="N"
 BondCircularOrdering="121 0 0 117"
/><b
 id="117"
 Z="215"
 color="11"
 HashSpacing="2.50"
 MarginWidth="1.60"
 BoldWidth="2"
 B="106"
 E="108"
 BS="N"
/><b
 id="118"
 Z="216"
 color="11"
 HashSpacing="2.50"
 MarginWidth="1.60"
 BoldWidth="2"
 B="108"
 E="110"
 Order="2"
 BS="N"
 BondCircularOrdering="117 0 145 119"
/><b
 id="119"
 Z="217"
 color="11"
 HashSpacing="2.50"
 MarginWidth="1.60"
 BoldWidth="2"
 B="110"
 E="112"
 BS="N"
/><b
 id="120"
 Z="218"
 color="11"
 HashSpacing="2.50"
 MarginWidth="1.60"
 BoldWidth="2"
 B="112"
 E="114"
 Order="2"
 BS="N"
 BondCircularOrdering="119 123 0 121"
/><b
 id="121"
 Z="219"
 color="11"
 HashSpacing="2.50"
 MarginWidth="1.60"
 BoldWidth="2"
 B="114"
 E="104"
 BS="N"
/><b
 id="123"
 Z="221"
 color="11"
 HashSpacing="2.50"
 MarginWidth="1.60"
 BoldWidth="2"
 B="112"
 E="122"
 BS="N"
/><b
 id="134"
 Z="227"
 color="11"
 HashSpacing="2.50"
 MarginWidth="1.60"
 BoldWidth="2"
 B="122"
 E="124"
 Order="2"
 BS="N"
 BondCircularOrdering="139 123 141 135"
/><b
 id="135"
 Z="228"
 color="11"
 HashSpacing="2.50"
 MarginWidth="1.60"
 BoldWidth="2"
 B="124"
 E="126"
 BS="N"
/><b
 id="136"
 Z="229"
 color="11"
 HashSpacing="2.50"
 MarginWidth="1.60"
 BoldWidth="2"
 B="126"
 E="128"
 Order="2"
 BS="N"
 BondCircularOrdering="135 0 0 137"
/><b
 id="137"
 Z="230"
 color="11"
 HashSpacing="2.50"
 MarginWidth="1.60"
 BoldWidth="2"
 B="128"
 E="130"
 BS="N"
/><b
 id="138"
 Z="231"
 color="11"
 HashSpacing="2.50"
 MarginWidth="1.60"
 BoldWidth="2"
 B="130"
 E="132"
 Order="2"
 BS="N"
 BondCircularOrdering="137 0 0 139"
/><b
 id="139"
 Z="232"
 color="11"
 HashSpacing="2.50"
 MarginWidth="1.60"
 BoldWidth="2"
 B="132"
 E="122"
 BS="N"
/><b
 id="141"
 Z="234"
 color="11"
 HashSpacing="2.50"
 MarginWidth="1.60"
 BoldWidth="2"
 B="124"
 E="140"
 BS="N"
/><b
 id="145"
 Z="235"
 color="11"
 HashSpacing="2.50"
 MarginWidth="1.60"
 BoldWidth="2"
 B="110"
 E="140"
 BS="N"
/><b
 id="147"
 Z="237"
 color="11"
 HashSpacing="2.50"
 MarginWidth="1.60"
 BoldWidth="2"
 B="140"
 E="146"
 BS="N"
/><b
 id="149"
 Z="239"
 color="11"
 HashSpacing="2.50"
 MarginWidth="1.60"
 BoldWidth="2"
 B="146"
 E="148"
 BS="N"
/><b
 id="151"
 Z="241"
 color="11"
 HashSpacing="2.50"
 MarginWidth="1.60"
 BoldWidth="2"
 B="148"
 E="150"
 BS="N"
/><b
 id="153"
 Z="243"
 color="11"
 HashSpacing="2.50"
 MarginWidth="1.60"
 BoldWidth="2"
 B="150"
 E="152"
 Order="2"
 BS="N"
/><b
 id="155"
 Z="245"
 color="11"
 HashSpacing="2.50"
 MarginWidth="1.60"
 BoldWidth="2"
 B="150"
 E="154"
 BS="N"
/><b
 id="182"
 Z="248"
 color="11"
 HashSpacing="2.50"
 MarginWidth="1.60"
 BoldWidth="2"
 B="175"
 E="181"
 BS="N"
/><b
 id="184"
 Z="250"
 color="11"
 HashSpacing="2.50"
 MarginWidth="1.60"
 BoldWidth="2"
 B="175"
 E="183"
 BS="N"
/><b
 id="186"
 Z="252"
 color="11"
 HashSpacing="2.50"
 MarginWidth="1.60"
 BoldWidth="2"
 B="181"
 E="185"
 BS="N"
/><b
 id="188"
 Z="254"
 color="11"
 HashSpacing="2.50"
 MarginWidth="1.60"
 BoldWidth="2"
 B="183"
 E="187"
 Order="2"
 BS="N"
/><b
 id="190"
 Z="256"
 color="11"
 HashSpacing="2.50"
 MarginWidth="1.60"
 BoldWidth="2"
 B="183"
 E="189"
 BS="N"
/><b
 id="192"
 Z="258"
 color="11"
 HashSpacing="2.50"
 MarginWidth="1.60"
 BoldWidth="2"
 B="185"
 E="191"
 BS="N"
/><b
 id="194"
 Z="260"
 color="11"
 HashSpacing="2.50"
 MarginWidth="1.60"
 BoldWidth="2"
 B="185"
 E="193"
 Order="2"
 BS="N"
/><b
 id="196"
 Z="262"
 color="11"
 HashSpacing="2.50"
 MarginWidth="1.60"
 BoldWidth="2"
 B="191"
 E="195"
 BS="N"
/><b
 id="198"
 Z="264"
 color="11"
 HashSpacing="2.50"
 MarginWidth="1.60"
 BoldWidth="2"
 B="195"
 E="197"
 BS="N"
/><b
 id="200"
 Z="266"
 color="11"
 HashSpacing="2.50"
 MarginWidth="1.60"
 BoldWidth="2"
 B="195"
 E="199"
 BS="N"
/><b
 id="202"
 Z="268"
 color="11"
 HashSpacing="2.50"
 MarginWidth="1.60"
 BoldWidth="2"
 B="195"
 E="201"
 BS="N"
/><b
 id="213"
 Z="274"
 color="11"
 HashSpacing="2.50"
 MarginWidth="1.60"
 BoldWidth="2"
 B="199"
 E="203"
 Order="2"
 BS="N"
 BondCircularOrdering="200 218 214 0"
/><b
 id="214"
 Z="275"
 color="11"
 HashSpacing="2.50"
 MarginWidth="1.60"
 BoldWidth="2"
 B="203"
 E="205"
 BS="N"
/><b
 id="215"
 Z="276"
 color="11"
 HashSpacing="2.50"
 MarginWidth="1.60"
 BoldWidth="2"
 B="205"
 E="207"
 Order="2"
 BS="N"
 BondCircularOrdering="0 214 216 0"
/><b
 id="216"
 Z="277"
 color="11"
 HashSpacing="2.50"
 MarginWidth="1.60"
 BoldWidth="2"
 B="207"
 E="209"
 BS="N"
/><b
 id="217"
 Z="278"
 color="11"
 HashSpacing="2.50"
 MarginWidth="1.60"
 BoldWidth="2"
 B="209"
 E="211"
 Order="2"
 BS="N"
 BondCircularOrdering="0 216 218 0"
/><b
 id="218"
 Z="279"
 color="11"
 HashSpacing="2.50"
 MarginWidth="1.60"
 BoldWidth="2"
 B="211"
 E="199"
 BS="N"
/><b
 id="229"
 Z="285"
 color="11"
 HashSpacing="2.50"
 MarginWidth="1.60"
 BoldWidth="2"
 B="197"
 E="219"
 Order="2"
 BS="N"
 BondCircularOrdering="198 234 230 0"
/><b
 id="230"
 Z="286"
 color="11"
 HashSpacing="2.50"
 MarginWidth="1.60"
 BoldWidth="2"
 B="219"
 E="221"
 BS="N"
/><b
 id="231"
 Z="287"
 color="11"
 HashSpacing="2.50"
 MarginWidth="1.60"
 BoldWidth="2"
 B="221"
 E="223"
 Order="2"
 BS="N"
 BondCircularOrdering="0 230 232 0"
/><b
 id="232"
 Z="288"
 color="11"
 HashSpacing="2.50"
 MarginWidth="1.60"
 BoldWidth="2"
 B="223"
 E="225"
 BS="N"
/><b
 id="233"
 Z="289"
 color="11"
 HashSpacing="2.50"
 MarginWidth="1.60"
 BoldWidth="2"
 B="225"
 E="227"
 Order="2"
 BS="N"
 BondCircularOrdering="0 232 234 0"
/><b
 id="234"
 Z="290"
 color="11"
 HashSpacing="2.50"
 MarginWidth="1.60"
 BoldWidth="2"
 B="227"
 E="197"
 BS="N"
/><b
 id="245"
 Z="296"
 color="11"
 HashSpacing="2.50"
 MarginWidth="1.60"
 BoldWidth="2"
 B="201"
 E="235"
 Order="2"
 BS="N"
 BondCircularOrdering="202 250 246 0"
/><b
 id="246"
 Z="297"
 color="11"
 HashSpacing="2.50"
 MarginWidth="1.60"
 BoldWidth="2"
 B="235"
 E="237"
 BS="N"
/><b
 id="247"
 Z="298"
 color="11"
 HashSpacing="2.50"
 MarginWidth="1.60"
 BoldWidth="2"
 B="237"
 E="239"
 Order="2"
 BS="N"
 BondCircularOrdering="0 246 248 0"
/><b
 id="248"
 Z="299"
 color="11"
 HashSpacing="2.50"
 MarginWidth="1.60"
 BoldWidth="2"
 B="239"
 E="241"
 BS="N"
/><b
 id="249"
 Z="300"
 color="11"
 HashSpacing="2.50"
 MarginWidth="1.60"
 BoldWidth="2"
 B="241"
 E="243"
 Order="2"
 BS="N"
 BondCircularOrdering="0 248 250 0"
/><b
 id="250"
 Z="301"
 color="11"
 HashSpacing="2.50"
 MarginWidth="1.60"
 BoldWidth="2"
 B="243"
 E="201"
 BS="N"
/><b
 id="269"
 Z="307"
 color="11"
 B="189"
 E="268"
 BS="N"
/><b
 id="274"
 Z="308"
 color="11"
 B="175"
 E="154"
 Display="WedgeBegin"
 BS="N"
/></fragment></page></CDXML>
