# Supplementary material for: Visualizing single-molecule conformational transition and binding dynamics of intrinsically disordered proteins
Source: Nat Commun. 2023 Aug 25;14:5203. doi: 10.1038/s41467-023-41018-x (PMC10457384; doi:10.1038/s41467-023-41018-x)
Supplement: Supplementary file 4 — Source Data [file 41467_2023_41018_MOESM4_ESM.zip › All Source Data Files/Source Data Figure 5/Figure 5/Figure 5.xlsx]

## Sheet: Figure 5a-current distribution
Figure 5a
		DI (nA)	Normalized Counts
	Data 2	-12.4848	2.89e-07
		-12.3543	1.74e-06
		-12.2238	8.39e-06
		-12.0932	5.64e-05
		-11.9627	0.000213
		-11.8323	0.000837
		-11.7018	0.00244
		-11.5712	0.00698
		-11.4407	0.01447
		-11.3102	0.02608
		-11.1798	0.04005
		-11.0493	0.05586
		-10.9187	0.05711
		-10.7882	0.05231
		-10.6578	0.04096
		-10.5273	0.02862
		-10.3968	0.01444
		-10.2662	0.00669
		-10.1357	0.00272
		-10.0053	0.000994
		-9.87475	0.000582
		-9.74425	0.00117
		-9.61375	0.00304
		-9.48325	0.00765
		-9.35275	0.01336
		-9.22225	0.01961
		-9.09175	0.02394
		-8.96125	0.02517
		-8.83075	0.01835
		-8.70025	0.01178
		-8.56975	0.0061
		-8.43925	0.0027
		-8.30875	0.000843
		-8.17825	0.000282
		-8.04775	0.000166
		-7.91725	0.000459
		-7.78675	0.00209
		-7.65625	0.008
		-7.52575	0.02341
		-7.39525	0.05614
		-7.26475	0.08391
		-7.13425	0.09387
		-7.00375	0.07217
		-6.87325	0.03975
		-6.74275	0.01516
		-6.61225	0.01004
		-6.48175	0.01256
		-6.35125	0.01711
		-6.22075	0.01562
		-6.09025	0.01182
		-5.95975	0.00728
		-5.82925	0.0031
		-5.69875	0.00147
		-5.56825	0.000881
		-5.43775	0.000811
		-5.30725	0.000739
		-5.17675	0.000697
		-5.04625	0.000706
		-4.91575	0.000719
		-4.78525	0.000643
		-4.65475	0.000619
		-4.52425	0.000559
		-4.39375	0.000584
		-4.26325	0.000473
		-4.13275	0.00042
		-4.00225	0.000398
		-3.87175	0.000379
		-3.74125	0.000332
		-3.61075	0.000271
		-3.48025	0.000242
		-3.34975	0.000232
		-3.21925	0.000189
		-3.08875	0.000175
		-2.95825	0.000192
		-2.82775	0.000241
		-2.69725	0.000341
		-2.56675	0.000592
		-2.43625	0.000912
		-2.30575	0.00154
		-2.17525	0.00203
		-2.04475	0.00262
		-1.91425	0.00313
		-1.78375	0.00372
		-1.65325	0.00353
		-1.52275	0.00321
		-1.39225	0.00266
		-1.26175	0.00222
		-1.13125	0.00142
		-1.00075	0.000929
		-0.87025	0.000559
		-0.73975	0.000317
		-0.60925	0.000132
		-0.47875	6.28e-05
		-0.34825	2.37e-05
		-0.21775	9.26e-06
		-0.08725	3.47e-06
		0.04325	2.89e-07
		0.17375	2.89e-07
		0.30425	0
		0.43475	0

## Sheet: Figure 5b-current distribution
Figure 5b
		DI (nA)	Normalized Counts
	Data 2	-10.1465	1.74e-06
		-10.0395	4.31e-05
		-9.9325	0.000265
		-9.8255	0.00138
		-9.7185	0.00526
		-9.6115	0.01487
		-9.5045	0.03151
		-9.3975	0.04725
		-9.2905	0.05363
		-9.1835	0.04358
		-9.0765	0.02672
		-8.9695	0.01167
		-8.8625	0.00379
		-8.7555	0.000995
		-8.6485	0.000761
		-8.5415	0.00248
		-8.4345	0.00726
		-8.3275	0.01547
		-8.2205	0.0252
		-8.1135	0.02949
		-8.0065	0.02643
		-7.8995	0.0168
		-7.7925	0.0083
		-7.6855	0.00295
		-7.5785	0.000809
		-7.4715	0.000351
		-7.3645	0.00127
		-7.2575	0.00596
		-7.1505	0.02009
		-7.0435	0.04827
		-6.9365	0.08541
		-6.8295	0.11366
		-6.7225	0.10806
		-6.6155	0.07797
		-6.5085	0.03984
		-6.4015	0.01546
		-6.2945	0.00424
		-6.1875	0.000908
		-6.0805	0.000165
		-5.9735	0.000231
		-5.8665	0.000853
		-5.7595	0.00266
		-5.6525	0.00624
		-5.5455	0.01138
		-5.4385	0.01519
		-5.3315	0.01575
		-5.2245	0.01211
		-5.1175	0.00709
		-5.0105	0.00316
		-4.9035	0.00116
		-4.7965	0.000401
		-4.6895	0.00033
		-4.5825	0.000511
		-4.4755	0.000892
		-4.3685	0.00138
		-4.2615	0.00188
		-4.1545	0.00225
		-4.0475	0.00236
		-3.9405	0.00221
		-3.8335	0.00176
		-3.7265	0.00125
		-3.6195	0.000785
		-3.5125	0.000478
		-3.4055	0.000265
		-3.2985	0.000182
		-3.1915	0.000194
		-3.0845	0.000284
		-2.9775	0.000449
		-2.8705	0.000652
		-2.7635	0.000851
		-2.6565	0.00105
		-2.5495	0.00109
		-2.4425	0.00111
		-2.3355	0.000988
		-2.2285	0.000727
		-2.1215	0.000516
		-2.0145	0.000346
		-1.9075	0.000177
		-1.8005	9.51e-05
		-1.6935	5.49e-05
		-1.5865	2.53e-05
		-1.4795	1.53e-05
		-1.3725	1.56e-05
		-1.2655	1.01e-05
		-1.1585	9.38e-06
		-1.0515	6.6e-06
		-0.9445	4.17e-06
		-0.8375	4.17e-06
		-0.7305	4.17e-06
		-0.6235	0
		-0.5165	1.39e-06
		-0.4095	1.04e-06
		-0.3025	1.04e-06
		-0.1955	1.04e-06
		-0.0885	6.94e-07
		0.0185	6.94e-07
		0.1255	0
		0.2325	3.47e-07
		0.3395	0
		0.4465	0

## Sheet: Figure 5f
Figure 5f
		CMax	α-max-10074	Er	α-max-1205	Er
	Data	1	0.01085	0.00383	0.000567	0.000513
		10	0.01168	0.00352	0.000933	0.00101
		100	0.2104	0.01259	0.07327	0.03544
		200	0.47522	0.02674	0.13817	0.03099
		500	0.75853	0.02447	0.28713	0.08657
		1000	0.91165	0.02397	0.45507	0.08168
		5000	0.90221	0.03115	0.81827	0.0612
