# Supplementary material for: Visualizing single-molecule conformational transition and binding dynamics of intrinsically disordered proteins
Source: Nat Commun. 2023 Aug 25;14:5203. doi: 10.1038/s41467-023-41018-x (PMC10457384; doi:10.1038/s41467-023-41018-x)
Supplement: Supplementary file 4 — Source Data [file 41467_2023_41018_MOESM4_ESM.zip › All Source Data Files/Source Data Figure 5/Figure 5/Figure 5a.Data 1.i-t.txt]

0	-6.28608
1.735E-5	-6.3365
3.47E-5	-5.6863
5.21E-5	-6.31868
6.945E-5	-5.86632
8.68E-5	-6.00108
1.0415E-4	-6.21549
1.2155E-4	-5.98156
1.389E-4	-6.1006
1.5625E-4	-6.03038
1.736E-4	-6.30618
1.9095E-4	-6.66271
2.0835E-4	-5.95541
2.257E-4	-6.35414
2.4305E-4	-6.14029
2.604E-4	-6.58874
2.778E-4	-5.69127
2.9515E-4	-5.57929
3.125E-4	-6.21227
3.2985E-4	-5.87293
3.472E-4	-6.07066
3.646E-4	-6.43392
3.8195E-4	-6.1566
3.993E-4	-6.08693
4.1665E-4	-5.5311
4.3405E-4	-5.87098
4.514E-4	-5.94465
4.6875E-4	-5.92443
4.861E-4	-6.24862
5.0345E-4	-5.95604
5.2085E-4	-5.92704
5.382E-4	-6.03873
5.5555E-4	-1.47662
5.729E-4	-1.91011
5.903E-4	-1.76293
6.0765E-4	-2.07064
6.25E-4	-1.8025
6.4235E-4	-1.43382
6.597E-4	-1.70054
6.771E-4	-1.74676
6.9445E-4	-1.99551
7.118E-4	-1.66935
7.2915E-4	-1.96122
7.4655E-4	-1.48915
7.639E-4	-1.58426
7.8125E-4	-8.9733
7.986E-4	-8.51671
8.1595E-4	-9.39182
8.3335E-4	-9.22884
8.507E-4	-9.31858
8.6805E-4	-9.41236
8.854E-4	-9.25778
9.028E-4	-8.87993
9.2015E-4	-8.96837
9.375E-4	-8.94768
9.5485E-4	-8.87644
9.722E-4	-9.35783
9.896E-4	-1.75342
0.00101	-1.31237
0.00102	-1.23042
0.00104	-1.74367
0.00106	-1.85225
0.00108	-1.1428
0.00109	-0.91259
0.00111	-1.47009
0.00113	-1.33476
0.00115	-1.14977
0.00116	-1.07585
0.00118	-1.11669
0.0012	-1.5464
0.00122	-1.99794
0.00123	-0.74279
0.00125	-1.78881
0.00127	-1.9696
0.00128	-1.53491
0.0013	-1.59452
0.00132	-2.04631
0.00134	-1.54315
0.00135	-1.49077
0.00137	-1.27136
0.00139	-1.14536
0.00141	-1.39843
0.00142	-1.11968
0.00144	-6.30002
0.00146	-5.53202
0.00148	-6.83469
0.00149	-5.13431
0.00151	-3.49491
0.00153	-4.76124
0.00155	-7.27845
0.00156	-5.16623
0.00158	-8.83397
0.0016	-9.17326
0.00161	-8.99963
0.00163	-8.84291
0.00165	-9.15301
0.00167	-9.36124
0.00168	-8.74892
0.0017	-9.10041
0.00172	-8.95892
0.00174	-8.78426
0.00175	-9.07963
0.00177	-9.17524
0.00179	-8.89337
0.00181	-9.24239
0.00182	-9.41554
0.00184	-8.68914
0.00186	-9.26624
0.00187	-1.089
0.00189	-1.90592
0.00191	-1.57685
0.00193	-8.5597
0.00194	-8.59189
0.00196	-8.99629
0.00198	-9.31986
0.002	-8.66923
0.00201	-8.72548
0.00203	-9.3253
0.00205	-9.19634
0.00207	-8.89928
0.00208	-9.08057
0.0021	-1.54531
0.00212	-1.70439
0.00214	-2.02216
0.00215	-1.66688
0.00217	-1.05679
0.00219	-1.23212
0.0022	-1.8082
0.00222	-2.46515
0.00224	-1.51222
0.00226	-1.57217
0.00227	-6.79135
0.00229	-6.42549
0.00231	-6.30363
0.00233	-6.18886
0.00234	-6.61267
0.00236	-5.82894
0.00238	-5.89646
0.0024	-6.13757
0.00241	-5.86879
0.00243	-6.03013
0.00245	-6.20942
0.00247	-6.6384
0.00248	-6.4066
0.0025	-6.39253
0.00252	-6.58948
0.00253	-6.27297
0.00255	-6.36546
0.00257	-5.86929
0.00259	-6.12059
0.0026	-6.38542
0.00262	-6.26182
0.00264	-6.34424
0.00266	-6.02448
0.00267	-6.14284
0.00269	-6.14934
0.00271	-5.72141
0.00273	-6.4872
0.00274	-6.13902
0.00276	-5.96978
0.00278	-5.5529
0.0028	-6.19581
0.00281	-6.36047
0.00283	-5.89648
0.00285	-6.51695
0.00286	-5.95208
0.00288	-6.1901
0.0029	-6.58717
0.00292	-5.93614
0.00293	-6.45445
0.00295	-6.21717
0.00297	-6.35494
0.00299	-6.22476
0.003	-6.0334
0.00302	-5.83439
0.00304	-6.04843
0.00306	-6.2706
0.00307	-5.96457
0.00309	-6.0729
0.00311	-6.20646
0.00313	-6.38405
0.00314	-5.84842
0.00316	-5.95035
0.00318	-6.3041
0.00319	-6.00306
0.00321	-5.80165
0.00323	-6.07998
0.00325	-6.3491
0.00326	-6.32815
0.00328	-6.3093
0.0033	-6.17413
0.00332	-6.21273
0.00333	-6.07507
0.00335	-6.36317
0.00337	-6.09577
0.00339	-6.12072
0.0034	-6.35659
0.00342	-5.67789
0.00344	-6.37538
0.00345	-5.85452
0.00347	-6.19849
0.00349	-6.38618
0.00351	-6.45273
0.00352	-6.05057
0.00354	-6.29626
0.00356	-6.03718
0.00358	-6.01305
0.00359	-5.75751
0.00361	-6.05179
0.00363	-5.97007
0.00365	-6.42576
0.00366	-6.2319
0.00368	-6.10731
0.0037	-6.01933
0.00372	-6.41008
0.00373	-6.32566
0.00375	-6.01572
0.00377	-6.15596
0.00378	-5.79181
0.0038	-6.18239
0.00382	-6.21638
0.00384	-6.6613
0.00385	-6.15157
0.00387	-6.02713
0.00389	-6.11153
0.00391	-6.42266
0.00392	-6.31971
0.00394	-6.3191
0.00396	-5.95285
0.00398	-5.8995
0.00399	-6.25386
0.00401	-6.21842
0.00403	-5.88762
0.00405	-6.15852
0.00406	-6.66251
0.00408	-6.24982
0.0041	-6.16641
0.00411	-6.21958
0.00413	-6.46796
0.00415	-6.16497
0.00417	-6.11717
0.00418	-5.99173
0.0042	-6.78654
0.00422	-6.43565
0.00424	-6.52318
0.00425	-6.32065
0.00427	-6.32848
0.00429	-6.43655
0.00431	-6.11733
0.00432	-6.59054
0.00434	-6.07213
0.00436	-5.8682
0.00438	-6.55453
0.00439	-6.15982
0.00441	-6.23239
0.00443	-6.35332
0.00444	-6.5316
0.00446	-6.09461
0.00448	-6.64921
0.0045	-6.20389
0.00451	-6.44948
0.00453	-6.71004
0.00455	-6.36829
0.00457	-6.26392
0.00458	-6.03131
0.0046	-6.06378
0.00462	-6.32983
0.00464	-6.20163
0.00465	-6.05901
0.00467	-6.05714
0.00469	-6.13451
0.0047	-6.11937
0.00472	-6.17013
0.00474	-6.52615
0.00476	-6.28669
0.00477	-5.89856
0.00479	-6.13174
0.00481	-6.28662
0.00483	-6.47413
0.00484	-6.01488
0.00486	-6.204
0.00488	-6.09913
0.0049	-6.28981
0.00491	-6.11496
0.00493	-6.32484
0.00495	-5.88128
0.00497	-6.31599
0.00498	-6.38452
0.005	-6.0042
0.00502	-6.55337
0.00503	-6.21902
0.00505	-6.37067
0.00507	-6.08662
0.00509	-6.16934
0.0051	-6.34828
0.00512	-6.15176
0.00514	-6.55119
0.00516	-6.04986
0.00517	-6.32755
0.00519	-6.084
0.00521	-6.03099
0.00523	-6.12187
0.00524	-5.96634
0.00526	-6.32728
0.00528	-6.18116
0.0053	-5.8574
0.00531	-6.13873
0.00533	-6.47126
0.00535	-1.37153
0.00536	-0.48982
0.00538	-1.90374
0.0054	-1.76135
0.00542	-1.90446
0.00543	-8.74225
0.00545	-9.04593
0.00547	-8.96067
0.00549	-8.87035
0.0055	-9.20502
0.00552	-8.92669
0.00554	-8.41298
0.00556	-8.62251
0.00557	-8.47338
0.00559	-9.20327
0.00561	-8.6361
0.00562	-9.11403
0.00564	-9.17412
0.00566	-8.44039
0.00568	-8.92036
0.00569	-8.81787
0.00571	-8.77425
0.00573	-8.54876
0.00575	-8.8406
0.00576	-9.22833
0.00578	-1.83369
0.0058	-1.35939
0.00582	-1.34016
0.00583	-1.08531
0.00585	-1.45435
0.00587	-1.90678
0.00589	-1.65316
0.0059	-1.06688
0.00592	-2.00327
0.00594	-1.81089
0.00595	-1.78676
0.00597	-0.89481
0.00599	-1.89937
0.00601	-1.54787
0.00602	-1.49829
0.00604	-1.76681
0.00606	-0.96961
0.00608	-2.25734
0.00609	-6.96919
0.00611	-4.60034
0.00613	-5.34172
0.00615	-6.05132
0.00616	-4.86366
0.00618	-5.15638
0.0062	-4.12069
0.00622	-7.5183
0.00623	-5.34923
0.00625	-1.90162
0.00627	-5.79323
0.00628	-6.57185
0.0063	-5.2988
0.00632	-5.48494
0.00634	-5.62075
0.00635	-5.97548
0.00637	-9.35918
0.00639	-9.06149
0.00641	-8.81809
0.00642	-8.72633
0.00644	-8.63148
0.00646	-9.13014
0.00648	-8.97021
0.00649	-9.11617
0.00651	-8.79178
0.00653	-8.87203
0.00655	-8.84779
0.00656	-8.82408
0.00658	-8.76839
0.0066	-8.98917
0.00661	-9.11542
0.00663	-8.53399
0.00665	-9.02352
0.00667	-8.78568
0.00668	-8.62269
0.0067	-8.68286
0.00672	-8.28127
0.00674	-8.8366
0.00675	-8.95129
0.00677	-9.00021
0.00679	-8.767
0.00681	-8.84627
0.00682	-9.15698
0.00684	-9.10732
0.00686	-8.76084
0.00687	-8.59901
0.00689	-8.83684
0.00691	-9.1825
0.00693	-8.51783
0.00694	-9.5696
0.00696	-8.66878
0.00698	-1.47501
0.007	-1.51829
0.00701	-0.83878
0.00703	-1.40816
0.00705	-1.06225
0.00707	-6.46681
0.00708	-6.37083
0.0071	-6.28399
0.00712	-6.36263
0.00714	-6.34755
0.00715	-6.03432
0.00717	-5.89674
0.00719	-6.11859
0.0072	-6.22747
0.00722	-6.10743
0.00724	-5.96873
0.00726	-5.98906
0.00727	-6.1506
0.00729	-6.19125
0.00731	-5.85395
0.00733	-6.52946
0.00734	-6.22522
0.00736	-5.76396
0.00738	-6.1534
0.0074	-5.8143
0.00741	-5.75207
0.00743	-5.84216
0.00745	-6.37485
0.00747	-5.91178
0.00748	-5.9291
0.0075	-6.12382
0.00752	-6.40236
0.00753	-6.23715
0.00755	-6.17694
0.00757	-6.41187
0.00759	-6.20109
0.0076	-6.76043
0.00762	-6.25096
0.00764	-6.1191
0.00766	-6.03961
0.00767	-6.31889
0.00769	-6.58654
0.00771	-6.17999
0.00773	-6.422
0.00774	-6.55991
0.00776	-6.4134
0.00778	-6.11404
0.0078	-5.97645
0.00781	-6.45073
0.00783	-6.39886
0.00785	-6.38128
0.00786	-6.21921
0.00788	-6.15353
0.0079	-6.73942
0.00792	-6.3354
0.00793	-6.29758
0.00795	-6.60524
0.00797	-1.38706
0.00799	-1.76375
0.008	-1.59795
0.00802	-9.31044
0.00804	-8.8364
0.00806	-9.12493
0.00807	-9.46831
0.00809	-9.05167
0.00811	-9.35445
0.00813	-8.62379
0.00814	-9.10259
0.00816	-8.57659
0.00818	-9.02111
0.00819	-9.43815
0.00821	-9.14167
0.00823	-8.83587
0.00825	-9.48006
0.00826	-9.01758
0.00828	-8.79887
0.0083	-9.19611
0.00832	-9.2154
0.00833	-9.56727
0.00835	-9.11282
0.00837	-9.39811
0.00839	-9.4294
0.0084	-9.43428
0.00842	-9.34227
0.00844	-1.87473
0.00845	-1.81668
0.00847	-1.69109
0.00849	-1.01755
0.00851	-2.11624
0.00852	-1.86783
0.00854	-1.79764
0.00856	-1.14198
0.00858	-1.45978
0.00859	-1.66738
0.00861	-1.71778
0.00863	-2.04256
0.00865	-1.57932
0.00866	-2.03249
0.00868	-2.07857
0.0087	-0.80093
0.00872	-2.20766
0.00873	-2.72762
0.00875	-1.85061
0.00877	-1.18221
0.00878	-1.65381
0.0088	-1.25587
0.00882	-1.69615
0.00884	-1.97186
0.00885	-1.85412
0.00887	-5.12354
0.00889	-6.73328
0.00891	-7.66021
0.00892	-6.38443
0.00894	-5.21708
0.00896	-3.19815
0.00898	-5.95158
0.00899	-5.96477
0.00901	-6.66158
0.00903	-6.05931
0.00905	-5.91779
0.00906	-4.02279
0.00908	-5.88784
0.0091	-4.2315
0.00911	-7.45406
0.00913	-4.40608
0.00915	-5.84924
0.00917	-4.02863
0.00918	-4.61147
0.0092	-5.12086
0.00922	-4.72346
0.00924	-5.64912
0.00925	-7.37347
0.00927	-5.82553
0.00929	-4.46279
0.00931	-5.63848
0.00932	-5.6214
0.00934	-3.32404
0.00936	-5.24916
0.00938	-5.79891
0.00939	-5.87646
0.00941	-5.16099
0.00943	-7.12263
0.00944	-3.77157
0.00946	-5.6645
0.00948	-6.43228
0.0095	-6.28531
0.00951	-8.33838
0.00953	-5.10907
0.00955	-3.1709
0.00957	-4.24462
0.00958	-5.93399
0.0096	-7.29221
0.00962	-4.84742
0.00964	-5.27524
0.00965	-7.58615
0.00967	-6.20276
0.00969	-3.93919
0.0097	-7.96487
0.00972	-5.51812
0.00974	-6.75766
0.00976	-5.16904
0.00977	-7.17148
0.00979	-7.26926
0.00981	-6.10808
0.00983	-7.5148
0.00984	-8.68089
0.00986	-9.04846
0.00988	-9.15189
0.0099	-8.8766
0.00991	-8.90136
0.00993	-8.56456
0.00995	-9.19893
0.00997	-9.17324
0.00998	-8.57353
0.01	-9.34759
0.01002	-9.21561
0.01003	-9.13706
0.01005	-8.68471
0.01007	-8.34289
0.01009	-8.78203
0.0101	-8.78326
0.01012	-8.4474
0.01014	-8.32698
0.01016	-8.78345
0.01017	-9.22759
0.01019	-9.1024
0.01021	-8.34898
0.01023	-8.56661
0.01024	-9.31098
0.01026	-9.13356
0.01028	-9.26312
0.0103	-9.07017
0.01031	-8.65395
0.01033	-9.3001
0.01035	-8.86086
0.01036	-8.97784
0.01038	-8.77609
0.0104	-8.82171
0.01042	-9.66824
0.01043	-9.6336
0.01045	-9.00278
0.01047	-9.04586
0.01049	-8.83324
0.0105	-9.14798
0.01052	-8.66222
0.01054	-8.83874
0.01056	-9.12523
0.01057	-9.6639
0.01059	-8.78737
0.01061	-9.22355
0.01062	-8.62894
0.01064	-9.11488
0.01066	-9.12499
0.01068	-8.55178
0.01069	-8.86962
0.01071	-8.8951
0.01073	-9.01959
0.01075	-9.26835
0.01076	-9.10012
0.01078	-8.96315
0.0108	-8.95311
0.01082	-8.88147
0.01083	-9.08197
0.01085	-9.00186
0.01087	-9.32138
0.01089	-8.86661
0.0109	-9.00721
0.01092	-8.94578
0.01094	-9.28106
0.01095	-9.52112
0.01097	-8.83366
0.01099	-9.37853
0.01101	-9.13815
0.01102	-8.9218
0.01104	-8.7474
0.01106	-8.63273
0.01108	-8.84862
0.01109	-9.05779
0.01111	-8.54492
0.01113	-9.48365
0.01115	-8.71728
0.01116	-9.00858
0.01118	-9.27711
0.0112	-9.28937
0.01122	-9.01531
0.01123	-9.29073
0.01125	-9.08223
0.01127	-8.97523
0.01128	-8.90613
0.0113	-8.78418
0.01132	-9.02919
0.01134	-9.28117
0.01135	-9.27548
0.01137	-8.95179
0.01139	-8.6165
0.01141	-8.83568
0.01142	-9.37419
0.01144	-8.91104
0.01146	-8.97058
0.01148	-8.80744
0.01149	-9.10836
0.01151	-8.90617
0.01153	-8.94622
0.01155	-8.54103
0.01156	-8.95751
0.01158	-8.816
0.0116	-9.13012
0.01161	-9.33621
0.01163	-9.11868
0.01165	-9.24354
0.01167	-8.72273
0.01168	-8.75561
0.0117	-8.60603
0.01172	-8.68494
0.01174	-9.46164
0.01175	-9.05664
0.01177	-8.67658
0.01179	-8.96385
0.01181	-8.96948
0.01182	-9.18874
0.01184	-8.78329
0.01186	-8.82436
0.01187	-9.19271
0.01189	-9.26796
0.01191	-9.1466
0.01193	-8.87695
0.01194	-9.10162
0.01196	-9.02484
0.01198	-9.28821
0.012	-8.52808
0.01201	-9.52496
0.01203	-9.24165
0.01205	-8.64788
0.01207	-8.70766
0.01208	-8.99845
0.0121	-8.96696
0.01212	-8.61189
0.01214	-9.05722
0.01215	-9.39254
0.01217	-9.42147
0.01219	-9.17792
0.0122	-8.94978
0.01222	-9.56137
0.01224	-8.61119
0.01226	-9.03138
0.01227	-9.24163
0.01229	-8.68227
0.01231	-8.21468
0.01233	-8.51275
0.01234	-8.81388
0.01236	-8.63703
0.01238	-8.97492
0.0124	-8.4212
0.01241	-8.9662
0.01243	-8.88637
0.01245	-8.51969
0.01247	-9.29666
0.01248	-8.80288
0.0125	-8.99343
0.01252	-8.87331
0.01253	-8.74436
0.01255	-8.3802
0.01257	-8.82704
0.01259	-9.08272
0.0126	-8.71029
0.01262	-8.83684
0.01264	-8.97787
0.01266	-8.80269
0.01267	-9.26866
0.01269	-8.88072
0.01271	-8.63218
0.01273	-8.96583
0.01274	-8.61339
0.01276	-8.40152
0.01278	-8.98366
0.0128	-9.52026
0.01281	-8.98709
0.01283	-8.7156
0.01285	-8.80847
0.01286	-9.15226
0.01288	-9.14796
0.0129	-8.59626
0.01292	-9.16396
0.01293	-9.1015
0.01295	-9.15614
0.01297	-8.89619
0.01299	-9.0491
0.013	-8.70237
0.01302	-9.36307
0.01304	-8.92364
0.01306	-8.54067
0.01307	-9.03806
0.01309	-9.15017
0.01311	-9.08921
0.01313	-9.62942
0.01314	-8.93375
0.01316	-9.02501
0.01318	-8.74969
0.01319	-8.64381
0.01321	-9.48858
0.01323	-8.86802
0.01325	-8.84355
0.01326	-1.14452
0.01328	-1.34623
0.0133	-1.255
0.01332	-1.25912
0.01333	-1.40372
0.01335	-1.95934
0.01337	-2.21539
0.01339	-1.50843
0.0134	-1.73214
0.01342	-1.41377
0.01344	-1.73283
0.01345	-1.69482
0.01347	-1.92664
0.01349	-0.66266
0.01351	-1.1348
0.01352	-1.82641
0.01354	-1.69198
0.01356	-1.01067
0.01358	-1.36573
0.01359	-1.50192
0.01361	-1.32155
0.01363	-1.01269
0.01365	-0.81397
0.01366	-1.0994
0.01368	-1.01478
0.0137	-1.90035
0.01372	-1.2317
0.01373	-2.02206
0.01375	-2.06775
0.01377	-1.75721
0.01378	-1.66414
0.0138	-1.84077
0.01382	-1.23213
0.01384	-0.92908
0.01385	-1.64436
0.01387	-2.08871
0.01389	-0.94311
0.01391	-2.34479
0.01392	-1.5444
0.01394	-1.83293
0.01396	-1.50174
0.01398	-1.4139
0.01399	-3.712
0.01401	-7.96901
0.01403	-2.59714
0.01405	-1.98707
0.01406	-1.91745
0.01408	-1.1153
0.0141	-8.49509
0.01411	-8.71078
0.01413	-9.52717
0.01415	-8.60854
0.01417	-8.74274
0.01418	-9.10597
0.0142	-9.27724
0.01422	-9.18587
0.01424	-8.66831
0.01425	-9.05057
0.01427	-8.45945
0.01429	-8.78693
0.01431	-8.82983
0.01432	-8.88147
0.01434	-8.80294
0.01436	-8.63867
0.01438	-9.20304
0.01439	-9.00013
0.01441	-9.25874
0.01443	-9.3222
0.01444	-8.85117
0.01446	-8.93425
0.01448	-9.00406
0.0145	-9.12254
0.01451	-8.77305
0.01453	-8.81226
0.01455	-8.86485
0.01457	-8.82268
0.01458	-8.72207
0.0146	-8.94759
0.01462	-9.15335
0.01464	-5.74027
0.01465	-5.74148
0.01467	-2.34255
0.01469	-5.22327
0.0147	-1.88254
0.01472	-2.03311
0.01474	-8.93427
0.01476	-9.09963
0.01477	-9.08521
0.01479	-9.0712
0.01481	-0.9947
0.01483	-2.07765
0.01484	-1.35279
0.01486	-2.1623
0.01488	-2.42922
0.0149	-1.21791
0.01491	-1.11946
0.01493	-0.7751
0.01495	-2.13778
0.01497	-1.99796
0.01498	-5.77138
0.015	-4.0437
0.01502	-6.27775
0.01503	-4.72859
0.01505	-5.6605
0.01507	-6.71515
0.01509	-6.01243
0.0151	-9.33958
0.01512	-8.84957
0.01514	-9.04733
0.01516	-8.82517
0.01517	-8.77886
0.01519	-8.61215
0.01521	-8.58475
0.01523	-8.65217
0.01524	-9.26693
0.01526	-9.02337
0.01528	-1.18093
0.0153	-1.37557
0.01531	-1.27631
0.01533	-1.776
0.01535	-1.37918
0.01536	-1.28672
0.01538	-1.60364
0.0154	-0.78409
0.01542	-1.35904
0.01543	-1.78044
0.01545	-2.38933
0.01547	-0.86835
0.01549	-0.69279
0.0155	-2.03582
0.01552	-1.25041
0.01554	-1.95068
0.01556	-3.84508
0.01557	-5.52138
0.01559	-4.36691
0.01561	-4.82649
0.01563	-3.11316
0.01564	-4.38641
0.01566	-8.91022
0.01568	-8.6251
0.01569	-8.99642
0.01571	-8.79253
0.01573	-8.46301
0.01575	-8.18224
0.01576	-8.27826
0.01578	-8.89422
0.0158	-8.47357
0.01582	-8.63913
0.01583	-9.01837
0.01585	-8.74894
0.01587	-9.02779
0.01589	-9.0568
0.0159	-9.17791
0.01592	-9.19519
0.01594	-9.38929
0.01595	-8.69093
0.01597	-9.01386
0.01599	-8.32868
0.01601	-8.58117
0.01602	-8.77513
0.01604	-8.88264
0.01606	-9.08703
0.01608	-8.85245
0.01609	-9.07255
0.01611	-9.23187
0.01613	-2.1343
0.01615	-2.57872
0.01616	-1.65846
0.01618	-0.94363
0.0162	-1.40581
0.01622	-1.58416
0.01623	-1.93046
0.01625	-1.25557
0.01627	-1.49031
0.01628	-1.57385
0.0163	-0.77788
0.01632	-0.40879
0.01634	-1.28912
0.01635	-2.00204
0.01637	-1.61026
0.01639	-1.27637
0.01641	-1.44606
0.01642	-2.06696
0.01644	-1.42302
0.01646	-1.8491
0.01648	-1.06617
0.01649	-1.64375
0.01651	-1.17329
0.01653	-2.4325
0.01655	-1.75206
0.01656	-5.94442
0.01658	-6.17337
0.0166	-6.12673
0.01661	-6.19436
0.01663	-6.3359
0.01665	-5.98101
0.01667	-6.55004
0.01668	-6.07975
0.0167	-6.19138
0.01672	-6.19658
0.01674	-5.88885
0.01675	-5.92999
0.01677	-5.77026
0.01679	-6.47447
0.01681	-6.42859
0.01682	-6.62209
0.01684	-6.41982
0.01686	-6.20121
0.01687	-5.84346
0.01689	-6.5257
0.01691	-6.05193
0.01693	-6.39984
0.01694	-6.53304
0.01696	-6.3067
0.01698	-6.57251
0.017	-6.24364
0.01701	-6.25448
0.01703	-5.86457
0.01705	-6.02843
0.01707	-6.29264
0.01708	-6.35352
0.0171	-5.99354
0.01712	-5.82842
0.01714	-6.05869
0.01715	-6.46906
0.01717	-6.59759
0.01719	-6.5484
0.0172	-6.18443
0.01722	-5.98374
0.01724	-6.55279
0.01726	-6.21082
0.01727	-6.02437
0.01729	-6.69778
0.01731	-6.61888
0.01733	-6.56904
0.01734	-6.05402
0.01736	-6.36571
0.01738	-6.46499
0.0174	-5.90798
0.01741	-6.44195
0.01743	-6.14186
0.01745	-6.40756
0.01747	-1.98479
0.01748	-1.51131
0.0175	-1.75268
0.01752	-1.10515
0.01753	-2.69129
0.01755	-0.97154
0.01757	-1.85402
0.01759	-1.67404
0.0176	-1.14912
0.01762	-1.47844
0.01764	-2.24244
0.01766	-1.99768
0.01767	-1.20771
0.01769	-2.59384
0.01771	-0.54311
0.01773	-2.67667
0.01774	-1.49239
0.01776	-1.53543
0.01778	-1.95877
0.0178	-0.83456
0.01781	-1.51264
0.01783	-5.92608
0.01785	-6.95468
0.01786	-5.16282
0.01788	-5.33007
0.0179	-5.83522
0.01792	-6.69377
0.01793	-5.89063
0.01795	-4.81529
0.01797	-9.55483
0.01799	-8.69086
0.018	-9.23293
0.01802	-8.72195
0.01804	-9.25565
0.01806	-8.69467
0.01807	-9.06959
0.01809	-9.35742
0.01811	-8.78639
0.01812	-9.07412
0.01814	-8.9956
0.01816	-9.25559
0.01818	-8.64104
0.01819	-8.91463
0.01821	-9.05821
0.01823	-9.28887
0.01825	-8.91826
0.01826	-8.98781
0.01828	-9.24627
0.0183	-8.74705
0.01832	-9.14789
0.01833	-8.6673
0.01835	-8.66347
0.01837	-9.03976
0.01839	-8.75287
0.0184	-9.04415
0.01842	-9.14974
0.01844	-9.34393
0.01845	-8.8269
0.01847	-8.68978
0.01849	-9.44046
0.01851	-8.83712
0.01852	-9.5709
0.01854	-8.78759
0.01856	-8.64941
0.01858	-9.34422
0.01859	-8.63669
0.01861	-8.64118
0.01863	-8.57439
0.01865	-9.11849
0.01866	-8.74056
0.01868	-8.59412
0.0187	-8.92229
0.01872	-8.95945
0.01873	-8.80619
0.01875	-9.18006
0.01877	-8.91673
0.01878	-9.19602
0.0188	-8.54836
0.01882	-9.23545
0.01884	-8.80185
0.01885	-8.74535
0.01887	-9.1319
0.01889	-8.88347
0.01891	-9.29069
0.01892	-8.43935
0.01894	-8.82259
0.01896	-8.76368
0.01898	-8.48303
0.01899	-8.86917
0.01901	-8.61569
0.01903	-9.07686
0.01905	-8.54497
0.01906	-9.19819
0.01908	-9.08013
0.0191	-8.79243
0.01911	-9.04126
0.01913	-8.60062
0.01915	-8.5688
0.01917	-8.02667
0.01918	-8.67845
0.0192	-8.2949
0.01922	-9.05925
0.01924	-9.20731
0.01925	-8.95236
0.01927	-8.6567
0.01929	-8.69972
0.01931	-8.93827
0.01932	-8.78399
0.01934	-8.7941
0.01936	-9.23852
0.01938	-8.97906
0.01939	-9.44907
0.01941	-8.76546
0.01943	-8.64603
0.01944	-9.16386
0.01946	-1.46107
0.01948	-2.50056
0.0195	-1.19178
0.01951	-1.49155
0.01953	-1.5489
0.01955	-2.22593
0.01957	-1.12738
0.01958	-1.23435
0.0196	-1.24957
0.01962	-1.5286
0.01964	-1.97978
0.01965	-1.04658
0.01967	-2.11472
0.01969	-1.28867
0.0197	-1.63346
0.01972	-1.54116
0.01974	-1.46146
0.01976	-1.95017
0.01977	-1.45243
0.01979	-0.82906
0.01981	-0.50567
0.01983	-1.43146
0.01984	-1.59918
0.01986	-1.3194
0.01988	-1.39724
0.0199	-2.23119
0.01991	-1.13592
0.01993	-6.57998
0.01995	-6.98639
0.01997	-6.13489
0.01998	-3.6866
0.02	-7.36678
0.02002	-6.07523
0.02003	-5.91702
0.02005	-4.46659
0.02007	-6.32508
0.02009	-5.02806
0.0201	-4.7072
0.02012	-7.02336
0.02014	-6.59155
0.02016	-2.04007
0.02017	-5.68668
0.02019	-8.86447
0.02021	-9.14218
0.02023	-8.82863
0.02024	-9.40502
0.02026	-8.60863
0.02028	-9.01159
0.0203	-9.45288
0.02031	-8.55669
0.02033	-8.59441
0.02035	-9.17654
0.02036	-9.24532
0.02038	-8.90485
0.0204	-9.12692
0.02042	-9.46918
0.02043	-8.63249
0.02045	-9.15629
0.02047	-8.60332
0.02049	-9.05935
0.0205	-8.84111
0.02052	-9.42088
0.02054	-9.01755
0.02056	-8.59114
0.02057	-8.46618
0.02059	-9.16745
0.02061	-8.92012
0.02063	-9.54966
0.02064	-8.55233
0.02066	-9.2208
0.02068	-9.70546
0.02069	-8.8841
0.02071	-9.07847
0.02073	-8.9909
0.02075	-8.83165
0.02076	-9.03292
0.02078	-9.04119
0.0208	-8.98718
0.02082	-8.72207
0.02083	-8.8913
0.02085	-9.35058
0.02087	-9.09919
0.02089	-9.53543
0.0209	-8.92155
0.02092	-8.96687
0.02094	-8.85485
0.02095	-9.05983
0.02097	-9.05989
0.02099	-9.15493
0.02101	-1.36651
0.02102	-1.36177
0.02104	-1.65835
0.02106	-2.24501
0.02108	-1.18904
0.02109	-6.4115
0.02111	-5.73147
0.02113	-6.25503
0.02115	-5.89996
0.02116	-6.33152
0.02118	-6.33843
0.0212	-6.19746
0.02122	-5.91867
0.02123	-5.92289
0.02125	-6.20414
0.02127	-6.62122
0.02128	-6.40866
0.0213	-5.54115
0.02132	-6.29477
0.02134	-6.20923
0.02135	-6.40564
0.02137	-6.038
0.02139	-6.40349
0.02141	-6.08859
0.02142	-5.87698
0.02144	-6.06798
0.02146	-5.95601
0.02148	-6.44859
0.02149	-6.45418
0.02151	-6.42564
0.02153	-6.53203
0.02155	-5.79984
0.02156	-6.30312
0.02158	-5.94879
0.0216	-6.1165
0.02161	-6.33184
0.02163	-5.78973
0.02165	-6.48888
0.02167	-6.65694
0.02168	-5.84503
0.0217	-5.95088
0.02172	-6.385
0.02174	-6.28559
0.02175	-6.22562
0.02177	-6.37229
0.02179	-5.79814
0.02181	-6.39974
0.02182	-6.06524
0.02184	-6.39012
0.02186	-6.22366
0.02187	-6.22735
0.02189	-5.959
0.02191	-5.79343
0.02193	-5.86074
0.02194	-5.97436
0.02196	-6.37248
0.02198	-6.14078
0.022	-6.06536
0.02201	-5.80986
0.02203	-6.12025
0.02205	-6.1841
0.02207	-6.07082
0.02208	-6.24533
0.0221	-6.59949
0.02212	-5.80217
0.02214	-6.128
0.02215	-6.11628
0.02217	-5.98787
0.02219	-6.34689
0.0222	-5.96863
0.02222	-6.16409
0.02224	-5.9149
0.02226	-5.95042
0.02227	-6.3273
0.02229	-6.23379
0.02231	-6.19599
0.02233	-6.01462
0.02234	-6.27919
0.02236	-6.27638
0.02238	-6.17352
0.0224	-6.33484
0.02241	-5.97983
0.02243	-6.48315
0.02245	-6.24692
0.02247	-6.0822
0.02248	-6.25591
0.0225	-6.64542
0.02252	-0.67745
0.02253	-2.4225
0.02255	-1.64403
0.02257	-1.7049
0.02259	-1.84219
0.0226	-1.67015
0.02262	-1.73971
0.02264	-1.90611
0.02266	-1.73676
0.02267	-2.49465
0.02269	-2.10417
0.02271	-9.13743
0.02273	-9.29139
0.02274	-8.47901
0.02276	-8.52751
0.02278	-9.43083
0.0228	-9.17564
0.02281	-8.8329
0.02283	-8.94573
0.02285	-8.8013
0.02286	-9.13526
0.02288	-9.20974
0.0229	-8.93031
0.02292	-8.5131
0.02293	-8.91642
0.02295	-9.13044
0.02297	-8.68401
0.02299	-8.95929
0.023	-8.97501
0.02302	-9.00819
0.02304	-8.84255
0.02306	-8.76035
0.02307	-9.09589
0.02309	-9.43774
0.02311	-8.63431
0.02312	-8.4055
0.02314	-8.98342
0.02316	-8.96376
0.02318	-9.036
0.02319	-8.83951
0.02321	-9.05763
0.02323	-9.42252
0.02325	-9.12071
0.02326	-8.93127
0.02328	-9.25323
0.0233	-9.03426
0.02332	-8.97523
0.02333	-8.93746
0.02335	-8.63442
0.02337	-8.99434
0.02339	-8.89684
0.0234	-9.50159
0.02342	-9.44355
0.02344	-8.95115
0.02345	-8.8908
0.02347	-9.12355
0.02349	-8.98434
0.02351	-8.74718
0.02352	-8.77263
0.02354	-9.18748
0.02356	-9.48644
0.02358	-9.11062
0.02359	-8.72426
0.02361	-9.05062
0.02363	-9.264
0.02365	-8.83862
0.02366	-8.82875
0.02368	-9.21492
0.0237	-8.87924
0.02372	-9.04773
0.02373	-9.66777
0.02375	-8.74559
0.02377	-9.436
0.02378	-9.00182
0.0238	-8.82765
0.02382	-9.88451
0.02384	-9.44489
0.02385	-9.25397
0.02387	-9.42769
0.02389	-9.14423
0.02391	-8.70681
0.02392	-8.97551
0.02394	-9.23896
0.02396	-9.13288
0.02398	-9.21711
0.02399	-9.32108
0.02401	-8.36012
0.02403	-9.38647
0.02405	-8.93809
0.02406	-9.42645
0.02408	-8.90248
0.0241	-9.03159
0.02411	-8.74892
0.02413	-9.14715
0.02415	-8.73882
0.02417	-9.07071
0.02418	-8.93968
0.0242	-1.94981
0.02422	-1.54868
0.02424	-2.5401
0.02425	-2.13226
0.02427	-9.26322
0.02429	-9.13144
0.02431	-8.75733
0.02432	-9.34451
0.02434	-8.98488
0.02436	-9.11298
0.02438	-8.84934
0.02439	-8.77055
0.02441	-9.39347
0.02443	-8.77024
0.02444	-8.73658
0.02446	-9.03439
0.02448	-8.80256
0.0245	-8.46619
0.02451	-8.89667
0.02453	-8.91148
0.02455	-9.02621
0.02457	-9.00634
0.02458	-9.01143
0.0246	-9.39515
0.02462	-9.13279
0.02464	-9.23823
0.02465	-9.15362
0.02467	-9.18796
0.02469	-8.60193
0.0247	-8.97201
0.02472	-8.78306
0.02474	-8.90506
0.02476	-8.51162
0.02477	-9.15385
0.02479	-8.49301
0.02481	-8.71931
0.02483	-9.05633
0.02484	-8.91453
0.02486	-8.99903
0.02488	-8.52632
0.0249	-8.76997
0.02491	-9.14714
0.02493	-9.20749
0.02495	-9.02303
0.02497	-9.08234
0.02498	-8.81419
0.025	-9.25978
0.02502	-8.83767
0.02503	-9.12199
0.02505	-9.09363
0.02507	-8.79492
0.02509	-8.95335
0.0251	-8.90507
0.02512	-9.03969
0.02514	-8.90884
0.02516	-9.28661
0.02517	-8.85581
0.02519	-9.16589
0.02521	-8.81903
0.02523	-8.89111
0.02524	-9.19283
0.02526	-9.1845
0.02528	-8.56899
0.0253	-9.24877
0.02531	-9.06708
0.02533	-9.10753
0.02535	-8.97663
0.02536	-8.90884
0.02538	-9.19491
0.0254	-8.80084
0.02542	-8.53166
0.02543	-8.95857
0.02545	-7.93372
0.02547	-8.91605
0.02549	-8.7794
0.0255	-8.5548
0.02552	-9.28247
0.02554	-9.24315
0.02556	-8.61002
0.02557	-9.0927
0.02559	-8.50855
0.02561	-8.40087
0.02563	-8.95301
0.02564	-9.06144
0.02566	-8.80773
0.02568	-9.14977
0.02569	-9.5038
0.02571	-8.68186
0.02573	-8.9733
0.02575	-9.13095
0.02576	-8.65381
0.02578	-9.14583
0.0258	-8.93239
0.02582	-9.03412
0.02583	-8.76605
0.02585	-9.34495
0.02587	-8.94178
0.02589	-8.89494
0.0259	-9.3123
0.02592	-1.66938
0.02594	-1.45557
0.02595	-1.89502
0.02597	-1.66053
0.02599	-2.12166
0.02601	-1.90529
0.02602	-2.29531
0.02604	-2.36454
0.02606	-1.14651
0.02608	-1.75594
0.02609	-1.42515
0.02611	-1.67101
0.02613	-1.69673
0.02615	-2.01098
0.02616	-1.44621
0.02618	-1.50672
0.0262	-2.00557
0.02622	-1.48226
0.02623	-2.73597
0.02625	-1.78678
0.02627	-1.24804
0.02628	-1.65681
0.0263	-2.29608
0.02632	-2.29056
0.02634	-1.72342
0.02635	-1.81077
0.02637	-1.85769
0.02639	-1.60457
0.02641	-2.26373
0.02642	-1.35096
0.02644	-1.55006
0.02646	-1.35844
0.02648	-2.05049
0.02649	-0.82767
0.02651	-1.86955
0.02653	-8.93982
0.02655	-9.33977
0.02656	-8.79266
0.02658	-8.60986
0.0266	-9.14061
0.02661	-8.61484
0.02663	-9.22605
0.02665	-8.67538
0.02667	-8.94536
0.02668	-8.95578
0.0267	-9.03969
0.02672	-8.61696
0.02674	-9.01143
0.02675	-9.00008
0.02677	-8.91132
0.02679	-9.09357
0.02681	-9.36346
0.02682	-9.29033
0.02684	-9.32952
0.02686	-8.96829
0.02687	-9.10197
0.02689	-8.96932
0.02691	-9.07422
0.02693	-8.99445
0.02694	-9.47864
0.02696	-8.65781
0.02698	-9.33156
0.027	-9.03487
0.02701	-9.23443
0.02703	-9.10419
0.02705	-8.92358
0.02707	-8.72251
0.02708	-9.08274
0.0271	-8.70437
0.02712	-8.72551
0.02714	-8.64915
0.02715	-9.25153
0.02717	-8.95271
0.02719	-9.17787
0.0272	-9.13786
0.02722	-8.87742
0.02724	-9.17855
0.02726	-8.93532
0.02727	-9.32376
0.02729	-8.71995
0.02731	-8.86509
0.02733	-9.29418
0.02734	-8.81562
0.02736	-8.74241
0.02738	-8.60256
0.0274	-4.73388
0.02741	-4.84192
0.02743	-5.98641
0.02745	-4.23059
0.02747	-8.94415
0.02748	-8.77104
0.0275	-8.84636
0.02752	-8.9562
0.02753	-9.06007
0.02755	-8.52975
0.02757	-9.1147
0.02759	-9.08109
0.0276	-9.37787
0.02762	-9.1983
0.02764	-9.01592
0.02766	-8.81176
0.02767	-8.54273
0.02769	-8.64542
0.02771	-9.05339
0.02773	-8.83841
0.02774	-8.66024
0.02776	-9.25181
0.02778	-8.5271
0.0278	-8.90369
0.02781	-8.98051
0.02783	-8.72225
0.02785	-8.25694
0.02786	-9.00682
0.02788	-9.10861
0.0279	-8.90189
0.02792	-9.16965
0.02793	-8.62906
0.02795	-8.87011
0.02797	-8.66592
0.02799	-8.9666
0.028	-9.39747
0.02802	-8.82557
0.02804	-9.37235
0.02806	-9.33695
0.02807	-9.04115
0.02809	-8.26816
0.02811	-8.76047
0.02812	-8.88479
0.02814	-9.24606
0.02816	-9.23784
0.02818	-9.16803
0.02819	-8.95529
0.02821	-8.9055
0.02823	-8.77487
0.02825	-9.0924
0.02826	-9.29692
0.02828	-9.16044
0.0283	-8.36929
0.02832	-9.34607
0.02833	-8.02971
0.02835	-9.8058
0.02837	-9.25637
0.02839	-8.91552
0.0284	-9.14426
0.02842	-9.17532
0.02844	-9.1477
0.02845	-8.84233
0.02847	-9.21554
0.02849	-8.26815
0.02851	-8.95057
0.02852	-9.16648
0.02854	-9.63149
0.02856	-8.48022
0.02858	-2.21463
0.02859	-1.43612
0.02861	-1.3726
0.02863	-2.02939
0.02865	-2.37896
0.02866	-1.24592
0.02868	-1.37436
0.0287	-1.00218
0.02872	-1.44053
0.02873	-2.17824
0.02875	-1.16855
0.02877	-1.63373
0.02878	-2.1417
0.0288	-0.28594
0.02882	-1.38669
0.02884	-1.55435
0.02885	-2.11222
0.02887	-1.55618
0.02889	-2.39662
0.02891	-2.15915
0.02892	-1.6361
0.02894	-1.59604
0.02896	-1.7192
0.02898	-0.92366
0.02899	-8.86052
0.02901	-9.092
0.02903	-9.2278
0.02905	-9.13591
0.02906	-8.79058
0.02908	-9.19817
0.0291	-8.82153
0.02911	-8.76102
0.02913	-9.16182
0.02915	-8.93135
0.02917	-9.36825
0.02918	-9.16881
0.0292	-9.06233
0.02922	-9.18491
0.02924	-8.82116
0.02925	-8.9942
0.02927	-9.49706
0.02929	-9.212
0.02931	-8.92258
0.02932	-8.86037
0.02934	-9.10057
0.02936	-9.37797
0.02938	-8.91587
0.02939	-9.14798
0.02941	-8.8903
0.02943	-9.15188
0.02944	-9.27646
0.02946	-8.74391
0.02948	-9.2583
0.0295	-9.15189
0.02951	-8.62012
0.02953	-8.90135
0.02955	-8.77989
0.02957	-9.26637
0.02958	-9.11862
0.0296	-9.10849
0.02962	-8.83445
0.02964	-8.97309
0.02965	-9.03321
0.02967	-8.89896
0.02969	-9.04293
0.0297	-8.93152
0.02972	-8.92797
0.02974	-9.3675
0.02976	-8.86014
0.02977	-9.24798
0.02979	-9.32469
0.02981	-9.46756
0.02983	-9.24903
0.02984	-9.42471
0.02986	-8.76266
0.02988	-8.71368
0.0299	-9.03944
0.02991	-9.69892
0.02993	-8.90492
0.02995	-8.94409
0.02997	-8.85142
0.02998	-8.80446
0.03	-9.0887
0.03002	-9.1564
0.03003	-9.03528
0.03005	-9.58605
0.03007	-9.33505
0.03009	-9.05012
0.0301	-9.07111
0.03012	-9.11861
0.03014	-9.5223
0.03016	-9.22618
0.03017	-8.33124
0.03019	-8.47716
0.03021	-8.73271
0.03023	-8.99384
0.03024	-9.03006
0.03026	-9.05149
0.03028	-9.2602
0.0303	-9.24224
0.03031	-8.77657
0.03033	-9.17082
0.03035	-8.54294
0.03036	-9.04671
0.03038	-3.38868
0.0304	-3.75732
0.03042	-6.83932
0.03043	-3.70341
0.03045	-6.38885
0.03047	-6.31409
0.03049	-5.31557
0.0305	-4.96469
0.03052	-7.6869
0.03054	-4.98844
0.03056	-4.34307
0.03057	-5.64807
0.03059	-6.7801
0.03061	-5.39647
0.03063	-4.80427
0.03064	-9.03598
0.03066	-9.00552
0.03068	-8.58531
0.03069	-9.27932
0.03071	-9.32297
0.03073	-9.09469
0.03075	-8.76717
0.03076	-8.93047
0.03078	-8.81258
0.0308	-8.83542
0.03082	-8.95236
0.03083	-8.69563
0.03085	-9.21558
0.03087	-8.97944
0.03089	-1.809
0.0309	-2.14163
0.03092	-1.19992
0.03094	-8.47898
0.03095	-8.85299
0.03097	-9.19954
0.03099	-8.52088
0.03101	-8.82345
0.03102	-9.41496
0.03104	-9.26664
0.03106	-8.8169
0.03108	-9.19354
0.03109	-8.95492
0.03111	-8.70387
0.03113	-9.19218
0.03115	-9.01443
0.03116	-8.81606
0.03118	-9.03385
0.0312	-8.4463
0.03122	-9.18157
0.03123	-8.70552
0.03125	-8.747
0.03127	-9.10293
0.03128	-9.11257
0.0313	-9.18936
0.03132	-9.42972
0.03134	-9.13968
0.03135	-9.18779
0.03137	-8.76977
0.03139	-9.25329
0.03141	-8.87077
0.03142	-9.0391
0.03144	-8.78961
0.03146	-8.56542
0.03148	-8.6275
0.03149	-9.05154
0.03151	-8.8851
0.03153	-9.00708
0.03155	-8.44838
0.03156	-9.18419
0.03158	-8.91449
0.0316	-9.21294
0.03161	-9.15474
0.03163	-8.91564
0.03165	-9.14922
0.03167	-8.80123
0.03168	-9.18395
0.0317	-8.37118
0.03172	-8.57829
0.03174	-8.5659
0.03175	-8.82875
0.03177	-8.5696
0.03179	-9.36789
0.03181	-9.05604
0.03182	-9.17216
0.03184	-8.52668
0.03186	-8.72448
0.03187	-9.21658
0.03189	-8.27234
0.03191	-9.03639
0.03193	-8.82315
0.03194	-8.81274
0.03196	-8.95649
0.03198	-9.94598
0.032	-9.39345
0.03201	-8.48774
0.03203	-8.72674
0.03205	-8.71867
0.03207	-9.08982
0.03208	-9.17074
0.0321	-8.8334
0.03212	-9.16796
0.03214	-8.49724
0.03215	-9.20537
0.03217	-8.52848
0.03219	-8.67284
0.0322	-9.12402
0.03222	-9.15196
0.03224	-8.53186
0.03226	-8.8028
0.03227	-8.82689
0.03229	-9.15322
0.03231	-9.0737
0.03233	-8.98059
0.03234	-9.54601
0.03236	-9.01331
0.03238	-8.6349
0.0324	-9.07759
0.03241	-9.32022
0.03243	-8.6591
0.03245	-9.22167
0.03247	-8.74753
0.03248	-8.74245
0.0325	-8.99754
0.03252	-6.23882
0.03253	-5.3725
0.03255	-7.10835
0.03257	-6.30871
0.03259	-2.77487
0.0326	-9.19229
0.03262	-8.83549
0.03264	-9.0195
0.03266	-9.10035
0.03267	-8.80996
0.03269	-8.59482
0.03271	-8.82947
0.03273	-8.86616
0.03274	-9.06512
0.03276	-8.99581
0.03278	-9.0216
0.0328	-8.86033
0.03281	-9.02301
0.03283	-8.31686
0.03285	-8.59805
0.03286	-9.26489
0.03288	-8.42625
0.0329	-9.21826
0.03292	-9.37319
0.03293	-9.12654
0.03295	-8.88286
0.03297	-8.86473
0.03299	-8.83771
0.033	-9.13841
0.03302	-9.3844
0.03304	-9.21626
0.03306	-8.96023
0.03307	-8.7865
0.03309	-9.08584
0.03311	-8.6757
0.03312	-9.27134
0.03314	-9.12824
0.03316	-8.75595
0.03318	-8.56159
0.03319	-8.99887
0.03321	-8.90595
0.03323	-8.57797
0.03325	-8.76502
0.03326	-9.00169
0.03328	-8.9797
0.0333	-9.26329
0.03332	-9.29988
0.03333	-9.13774
0.03335	-9.11247
0.03337	-8.6593
0.03339	-9.10726
0.0334	-8.96117
0.03342	-8.82432
0.03344	-9.13809
0.03345	-8.92174
0.03347	-1.82305
0.03349	-1.37854
0.03351	-1.94445
0.03352	-8.83703
0.03354	-8.65706
0.03356	-8.82015
0.03358	-8.87666
0.03359	-8.99229
0.03361	-9.06046
0.03363	-9.01925
0.03365	-8.92139
0.03366	-9.35278
0.03368	-9.01353
0.0337	-9.15778
0.03372	-8.64124
0.03373	-8.9067
0.03375	-8.89266
0.03377	-8.48381
0.03378	-8.53795
0.0338	-8.41349
0.03382	-8.89478
0.03384	-9.38985
0.03385	-8.9928
0.03387	-8.86324
0.03389	-8.90478
0.03391	-9.3048
0.03392	-9.18942
0.03394	-9.48951
0.03396	-9.19115
0.03398	-8.80754
0.03399	-9.05014
0.03401	-8.75498
0.03403	-8.92027
0.03405	-9.30924
0.03406	-9.0184
0.03408	-8.98566
0.0341	-8.6373
0.03411	-8.36981
0.03413	-8.83505
0.03415	-8.8162
0.03417	-8.95028
0.03418	-8.84549
0.0342	-1.72132
0.03422	-1.57617
0.03424	-1.81861
0.03425	-7.52484
0.03427	-1.55473
0.03429	-1.30912
0.03431	-1.88392
0.03432	-1.13568
0.03434	-1.75807
0.03436	-1.46111
0.03438	-1.76793
0.03439	-1.91084
0.03441	-2.15383
0.03443	-1.42595
0.03444	-5.91848
0.03446	-6.05008
0.03448	-6.17846
0.0345	-6.30842
0.03451	-6.29909
0.03453	-5.96182
0.03455	-6.16044
0.03457	-6.25836
0.03458	-6.39918
0.0346	-6.33856
0.03462	-5.90421
0.03464	-5.77139
0.03465	-6.59055
0.03467	-6.0114
0.03469	-5.9507
0.0347	-6.34743
[truncated: 998,000+ more rows]
