# Supplementary material for: Visualizing single-molecule conformational transition and binding dynamics of intrinsically disordered proteins
Source: Nat Commun. 2023 Aug 25;14:5203. doi: 10.1038/s41467-023-41018-x (PMC10457384; doi:10.1038/s41467-023-41018-x)
Supplement: Supplementary file 4 — Source Data [file 41467_2023_41018_MOESM4_ESM.zip › All Source Data Files/Source Data Figure 5/Figure 5/Figure 5b.Data 1.i-t.txt]

0	-4.45747
1.735E-5	-3.85622
3.47E-5	-3.4682
5.21E-5	-3.66841
6.945E-5	-4.44481
8.68E-5	-4.15291
1.0415E-4	-4.49393
1.2155E-4	-3.68143
1.389E-4	-4.33899
1.5625E-4	-4.2838
1.736E-4	-2.10638
1.9095E-4	-2.53797
2.0835E-4	-2.26972
2.257E-4	-2.33826
2.4305E-4	-2.3175
2.604E-4	-2.52705
2.778E-4	-2.46551
2.9515E-4	-3.89472
3.125E-4	-3.85381
3.2985E-4	-4.32381
3.472E-4	-5.48545
3.646E-4	-5.64953
3.8195E-4	-5.20191
3.993E-4	-4.09709
4.1665E-4	-4.15148
4.3405E-4	-5.25713
4.514E-4	-5.31597
4.6875E-4	-5.19184
4.861E-4	-5.403
5.0345E-4	-5.63259
5.2085E-4	-5.83687
5.382E-4	-5.24677
5.5555E-4	-5.33426
5.729E-4	-5.12281
5.903E-4	-5.51772
6.0765E-4	-5.75379
6.25E-4	-6.11249
6.4235E-4	-5.36091
6.597E-4	-5.47558
6.771E-4	-5.21217
6.9445E-4	-5.51781
7.118E-4	-5.28424
7.2915E-4	-5.42169
7.4655E-4	-5.54491
7.639E-4	-5.23691
7.8125E-4	-5.55356
7.986E-4	-5.37201
8.1595E-4	-5.49847
8.3335E-4	-5.34607
8.507E-4	-5.29369
8.6805E-4	-4.96457
8.854E-4	-5.39349
9.028E-4	-5.53762
9.2015E-4	-5.49479
9.375E-4	-5.37954
9.5485E-4	-5.20402
9.722E-4	-5.29285
9.896E-4	-8.52785
0.00101	-8.20939
0.00102	-8.18743
0.00104	-8.3689
0.00106	-8.22596
0.00108	-8.06874
0.00109	-8.12224
0.00111	-8.34162
0.00113	-8.42801
0.00115	-3.95514
0.00116	-4.52515
0.00118	-4.17345
0.0012	-3.51116
0.00122	-5.15468
0.00123	-5.59412
0.00125	-8.12036
0.00127	-4.20804
0.00128	-4.04041
0.0013	-3.79445
0.00132	-3.8769
0.00134	-3.29202
0.00135	-3.87261
0.00137	-3.95844
0.00139	-3.72093
0.00141	-3.77707
0.00142	-3.91855
0.00144	-4.23154
0.00146	-4.32092
0.00148	-4.01418
0.00149	-5.63489
0.00151	-5.13762
0.00153	-5.26732
0.00155	-5.60617
0.00156	-5.18516
0.00158	-5.52192
0.0016	-8.15133
0.00161	-8.18375
0.00163	-3.79489
0.00165	-4.36528
0.00167	-4.44479
0.00168	-4.5163
0.0017	-3.76939
0.00172	-4.10527
0.00174	-4.35984
0.00175	-4.28097
0.00177	-3.91325
0.00179	-3.81844
0.00181	-3.81264
0.00182	-3.89846
0.00184	-5.46332
0.00186	-5.15568
0.00187	-5.53435
0.00189	-4.30347
0.00191	-4.16575
0.00193	-5.4035
0.00194	-3.06588
0.00196	-2.40601
0.00198	-2.58553
0.002	-2.65065
0.00201	-2.26883
0.00203	-2.43651
0.00205	-4.67356
0.00207	-4.5283
0.00208	-4.55665
0.0021	-4.18568
0.00212	-4.08217
0.00214	-3.53086
0.00215	-4.16355
0.00217	-4.15914
0.00219	-3.97768
0.0022	-4.05053
0.00222	-3.47527
0.00224	-4.21662
0.00226	-4.17344
0.00227	-4.30366
0.00229	-3.83524
0.00231	-4.35496
0.00233	-3.89669
0.00234	-4.21699
0.00236	-4.15602
0.00238	-4.33603
0.0024	-4.4178
0.00241	-5.35482
0.00243	-4.15432
0.00245	-4.31332
0.00247	-4.00772
0.00248	-4.07843
0.0025	-4.37788
0.00252	-5.10957
0.00253	-7.70252
0.00255	-7.82674
0.00257	-7.92021
0.00259	-7.95194
0.0026	-8.31187
0.00262	-8.08345
0.00264	-4.16733
0.00266	-3.82189
0.00267	-4.01973
0.00269	-4.34694
0.00271	-4.4475
0.00273	-3.78233
0.00274	-3.68991
0.00276	-4.21407
0.00278	-4.53419
0.0028	-3.66857
0.00281	-4.32891
0.00283	-4.07364
0.00285	-4.26378
0.00286	-4.25109
0.00288	-4.18272
0.0029	-3.61285
0.00292	-4.01026
0.00293	-3.70246
0.00295	-4.11103
0.00297	-4.38555
0.00299	-4.22598
0.003	-4.76581
0.00302	-4.18016
0.00304	-3.89246
0.00306	-4.09818
0.00307	-4.06062
0.00309	-5.39514
0.00311	-5.59864
0.00313	-1.97935
0.00314	-2.57548
0.00316	-8.22941
0.00318	-8.40747
0.00319	-8.29196
0.00321	-8.5546
0.00323	-7.97349
0.00325	-7.90252
0.00326	-8.02499
0.00328	-7.8857
0.0033	-4.47665
0.00332	-3.36314
0.00333	-5.63297
0.00335	-5.82268
0.00337	-5.4912
0.00339	-5.36348
0.0034	-5.19853
0.00342	-5.00157
0.00344	-5.22145
0.00345	-5.42487
0.00347	-5.16239
0.00349	-5.20128
0.00351	-5.17677
0.00352	-3.81299
0.00354	-4.24144
0.00356	-4.26328
0.00358	-4.63403
0.00359	-4.21122
0.00361	-3.92751
0.00363	-3.92051
0.00365	-5.2991
0.00366	-5.565
0.00368	-5.79235
0.0037	-5.55903
0.00372	-5.37188
0.00373	-3.65066
0.00375	-3.79983
0.00377	-3.90321
0.00378	-3.94055
0.0038	-3.90142
0.00382	-3.94656
0.00384	-3.92208
0.00385	-3.53452
0.00387	-2.31027
0.00389	-2.33088
0.00391	-2.96855
0.00392	-5.47864
0.00394	-5.25267
0.00396	-5.42126
0.00398	-5.3065
0.00399	-5.68947
0.00401	-5.39042
0.00403	-5.43435
0.00405	-5.76323
0.00406	-5.35507
0.00408	-5.49424
0.0041	-7.66707
0.00411	-8.19688
0.00413	-5.28643
0.00415	-5.33411
0.00417	-5.60622
0.00418	-5.11107
0.0042	-5.51731
0.00422	-5.51682
0.00424	-5.8683
0.00425	-5.51476
0.00427	-5.4035
0.00429	-5.16016
0.00431	-7.80562
0.00432	-8.02236
0.00434	-8.07311
0.00436	-8.03968
0.00438	-8.57593
0.00439	-8.12403
0.00441	-8.28946
0.00443	-8.33288
0.00444	-8.08461
0.00446	-5.33186
0.00448	-5.57831
0.0045	-8.09029
0.00451	-8.20819
0.00453	-8.18541
0.00455	-8.26315
0.00457	-7.91246
0.00458	-3.67884
0.0046	-4.46232
0.00462	-4.25855
0.00464	-5.21172
0.00465	-5.73346
0.00467	-5.37431
0.00469	-5.08978
0.0047	-3.44504
0.00472	-3.96251
0.00474	-4.35819
0.00476	-3.55071
0.00477	-3.90791
0.00479	-4.06404
0.00481	-3.78281
0.00483	-3.86767
0.00484	-3.83419
0.00486	-3.758
0.00488	-4.47958
0.0049	-4.12492
0.00491	-4.41845
0.00493	-4.2034
0.00495	-4.13444
0.00497	-3.72327
0.00498	-4.28227
0.005	-4.41181
0.00502	-4.37647
0.00503	-4.00952
0.00505	-3.71652
0.00507	-3.74541
0.00509	-4.06017
0.0051	-4.29769
0.00512	-5.15181
0.00514	-5.0115
0.00516	-5.37858
0.00517	-5.10838
0.00519	-5.17029
0.00521	-5.06075
0.00523	-5.4943
0.00524	-5.70298
0.00526	-5.26694
0.00528	-5.50561
0.0053	-5.27793
0.00531	-5.52741
0.00533	-5.33747
0.00535	-5.09339
0.00536	-5.3513
0.00538	-8.13191
0.0054	-8.34924
0.00542	-8.03881
0.00543	-8.28075
0.00545	-7.84678
0.00547	-8.3333
0.00549	-8.33043
0.0055	-7.80396
0.00552	-8.17322
0.00554	-5.57686
0.00556	-5.35928
0.00557	-5.63233
0.00559	-5.35678
0.00561	-5.56395
0.00562	-5.35489
0.00564	-5.28597
0.00566	-5.31064
0.00568	-5.55024
0.00569	-7.97902
0.00571	-4.16591
0.00573	-5.91326
0.00575	-5.33735
0.00576	-5.31863
0.00578	-5.63174
0.0058	-4.23289
0.00582	-3.88415
0.00583	-3.49271
0.00585	-3.7303
0.00587	-7.8943
0.00589	-8.13638
0.0059	-8.0428
0.00592	-8.09219
0.00594	-8.58651
0.00595	-8.40413
0.00597	-8.0161
0.00599	-8.38613
0.00601	-8.4121
0.00602	-8.1085
0.00604	-7.99856
0.00606	-8.06193
0.00608	-8.46419
0.00609	-8.05078
0.00611	-8.16821
0.00613	-7.91388
0.00615	-3.81305
0.00616	-3.99623
0.00618	-4.36928
0.0062	-4.55181
0.00622	-4.24696
0.00623	-4.08519
0.00625	-3.8268
0.00627	-4.19693
0.00628	-4.14249
0.0063	-4.49967
0.00632	-4.33611
0.00634	-4.20341
0.00635	-3.87081
0.00637	-4.10405
0.00639	-3.80723
0.00641	-3.52799
0.00642	-4.59228
0.00644	-3.82126
0.00646	-3.3659
0.00648	-4.31072
0.00649	-4.16728
0.00651	-4.33418
0.00653	-4.04325
0.00655	-4.19593
0.00656	-4.41115
0.00658	-4.09663
0.0066	-3.92202
0.00661	-3.93265
0.00663	-4.1979
0.00665	-3.84161
0.00667	-4.35544
0.00668	-4.42034
0.0067	-4.43303
0.00672	-4.05747
0.00674	-4.08386
0.00675	-3.51154
0.00677	-3.92849
0.00679	-3.86996
0.00681	-4.24763
0.00682	-3.98241
0.00684	-4.0523
0.00686	-4.01006
0.00687	-3.87307
0.00689	-4.05917
0.00691	-3.65614
0.00693	-3.92318
0.00694	-3.98421
0.00696	-4.2362
0.00698	-5.01935
0.007	-4.17496
0.00701	-3.96936
0.00703	-3.95083
0.00705	-4.37557
0.00707	-4.58929
0.00708	-3.82839
0.0071	-3.76794
0.00712	-5.4785
0.00714	-5.92678
0.00715	-5.88189
0.00717	-5.68699
0.00719	-5.46269
0.0072	-5.18384
0.00722	-5.2009
0.00724	-5.1967
0.00726	-5.32975
0.00727	-5.43619
0.00729	-5.15795
0.00731	-5.54743
0.00733	-5.10991
0.00734	-5.02602
0.00736	-3.86758
0.00738	-3.87084
0.0074	-4.24576
0.00741	-4.38057
0.00743	-4.04404
0.00745	-4.01488
0.00747	-3.50189
0.00748	-4.03227
0.0075	-3.51994
0.00752	-4.62878
0.00753	-4.0652
0.00755	-4.52022
0.00757	-3.89672
0.00759	-4.13827
0.0076	-5.41574
0.00762	-5.58889
0.00764	-5.41335
0.00766	-5.577
0.00767	-5.67042
0.00769	-5.41269
0.00771	-5.54864
0.00773	-5.56606
0.00774	-5.4554
0.00776	-5.86398
0.00778	-5.5573
0.0078	-5.69568
0.00781	-5.73122
0.00783	-5.2375
0.00785	-5.36985
0.00786	-5.09987
0.00788	-5.49292
0.0079	-5.39876
0.00792	-5.36926
0.00793	-5.25697
0.00795	-4.92237
0.00797	-5.37153
0.00799	-5.5209
0.008	-5.25365
0.00802	-5.11892
0.00804	-5.56805
0.00806	-5.8156
0.00807	-5.4008
0.00809	-5.24057
0.00811	-5.2723
0.00813	-5.53395
0.00814	-5.22112
0.00816	-5.53752
0.00818	-5.72039
0.00819	-8.01345
0.00821	-3.94563
0.00823	-4.15056
0.00825	-4.35215
0.00826	-3.98058
0.00828	-4.31158
0.0083	-4.24748
0.00832	-4.31672
0.00833	-3.928
0.00835	-8.41592
0.00837	-8.11879
0.00839	-4.22299
0.0084	-4.36073
0.00842	-4.20692
0.00844	-4.1706
0.00845	-3.90869
0.00847	-5.4379
0.00849	-5.10893
0.00851	-5.42282
0.00852	-5.38776
0.00854	-5.45888
0.00856	-5.40532
0.00858	-5.17768
0.00859	-5.08541
0.00861	-5.04017
0.00863	-5.37482
0.00865	-5.08523
0.00866	-2.518
0.00868	-2.91349
0.0087	-2.69362
0.00872	-2.59788
0.00873	-3.06669
0.00875	-2.72596
0.00877	-2.93278
0.00878	-3.08368
0.0088	-2.6597
0.00882	-2.32603
0.00884	-2.51634
0.00885	-2.33159
0.00887	-2.54375
0.00889	-2.34676
0.00891	-2.29995
0.00892	-2.55866
0.00894	-2.8973
0.00896	-2.37712
0.00898	-1.99216
0.00899	-2.03625
0.00901	-1.9152
0.00903	-2.85489
0.00905	-2.64044
0.00906	-2.7851
0.00908	-2.63674
0.0091	-2.52456
0.00911	-1.98786
0.00913	-3.07621
0.00915	-2.84511
0.00917	-2.3802
0.00918	-2.68609
0.0092	-2.47598
0.00922	-8.08645
0.00924	-8.48225
0.00925	-8.15172
0.00927	-3.78921
0.00929	-4.38931
0.00931	-4.16299
0.00932	-4.18819
0.00934	-4.44044
0.00936	-3.945
0.00938	-4.32175
0.00939	-4.00135
0.00941	-5.5295
0.00943	-5.30117
0.00944	-5.44151
0.00946	-5.26644
0.00948	-5.02948
0.0095	-5.1906
0.00951	-5.27713
0.00953	-5.37015
0.00955	-5.50207
0.00957	-7.92648
0.00958	-7.84575
0.0096	-8.29088
0.00962	-8.31976
0.00964	-8.42618
0.00965	-7.88174
0.00967	-7.81252
0.00969	-8.34813
0.0097	-8.07032
0.00972	-8.1383
0.00974	-8.06613
0.00976	-8.08393
0.00977	-8.15636
0.00979	-8.20722
0.00981	-8.22806
0.00983	-5.45464
0.00984	-5.33416
0.00986	-5.23396
0.00988	-8.04437
0.0099	-8.18965
0.00991	-8.25296
0.00993	-8.46906
0.00995	-8.12443
0.00997	-8.23443
0.00998	-4.01291
0.01	-4.11917
0.01002	-4.37128
0.01003	-4.02205
0.01005	-3.5757
0.01007	-4.23867
0.01009	-4.31558
0.0101	-4.1268
0.01012	-3.61344
0.01014	-3.64388
0.01016	-4.22619
0.01017	-4.57273
0.01019	-4.05994
0.01021	-3.80458
0.01023	-3.61975
0.01024	-4.01834
0.01026	-3.98718
0.01028	-4.0558
0.0103	-3.85793
0.01031	-4.93816
0.01033	-3.60833
0.01035	-3.67759
0.01036	-3.31561
0.01038	-5.49552
0.0104	-8.24224
0.01042	-4.16444
0.01043	-5.45853
0.01045	-5.17625
0.01047	-5.37668
0.01049	-5.61457
0.0105	-5.54038
0.01052	-5.25757
0.01054	-5.03965
0.01056	-5.32028
0.01057	-5.55536
0.01059	-5.08032
0.01061	-5.56769
0.01062	-5.30351
0.01064	-5.48163
0.01066	-5.50079
0.01068	-5.48284
0.01069	-5.51371
0.01071	-5.35415
0.01073	-5.43317
0.01075	-5.22324
0.01076	-5.25763
0.01078	-5.36131
0.0108	-5.38051
0.01082	-5.50505
0.01083	-5.51942
0.01085	-5.40574
0.01087	-5.00442
0.01089	-5.47334
0.0109	-5.27822
0.01092	-5.2704
0.01094	-5.35959
0.01095	-5.59118
0.01097	-5.24039
0.01099	-5.37213
0.01101	-5.58906
0.01102	-5.44108
0.01104	-5.59866
0.01106	-5.43909
0.01108	-5.33302
0.01109	-5.19457
0.01111	-8.1676
0.01113	-7.69259
0.01115	-7.6726
0.01116	-8.15199
0.01118	-8.36574
0.0112	-8.58511
0.01122	-5.35043
0.01123	-5.29991
0.01125	-5.35918
0.01127	-5.3932
0.01128	-5.45586
0.0113	-5.83151
0.01132	-5.2323
0.01134	-5.42453
0.01135	-5.30074
0.01137	-5.34537
0.01139	-5.39358
0.01141	-5.16127
0.01142	-5.05262
0.01144	-5.28026
0.01146	-5.40659
0.01148	-5.6081
0.01149	-5.60079
0.01151	-5.38392
0.01153	-8.25649
0.01155	-8.17886
0.01156	-8.16009
0.01158	-8.17788
0.0116	-7.81535
0.01161	-8.30577
0.01163	-2.32228
0.01165	-5.18828
0.01167	-4.94625
0.01168	-5.16971
0.0117	-5.80293
0.01172	-5.09848
0.01174	-5.58095
0.01175	-5.3038
0.01177	-5.44966
0.01179	-5.52627
0.01181	-5.53822
0.01182	-4.90184
0.01184	-8.17986
0.01186	-8.15275
0.01187	-8.60899
0.01189	-7.89243
0.01191	-7.98835
0.01193	-8.54483
0.01194	-3.48861
0.01196	-3.53314
0.01198	-4.11453
0.012	-4.3456
0.01201	-4.08498
0.01203	-4.45941
0.01205	-4.04824
0.01207	-4.64967
0.01208	-4.37741
0.0121	-5.61394
0.01212	-5.31175
0.01214	-5.45093
0.01215	-5.55531
0.01217	-5.38554
0.01219	-5.48023
0.0122	-5.07103
0.01222	-5.64619
0.01224	-5.54757
0.01226	-5.62758
0.01227	-5.223
0.01229	-5.29651
0.01231	-5.35045
0.01233	-6.07256
0.01234	-5.57168
0.01236	-5.37599
0.01238	-5.32744
0.0124	-5.31846
0.01241	-5.74591
0.01243	-5.51683
0.01245	-2.37207
0.01247	-2.64372
0.01248	-2.38315
0.0125	-2.15318
0.01252	-2.67797
0.01253	-3.04645
0.01255	-3.18228
0.01257	-2.88705
0.01259	-3.72456
0.0126	-4.01158
0.01262	-4.14747
0.01264	-5.59179
0.01266	-8.34609
0.01267	-8.30686
0.01269	-4.05211
0.01271	-5.53302
0.01273	-5.74955
0.01274	-5.47508
0.01276	-5.74663
0.01278	-5.5517
0.0128	-5.20973
0.01281	-5.36424
0.01283	-5.28643
0.01285	-5.57588
0.01286	-5.47144
0.01288	-5.3498
0.0129	-5.19974
0.01292	-5.04088
0.01293	-5.57532
0.01295	-5.45139
0.01297	-4.26389
0.01299	-3.86408
0.013	-3.54084
0.01302	-3.82576
0.01304	-4.10941
0.01306	-3.83125
0.01307	-4.36493
0.01309	-5.57358
0.01311	-5.3372
0.01313	-5.46173
0.01314	-8.44461
0.01316	-8.29094
0.01318	-8.47562
0.01319	-8.21423
0.01321	-4.00279
0.01323	-3.83584
0.01325	-4.33811
0.01326	-3.99127
0.01328	-3.88896
0.0133	-4.00258
0.01332	-3.92159
0.01333	-4.86655
0.01335	-5.34914
0.01337	-5.61419
0.01339	-5.46256
0.0134	-5.71715
0.01342	-5.65226
0.01344	-5.44164
0.01345	-5.54873
0.01347	-5.46356
0.01349	-5.44095
0.01351	-5.51621
0.01352	-5.52041
0.01354	-4.16931
0.01356	-5.52272
0.01358	-5.39905
0.01359	-5.52343
0.01361	-5.55403
0.01363	-2.41793
0.01365	-5.60779
0.01366	-5.51666
0.01368	-5.64693
0.0137	-5.41526
0.01372	-5.39592
0.01373	-5.57786
0.01375	-5.44598
0.01377	-5.90945
0.01378	-5.26781
0.0138	-5.42927
0.01382	-5.59063
0.01384	-5.28853
0.01385	-5.04702
0.01387	-5.38676
0.01389	-5.13817
0.01391	-5.32088
0.01392	-5.40709
0.01394	-5.73293
0.01396	-5.4836
0.01398	-5.4603
0.01399	-5.26463
0.01401	-5.33646
0.01403	-5.16914
0.01405	-5.10893
0.01406	-4.90417
0.01408	-5.30162
0.0141	-5.27644
0.01411	-5.31893
0.01413	-5.60057
0.01415	-4.9795
0.01417	-5.37477
0.01418	-8.35552
0.0142	-8.03858
0.01422	-8.1307
0.01424	-4.02823
0.01425	-3.91662
0.01427	-4.3658
0.01429	-4.50498
0.01431	-4.03036
0.01432	-4.82616
0.01434	-5.28721
0.01436	-5.82661
0.01438	-8.30256
0.01439	-4.02637
0.01441	-4.51731
0.01443	-3.78804
0.01444	-3.519
0.01446	-3.76096
0.01448	-3.94755
0.0145	-4.27836
0.01451	-4.14508
0.01453	-4.21468
0.01455	-4.27424
0.01457	-4.32838
0.01458	-4.17717
0.0146	-3.7973
0.01462	-4.07136
0.01464	-4.19794
0.01465	-3.70947
0.01467	-4.24791
0.01469	-3.59536
0.0147	-3.65329
0.01472	-3.88446
0.01474	-4.24617
0.01476	-4.21906
0.01477	-4.39075
0.01479	-4.01011
0.01481	-4.22817
0.01483	-4.05109
0.01484	-4.45919
0.01486	-3.8242
0.01488	-5.19634
0.0149	-5.51445
0.01491	-5.63393
0.01493	-5.69697
0.01495	-5.3936
0.01497	-5.4327
0.01498	-5.25124
0.015	-3.63195
0.01502	-4.54847
0.01503	-4.087
0.01505	-3.71835
0.01507	-4.06499
0.01509	-4.52319
0.0151	-4.05434
0.01512	-5.61115
0.01514	-5.46391
0.01516	-5.27548
0.01517	-8.10908
0.01519	-7.84953
0.01521	-8.01118
0.01523	-8.08653
0.01524	-8.12075
0.01526	-4.03104
0.01528	-5.39322
0.0153	-5.37889
0.01531	-5.33902
0.01533	-4.91065
0.01535	-5.66719
0.01536	-5.22779
0.01538	-5.19722
0.0154	-5.44039
0.01542	-5.36785
0.01543	-5.77247
0.01545	-5.71295
0.01547	-2.63098
0.01549	-3.24487
0.0155	-8.4946
0.01552	-8.19965
0.01554	-8.03432
0.01556	-7.58061
0.01557	-8.16051
0.01559	-7.94222
0.01561	-7.92761
0.01563	-8.35867
0.01564	-7.91369
0.01566	-8.25749
0.01568	-7.97815
0.01569	-7.72353
0.01571	-7.83946
0.01573	-8.1805
0.01575	-7.94051
0.01576	-8.3465
0.01578	-8.06941
0.0158	-8.41323
0.01582	-3.42672
0.01583	-3.91593
0.01585	-3.92014
0.01587	-4.04191
0.01589	-4.33472
0.0159	-4.52259
0.01592	-4.15715
0.01594	-4.33351
0.01595	-4.21615
0.01597	-3.76004
0.01599	-3.95458
0.01601	-4.23549
0.01602	-5.9505
0.01604	-5.48053
0.01606	-5.34691
0.01608	-5.18626
0.01609	-5.42947
0.01611	-5.24789
0.01613	-5.39771
0.01615	-5.3978
0.01616	-5.26113
0.01618	-5.45832
0.0162	-5.38019
0.01622	-5.83665
0.01623	-5.42685
0.01625	-5.44937
0.01627	-5.02244
0.01628	-5.38637
0.0163	-5.36068
0.01632	-4.87053
0.01634	-5.24405
0.01635	-5.46091
0.01637	-5.75288
0.01639	-5.72352
0.01641	-5.19824
0.01642	-5.68223
0.01644	-5.29375
0.01646	-2.0782
0.01648	-2.41408
0.01649	-5.30717
0.01651	-5.64595
0.01653	-5.1294
0.01655	-5.10253
0.01656	-5.85257
0.01658	-5.50916
0.0166	-5.56903
0.01661	-8.38125
0.01663	-8.05038
0.01665	-3.97134
0.01667	-4.27667
0.01668	-2.53121
0.0167	-2.54785
0.01672	-2.46779
0.01674	-2.97126
0.01675	-2.33214
0.01677	-2.97788
0.01679	-2.76193
0.01681	-2.21747
0.01682	-2.73959
0.01684	-2.26071
0.01686	-2.22469
0.01687	-2.91252
0.01689	-2.52514
0.01691	-2.74266
0.01693	-2.77235
0.01694	-2.54581
0.01696	-7.98524
0.01698	-4.01018
0.017	-4.21852
0.01701	-3.88064
0.01703	-3.98391
0.01705	-4.52306
0.01707	-5.61919
0.01708	-5.46473
0.0171	-5.80896
0.01712	-5.76513
0.01714	-5.22131
0.01715	-5.24371
0.01717	-5.50242
0.01719	-5.57904
0.0172	-5.24652
0.01722	-5.31166
0.01724	-8.23666
0.01726	-2.26605
0.01727	-8.32784
0.01729	-8.0351
0.01731	-8.4105
0.01733	-7.88666
0.01734	-7.92488
0.01736	-7.72992
0.01738	-7.97108
0.0174	-7.72078
0.01741	-7.91085
0.01743	-8.13865
0.01745	-5.36934
0.01747	-5.28781
0.01748	-5.24986
0.0175	-4.99197
0.01752	-5.08931
0.01753	-5.14362
0.01755	-5.31238
0.01757	-4.88282
0.01759	-5.21254
0.0176	-5.51024
0.01762	-2.60441
0.01764	-2.36237
0.01766	-2.47478
0.01767	-2.59806
0.01769	-8.36299
0.01771	-7.98556
0.01773	-7.79873
0.01774	-8.4524
0.01776	-8.26271
0.01778	-8.20675
0.0178	-8.32419
0.01781	-8.29533
0.01783	-3.99485
0.01785	-4.02946
0.01786	-5.37724
0.01788	-5.47123
0.0179	-5.44014
0.01792	-5.58469
0.01793	-5.52667
0.01795	-5.38013
0.01797	-5.6757
0.01799	-5.21512
0.018	-8.15197
0.01802	-8.20537
0.01804	-8.31443
0.01806	-2.72351
0.01807	-2.23686
0.01809	-4.15212
0.01811	-4.28596
0.01812	-5.60383
0.01814	-5.25579
0.01816	-5.5082
0.01818	-5.35471
0.01819	-5.83851
0.01821	-5.3205
0.01823	-5.48571
0.01825	-5.10636
0.01826	-5.55548
0.01828	-5.32785
0.0183	-5.47486
0.01832	-5.69802
0.01833	-5.30775
0.01835	-5.4522
0.01837	-5.22218
0.01839	-5.31003
0.0184	-5.52297
0.01842	-5.46176
0.01844	-5.40629
0.01845	-8.22976
0.01847	-8.23617
0.01849	-4.32116
0.01851	-4.30767
0.01852	-4.12629
0.01854	-4.05449
0.01856	-3.86393
0.01858	-3.98936
0.01859	-3.49047
0.01861	-3.84374
0.01863	-4.67852
0.01865	-4.27717
0.01866	-4.02606
0.01868	-4.66155
0.0187	-4.05577
0.01872	-4.54091
0.01873	-4.59979
0.01875	-5.59541
0.01877	-5.81606
0.01878	-4.16354
0.0188	-3.29534
0.01882	-1.85803
0.01884	-2.33209
0.01885	-2.07336
0.01887	-2.45836
0.01889	-2.02141
0.01891	-4.51017
0.01892	-4.17341
0.01894	-3.94557
0.01896	-4.48187
0.01898	-4.59875
0.01899	-4.23389
0.01901	-3.62626
0.01903	-4.37062
0.01905	-4.2206
0.01906	-4.04406
0.01908	-3.71363
0.0191	-4.40444
0.01911	-4.01564
0.01913	-5.40663
0.01915	-2.00861
0.01917	-1.82227
0.01918	-2.24946
0.0192	-2.32981
0.01922	-2.90834
0.01924	-2.77652
0.01925	-2.29301
0.01927	-3.01139
0.01929	-2.90876
0.01931	-2.69892
0.01932	-2.64752
0.01934	-2.44342
0.01936	-2.18496
0.01938	-2.68294
0.01939	-3.17859
0.01941	-2.41627
0.01943	-2.37561
0.01944	-5.5367
0.01946	-5.74551
0.01948	-5.49819
0.0195	-5.45005
0.01951	-5.38925
0.01953	-5.34507
0.01955	-5.34437
0.01957	-4.83272
0.01958	-4.1697
0.0196	-3.96434
0.01962	-3.82057
0.01964	-4.22426
0.01965	-3.73544
0.01967	-3.83067
0.01969	-5.50119
0.0197	-5.65886
0.01972	-6.11902
0.01974	-5.54707
0.01976	-5.96319
0.01977	-5.54004
0.01979	-5.47504
0.01981	-8.08707
0.01983	-8.24619
0.01984	-8.15036
0.01986	-8.40943
0.01988	-8.18179
0.0199	-8.2911
0.01991	-4.00694
0.01993	-3.80257
0.01995	-3.74994
0.01997	-4.27161
0.01998	-5.27428
0.02	-4.78143
0.02002	-7.86355
0.02003	-8.04594
0.02005	-8.39392
0.02007	-7.8955
0.02009	-4.11369
0.0201	-3.66856
0.02012	-5.37538
0.02014	-5.06936
0.02016	-5.67932
0.02017	-5.40764
0.02019	-5.75412
0.02021	-5.38319
0.02023	-3.93135
0.02024	-4.49096
0.02026	-4.04147
0.02028	-3.77186
0.0203	-3.53896
0.02031	-3.95567
0.02033	-4.10943
0.02035	-3.92318
0.02036	-3.83669
0.02038	-4.00856
0.0204	-3.41045
0.02042	-4.55988
0.02043	-5.90973
0.02045	-5.33521
0.02047	-5.29898
0.02049	-8.45077
0.0205	-4.51518
0.02052	-4.45822
0.02054	-4.13786
0.02056	-4.38836
0.02057	-5.19464
0.02059	-5.45919
0.02061	-5.08304
0.02063	-5.1777
0.02064	-8.17827
0.02066	-8.35255
0.02068	-8.43005
0.02069	-7.95416
0.02071	-7.97003
0.02073	-2.69973
0.02075	-1.88228
0.02076	-1.72248
0.02078	-2.83632
0.0208	-2.51474
0.02082	-2.42733
0.02083	-2.37624
0.02085	-2.96497
0.02087	-2.4839
0.02089	-2.62341
0.0209	-2.85563
0.02092	-2.31878
0.02094	-2.25516
0.02095	-7.66607
0.02097	-8.01271
0.02099	-2.21061
0.02101	-2.34581
0.02102	-2.81601
0.02104	-2.6503
0.02106	-2.71451
0.02108	-2.05774
0.02109	-2.83686
0.02111	-3.22321
0.02113	-2.19249
0.02115	-2.17002
0.02116	-2.28739
0.02118	-2.63865
0.0212	-4.30923
0.02122	-3.95884
0.02123	-4.14839
0.02125	-4.1199
0.02127	-3.96989
0.02128	-4.06047
0.0213	-4.16036
0.02132	-4.39873
0.02134	-3.54781
0.02135	-4.61267
0.02137	-4.53313
0.02139	-4.43709
0.02141	-3.90025
0.02142	-3.3445
0.02144	-4.62775
0.02146	-4.26145
0.02148	-3.69828
0.02149	-3.59155
0.02151	-5.39652
0.02153	-5.29922
0.02155	-5.58654
0.02156	-5.43359
0.02158	-5.39019
0.0216	-8.0107
0.02161	-4.13139
0.02163	-3.70246
0.02165	-3.69855
0.02167	-5.31372
0.02168	-5.35805
0.0217	-5.23089
0.02172	-5.12853
0.02174	-5.56346
0.02175	-5.28541
0.02177	-2.63354
0.02179	-2.14164
0.02181	-3.10495
0.02182	-4.40355
0.02184	-5.46868
0.02186	-5.66195
0.02187	-5.2829
0.02189	-5.28701
0.02191	-5.26084
0.02193	-5.40784
0.02194	-5.0906
0.02196	-5.55431
0.02198	-5.70623
0.022	-5.58459
0.02201	-5.41777
0.02203	-5.00577
0.02205	-5.53309
0.02207	-5.62849
0.02208	-5.56695
0.0221	-5.60332
0.02212	-5.20602
0.02214	-5.12858
0.02215	-5.35686
0.02217	-4.98946
0.02219	-5.7809
0.0222	-5.34709
0.02222	-5.13724
0.02224	-5.06733
0.02226	-4.99468
0.02227	-5.33492
0.02229	-5.17868
0.02231	-5.64884
0.02233	-4.19091
0.02234	-4.24114
0.02236	-4.70922
0.02238	-5.38956
0.0224	-5.39121
0.02241	-5.32124
0.02243	-5.15142
0.02245	-5.86981
0.02247	-5.40467
0.02248	-5.33616
0.0225	-5.22635
0.02252	-5.36279
0.02253	-5.73242
0.02255	-5.20235
0.02257	-5.18691
0.02259	-5.51911
0.0226	-3.70317
0.02262	-4.08244
0.02264	-4.83727
0.02266	-4.40555
0.02267	-3.29171
0.02269	-5.47057
0.02271	-5.37379
0.02273	-5.61372
0.02274	-5.63786
0.02276	-5.29748
0.02278	-5.32906
0.0228	-5.65464
0.02281	-5.53645
0.02283	-5.47748
0.02285	-5.77724
0.02286	-5.25594
0.02288	-5.57251
0.0229	-5.45942
0.02292	-5.09993
0.02293	-5.07967
0.02295	-5.6005
0.02297	-5.74131
0.02299	-5.41516
0.023	-5.58806
0.02302	-5.26042
0.02304	-4.89806
0.02306	-5.43572
0.02307	-5.24754
0.02309	-5.61757
0.02311	-5.18303
0.02312	-4.18076
0.02314	-4.88798
0.02316	-4.56744
0.02318	-5.32816
0.02319	-5.75443
0.02321	-5.25227
0.02323	-5.34925
0.02325	-5.29794
0.02326	-5.60726
0.02328	-5.08501
0.0233	-3.92535
0.02332	-3.68217
0.02333	-4.47247
0.02335	-5.83325
0.02337	-5.11138
0.02339	-5.46823
0.0234	-2.36485
0.02342	-2.48942
0.02344	-7.98981
0.02345	-3.95465
0.02347	-4.19536
0.02349	-3.80815
0.02351	-4.22066
0.02352	-4.65776
0.02354	-4.28051
0.02356	-4.23896
0.02358	-5.30418
0.02359	-5.54589
0.02361	-5.39657
0.02363	-5.4837
0.02365	-8.22831
0.02366	-4.47726
0.02368	-4.17828
0.0237	-4.06969
0.02372	-4.14163
0.02373	-4.25574
0.02375	-4.08082
0.02377	-4.10096
0.02378	-5.23255
0.0238	-5.31248
0.02382	-5.57424
0.02384	-5.51702
0.02385	-5.35829
0.02387	-5.47398
0.02389	-5.29712
0.02391	-5.63669
0.02392	-5.51623
0.02394	-5.59657
0.02396	-5.56516
0.02398	-5.70379
0.02399	-5.21609
0.02401	-5.17531
0.02403	-5.18894
0.02405	-8.19882
0.02406	-7.95927
0.02408	-8.05376
0.0241	-8.07108
0.02411	-4.423
0.02413	-3.85557
0.02415	-4.25546
0.02417	-4.22025
0.02418	-4.24764
0.0242	-4.0982
0.02422	-2.37732
0.02424	-2.35177
0.02425	-2.36436
0.02427	-2.96475
0.02429	-2.35033
0.02431	-2.69229
0.02432	-2.34587
0.02434	-7.94156
0.02436	-8.19196
0.02438	-7.98217
0.02439	-2.5384
0.02441	-2.4102
0.02443	-4.07552
0.02444	-4.33012
0.02446	-3.804
0.02448	-4.29137
0.0245	-4.19338
0.02451	-3.84034
0.02453	-4.39856
0.02455	-3.77928
0.02457	-2.95863
0.02458	-2.61177
0.0246	-2.95098
0.02462	-1.90445
0.02464	-3.08113
0.02465	-2.33042
0.02467	-2.73561
0.02469	-2.02007
0.0247	-2.47051
0.02472	-8.00198
0.02474	-8.09138
0.02476	-8.07626
0.02477	-8.16281
0.02479	-7.98778
0.02481	-7.92484
0.02483	-7.84413
0.02484	-8.06046
0.02486	-8.02261
0.02488	-7.97984
0.0249	-7.96403
0.02491	-8.02762
0.02493	-8.37014
0.02495	-8.13883
0.02497	-8.47408
0.02498	-8.09539
0.025	-8.00047
0.02502	-8.06381
0.02503	-8.16925
0.02505	-4.36914
0.02507	-4.48392
0.02509	-4.17302
0.0251	-4.119
0.02512	-4.62693
0.02514	-4.50824
0.02516	-4.3569
0.02517	-3.94023
0.02519	-4.02685
0.02521	-4.05081
0.02523	-4.36085
0.02524	-3.55005
0.02526	-5.26786
0.02528	-5.31712
0.0253	-5.46456
0.02531	-5.29376
0.02533	-5.67979
0.02535	-5.70894
0.02536	-5.6015
0.02538	-2.48943
0.0254	-3.40059
0.02542	-2.73551
0.02543	-2.62958
0.02545	-2.45247
0.02547	-2.36304
0.02549	-2.23048
0.0255	-1.87317
0.02552	-3.90475
0.02554	-3.7162
0.02556	-5.60913
0.02557	-5.69765
0.02559	-5.07596
0.02561	-5.6191
0.02563	-5.56794
0.02564	-5.14141
0.02566	-5.40508
0.02568	-5.43166
0.02569	-8.21461
0.02571	-8.42195
0.02573	-4.18326
0.02575	-4.35138
0.02576	-4.29179
0.02578	-4.41837
0.0258	-3.7611
0.02582	-3.61937
0.02583	-5.45794
0.02585	-5.59343
0.02587	-5.50686
0.02589	-2.58144
0.0259	-2.77407
0.02592	-1.86532
0.02594	-2.39352
0.02595	-2.53564
0.02597	-2.48509
0.02599	-2.50344
0.02601	-2.16197
0.02602	-2.48057
0.02604	-2.8111
0.02606	-2.57295
0.02608	-2.45946
0.02609	-2.9292
0.02611	-2.879
0.02613	-1.95476
0.02615	-1.94236
0.02616	-2.55524
0.02618	-4.0223
0.0262	-4.31319
0.02622	-3.92302
0.02623	-4.07364
0.02625	-3.91091
0.02627	-3.84815
0.02628	-3.67012
0.0263	-3.73299
0.02632	-3.4921
0.02634	-4.11298
0.02635	-4.10142
0.02637	-2.5223
0.02639	-2.29751
0.02641	-2.66495
0.02642	-5.56383
0.02644	-4.88006
0.02646	-5.51314
0.02648	-4.9991
0.02649	-5.49067
0.02651	-5.34004
0.02653	-2.93481
0.02655	-2.38358
0.02656	-1.64911
0.02658	-2.00959
0.0266	-5.07432
0.02661	-8.14596
0.02663	-8.36179
0.02665	-8.15325
0.02667	-8.47501
0.02668	-8.00265
0.0267	-8.24169
0.02672	-8.00452
0.02674	-8.4931
0.02675	-7.92267
0.02677	-7.84071
0.02679	-3.99061
0.02681	-3.51029
0.02682	-4.38439
0.02684	-4.17671
0.02686	-3.85422
0.02687	-3.78708
0.02689	-3.95871
0.02691	-4.1939
0.02693	-4.38378
0.02694	-4.42836
0.02696	-4.44099
0.02698	-4.64958
0.027	-3.90226
0.02701	-5.147
0.02703	-5.1241
0.02705	-5.13061
0.02707	-5.71581
0.02708	-5.35114
0.0271	-5.38935
0.02712	-5.61756
0.02714	-5.56292
0.02715	-5.29947
0.02717	-5.80576
0.02719	-5.3287
0.0272	-8.08937
0.02722	-8.28589
0.02724	-8.32113
0.02726	-7.7754
0.02727	-8.0183
0.02729	-8.07882
0.02731	-4.16512
0.02733	-3.6166
0.02734	-3.58661
0.02736	-4.05205
0.02738	-3.68287
0.0274	-4.69448
0.02741	-4.07022
0.02743	-5.37769
0.02745	-5.3884
0.02747	-5.46409
0.02748	-5.28184
0.0275	-5.5149
0.02752	-5.35059
0.02753	-5.037
0.02755	-5.27703
0.02757	-5.36535
0.02759	-5.70722
0.0276	-5.19235
0.02762	-3.84582
0.02764	-3.87378
0.02766	-3.98358
0.02767	-3.53578
0.02769	-4.23695
0.02771	-4.17657
0.02773	-3.95996
0.02774	-4.4854
0.02776	-5.57042
0.02778	-5.47186
0.0278	-8.01947
0.02781	-4.01211
0.02783	-5.06465
0.02785	-5.27785
0.02786	-3.75098
0.02788	-4.491
0.0279	-4.43063
0.02792	-3.99975
0.02793	-4.15683
0.02795	-3.67031
0.02797	-4.33681
0.02799	-5.61513
0.028	-7.80189
0.02802	-8.06312
0.02804	-4.7
0.02806	-4.20804
0.02807	-5.34614
0.02809	-5.3247
0.02811	-5.31932
0.02812	-5.31817
0.02814	-5.15245
0.02816	-5.14385
0.02818	-5.72264
0.02819	-5.46835
0.02821	-5.45116
0.02823	-5.4803
0.02825	-5.1102
0.02826	-5.52562
0.02828	-5.3292
0.0283	-5.18603
0.02832	-5.03597
0.02833	-5.45832
0.02835	-5.59981
0.02837	-5.37043
0.02839	-5.32637
0.0284	-5.31519
0.02842	-5.35124
0.02844	-5.48816
0.02845	-5.13747
0.02847	-5.42411
0.02849	-5.47524
0.02851	-5.67078
0.02852	-5.62774
0.02854	-5.41501
0.02856	-5.41205
0.02858	-5.56806
0.02859	-4.94872
0.02861	-5.35585
0.02863	-5.18134
0.02865	-4.96921
0.02866	-5.56357
0.02868	-5.34289
0.0287	-3.184
0.02872	-1.87894
0.02873	-3.05058
0.02875	-2.37566
0.02877	-2.62776
0.02878	-2.96778
0.0288	-2.24373
0.02882	-1.95325
0.02884	-1.8013
0.02885	-2.41965
0.02887	-8.19029
0.02889	-8.15399
0.02891	-8.0644
0.02892	-4.4759
0.02894	-4.14008
0.02896	-3.95802
0.02898	-4.46927
0.02899	-3.78348
0.02901	-3.57733
0.02903	-5.46071
0.02905	-5.46682
0.02906	-7.9837
0.02908	-7.95808
0.0291	-4.08801
0.02911	-4.34987
0.02913	-3.59234
0.02915	-4.01935
0.02917	-3.53002
0.02918	-5.49961
0.0292	-5.44372
0.02922	-5.02448
0.02924	-5.45644
0.02925	-5.25139
0.02927	-5.02418
0.02929	-5.41851
0.02931	-5.22167
0.02932	-4.02644
0.02934	-4.0904
0.02936	-3.91117
0.02938	-3.69217
0.02939	-3.86167
0.02941	-4.03913
0.02943	-4.04068
0.02944	-4.27304
0.02946	-4.32537
0.02948	-4.07509
0.0295	-3.98852
0.02951	-3.6959
0.02953	-3.91276
0.02955	-3.46894
0.02957	-3.94587
0.02958	-4.02063
0.0296	-3.71976
0.02962	-3.66874
0.02964	-4.09904
0.02965	-4.23099
0.02967	-4.08307
0.02969	-3.90511
0.0297	-3.94218
0.02972	-4.71779
0.02974	-3.73489
0.02976	-3.37696
0.02977	-4.20759
0.02979	-5.44122
0.02981	-5.6644
0.02983	-5.26287
0.02984	-5.3911
0.02986	-5.60729
0.02988	-5.30141
0.0299	-5.25756
0.02991	-5.6442
0.02993	-5.4768
0.02995	-5.45272
0.02997	-5.43402
0.02998	-5.24398
0.03	-5.29492
0.03002	-5.14168
0.03003	-7.64632
0.03005	-8.2391
0.03007	-4.457
0.03009	-4.51055
0.0301	-4.01191
0.03012	-4.09644
0.03014	-4.04587
0.03016	-3.51862
0.03017	-4.06649
0.03019	-5.10201
0.03021	-5.34861
0.03023	-5.35206
0.03024	-5.50335
0.03026	-5.34277
0.03028	-5.65508
0.0303	-5.35727
0.03031	-4.9865
0.03033	-5.65728
0.03035	-5.12903
0.03036	-5.52069
0.03038	-8.14219
0.0304	-8.00133
0.03042	-8.0466
0.03043	-8.15006
0.03045	-2.72286
0.03047	-5.49545
0.03049	-7.94901
0.0305	-8.03349
0.03052	-8.13176
0.03054	-8.04166
0.03056	-8.19618
0.03057	-7.78086
0.03059	-7.83768
0.03061	-7.97263
0.03063	-7.91981
0.03064	-8.35943
0.03066	-8.21206
0.03068	-8.17379
0.03069	-8.30761
0.03071	-4.2019
0.03073	-3.45229
0.03075	-3.95855
0.03076	-3.98159
0.03078	-3.69352
0.0308	-4.37844
0.03082	-4.11368
0.03083	-3.60041
0.03085	-3.94795
0.03087	-4.13796
0.03089	-4.63461
0.0309	-4.02688
0.03092	-3.95628
0.03094	-4.01763
0.03095	-3.83498
0.03097	-4.18207
0.03099	-4.01964
0.03101	-4.22091
0.03102	-4.13416
0.03104	-4.21478
0.03106	-4.14856
0.03108	-3.97247
0.03109	-3.83201
0.03111	-4.22052
0.03113	-2.8651
0.03115	-2.70385
0.03116	-2.58359
0.03118	-2.38131
0.0312	-2.70583
0.03122	-2.60909
0.03123	-2.30494
0.03125	-8.17656
0.03127	-8.1736
0.03128	-3.90933
0.0313	-5.42758
0.03132	-7.8887
0.03134	-8.16114
0.03135	-8.45022
0.03137	-8.27909
0.03139	-4.07886
0.03141	-4.04703
0.03142	-4.2825
0.03144	-4.0819
0.03146	-4.04988
0.03148	-3.82812
0.03149	-7.59457
0.03151	-4.04794
0.03153	-4.13048
0.03155	-8.18945
0.03156	-8.1622
0.03158	-8.1602
0.0316	-7.85448
0.03161	-7.79216
0.03163	-8.11623
0.03165	-8.16393
0.03167	-7.81431
0.03168	-8.53611
0.0317	-7.83302
0.03172	-8.09514
0.03174	-8.01759
0.03175	-8.53062
0.03177	-7.89185
0.03179	-8.21165
0.03181	-8.4402
0.03182	-4.53836
0.03184	-3.99063
0.03186	-5.35939
0.03187	-5.71522
0.03189	-5.36868
0.03191	-5.59667
0.03193	-5.41354
0.03194	-5.46266
0.03196	-5.41537
0.03198	-5.65748
0.032	-5.31829
0.03201	-5.0787
0.03203	-5.59817
0.03205	-5.63902
0.03207	-5.43478
0.03208	-5.50819
0.0321	-5.55372
0.03212	-5.14478
0.03214	-3.73509
0.03215	-3.97957
0.03217	-4.28125
0.03219	-4.39692
0.0322	-4.2232
0.03222	-3.73322
0.03224	-4.14851
0.03226	-2.66973
0.03227	-2.91299
0.03229	-7.85597
0.03231	-8.45496
0.03233	-8.14541
0.03234	-8.62809
0.03236	-8.18877
0.03238	-8.20242
0.0324	-7.79866
0.03241	-7.72828
0.03243	-8.24194
0.03245	-8.25888
0.03247	-8.39959
0.03248	-8.00427
0.0325	-7.91868
0.03252	-3.99716
0.03253	-4.21543
0.03255	-3.77564
0.03257	-4.20702
0.03259	-4.9978
0.0326	-5.39441
0.03262	-5.50849
0.03264	-5.13653
0.03266	-5.49042
0.03267	-5.59752
0.03269	-5.41632
0.03271	-5.61183
0.03273	-5.08719
0.03274	-5.40376
0.03276	-5.53339
0.03278	-8.11786
0.0328	-8.56319
0.03281	-7.90522
0.03283	-8.14633
0.03285	-7.93212
0.03286	-7.7513
0.03288	-8.04574
0.0329	-8.06408
0.03292	-8.12157
0.03293	-8.4488
0.03295	-7.99888
0.03297	-2.64704
0.03299	-2.51901
0.033	-2.57254
0.03302	-3.17958
0.03304	-3.07016
0.03306	-2.96659
0.03307	-2.57096
0.03309	-2.68825
0.03311	-2.47207
0.03312	-2.21393
0.03314	-3.8948
0.03316	-3.8103
0.03318	-3.59426
0.03319	-4.3912
0.03321	-4.29645
0.03323	-4.08105
0.03325	-3.70305
0.03326	-3.84375
0.03328	-4.22927
0.0333	-4.15594
0.03332	-4.1877
0.03333	-4.80588
0.03335	-5.22594
0.03337	-5.69877
0.03339	-5.47608
0.0334	-5.27839
0.03342	-5.55413
0.03344	-5.51871
0.03345	-5.28719
0.03347	-5.4903
0.03349	-5.3985
0.03351	-5.24921
0.03352	-5.29048
0.03354	-5.42919
0.03356	-5.30753
0.03358	-5.79815
0.03359	-5.16365
0.03361	-5.36645
0.03363	-5.42417
0.03365	-5.36945
0.03366	-5.58875
0.03368	-5.68445
0.0337	-5.70011
0.03372	-5.54327
0.03373	-5.27887
0.03375	-5.20761
0.03377	-5.13735
0.03378	-5.61205
0.0338	-5.43279
0.03382	-5.654
0.03384	-5.33222
0.03385	-5.083
0.03387	-8.46816
0.03389	-7.86984
0.03391	-8.2021
0.03392	-8.12731
0.03394	-8.26983
0.03396	-4.35897
0.03398	-3.93554
0.03399	-3.83911
0.03401	-3.83097
0.03403	-4.5295
0.03405	-4.23261
0.03406	-3.54802
0.03408	-5.45846
0.0341	-5.56297
0.03411	-5.22534
0.03413	-5.4483
0.03415	-5.35247
0.03417	-5.43735
0.03418	-5.30082
0.0342	-4.07926
0.03422	-1.95642
0.03424	-2.40542
0.03425	-3.02764
0.03427	-2.68793
0.03429	-2.35007
0.03431	-2.24466
0.03432	-2.46724
0.03434	-3.37575
0.03436	-2.46826
0.03438	-2.55605
0.03439	-2.19346
0.03441	-2.54384
0.03443	-3.13019
0.03444	-5.40477
0.03446	-5.49918
0.03448	-5.36715
0.0345	-5.33188
0.03451	-4.9678
0.03453	-8.14474
0.03455	-8.12415
0.03457	-5.28262
0.03458	-5.59792
0.0346	-5.47744
0.03462	-5.7219
0.03464	-6.12411
0.03465	-5.5508
0.03467	-5.48807
0.03469	-4.40624
0.0347	-4.43772
[truncated: 998,000+ more rows]
